# Supplementary material for: Proteomic Analysis of Pure Human Airway Gland Mucus Reveals a Large Component of Protective Proteins
Source: PLoS One. 2015 Feb 23;10(2):e0116756. doi: 10.1371/journal.pone.0116756 (PMC4338240; doi:10.1371/journal.pone.0116756)
Supplement: S1 Table — Peptides (and proteins in S 2) were identified via two databases, a subset of the SwissProt 2012_09 and the SwissProt 2012_09 databases with 20,235 entries, and two search engines, Mascot Search Engine and X! Tandem. The detailed set up for the search engines: Fragment Tolerance: 0.40 Da (monoisotopic), Parent Tolerance: 1.8 Da (monoisotopic), Fixed Modifications: +57 on C (carbamidomethyl), Variable Modifications: +16 on M (oxidation), and Digestion Enzyme: trypsin. The peptide thresholds of Scaffold software were adjusted to 90% minimum. (XLSX) [file pone.0116756.s001.xlsx]

## Sheet: S 1 Table
	Table S1. All peptide fragments found in 3 HN mucus samples.
	Sample name	Identified protein name	Accession #	MW (Da)	Unique peptide #	Peptide sequence
1	HN-1	Mucin-5B OS=Homo sapiens GN=MUC5B PE=1 SV=3	Q9HC84	596324	25	AAGGAVCEQPLGLECR
2	HN-1	Mucin-5B OS=Homo sapiens GN=MUC5B PE=1 SV=3	Q9HC84	596324	25	AAQLPDMPLEELGQQVDCDR
3	HN-1	Mucin-5B OS=Homo sapiens GN=MUC5B PE=1 SV=3	Q9HC84	596324	25	AENYPEVSIDQVGQVLTCSLETGLTCK
4	HN-1	Mucin-5B OS=Homo sapiens GN=MUC5B PE=1 SV=3	Q9HC84	596324	25	AQAACANAR
5	HN-1	Mucin-5B OS=Homo sapiens GN=MUC5B PE=1 SV=3	Q9HC84	596324	25	AQAQPGVPLGELGQVVECSLDFGLVCR
6	HN-1	Mucin-5B OS=Homo sapiens GN=MUC5B PE=1 SV=3	Q9HC84	596324	25	CGLTDNENCLK
7	HN-1	Mucin-5B OS=Homo sapiens GN=MUC5B PE=1 SV=3	Q9HC84	596324	25	CPPSQPFFNEDQMK
8	HN-1	Mucin-5B OS=Homo sapiens GN=MUC5B PE=1 SV=3	Q9HC84	596324	25	DIECQAESFPNWTLAQVGQK
9	HN-1	Mucin-5B OS=Homo sapiens GN=MUC5B PE=1 SV=3	Q9HC84	596324	25	EEGLILFDQIPVSSGFSK
10	HN-1	Mucin-5B OS=Homo sapiens GN=MUC5B PE=1 SV=3	Q9HC84	596324	25	ELGQVVECSLDFGLVCR
11	HN-1	Mucin-5B OS=Homo sapiens GN=MUC5B PE=1 SV=3	Q9HC84	596324	25	GATGGLCDLTCPPTK
12	HN-1	Mucin-5B OS=Homo sapiens GN=MUC5B PE=1 SV=3	Q9HC84	596324	25	GYQVCPVLADIECR
13	HN-1	Mucin-5B OS=Homo sapiens GN=MUC5B PE=1 SV=3	Q9HC84	596324	25	IVTENIPCGTTGTTCSK
14	HN-1	Mucin-5B OS=Homo sapiens GN=MUC5B PE=1 SV=3	Q9HC84	596324	25	LEVPCQSLEAYAELCR
15	HN-1	Mucin-5B OS=Homo sapiens GN=MUC5B PE=1 SV=3	Q9HC84	596324	25	LSCLGASLQK
16	HN-1	Mucin-5B OS=Homo sapiens GN=MUC5B PE=1 SV=3	Q9HC84	596324	25	LSPSCPDALAPK
17	HN-1	Mucin-5B OS=Homo sapiens GN=MUC5B PE=1 SV=3	Q9HC84	596324	25	LTDPNSAFSR
18	HN-1	Mucin-5B OS=Homo sapiens GN=MUC5B PE=1 SV=3	Q9HC84	596324	25	LTPLQFGNLQK
19	HN-1	Mucin-5B OS=Homo sapiens GN=MUC5B PE=1 SV=3	Q9HC84	596324	25	MCFNYEIR
20	HN-1	Mucin-5B OS=Homo sapiens GN=MUC5B PE=1 SV=3	Q9HC84	596324	25	NSFEDPCSLSVENENYAR
21	HN-1	Mucin-5B OS=Homo sapiens GN=MUC5B PE=1 SV=3	Q9HC84	596324	25	SEQLGGDVESYDK
22	HN-1	Mucin-5B OS=Homo sapiens GN=MUC5B PE=1 SV=3	Q9HC84	596324	25	TFDGDVFR
23	HN-1	Mucin-5B OS=Homo sapiens GN=MUC5B PE=1 SV=3	Q9HC84	596324	25	TGCCYSCEEDSCQVR
24	HN-1	Mucin-5B OS=Homo sapiens GN=MUC5B PE=1 SV=3	Q9HC84	596324	25	VDCNTCTCR
25	HN-1	Mucin-5B OS=Homo sapiens GN=MUC5B PE=1 SV=3	Q9HC84	596324	25	YAYVVDACQPTCR
26	HN-1	Pulmonary surfactant-associated protein A2 OS=Homo sapiens GN=SFTPA2 PE=1 SV=1	Q8IWL1,Q8IWL2	26182.3	2	NPEENEAIASFVK
27	HN-1	Pulmonary surfactant-associated protein A2 OS=Homo sapiens GN=SFTPA2 PE=1 SV=1	Q8IWL1,Q8IWL2	26182.3	2	VFSSNGQSITFDAIQEACAR
28	HN-1	Alpha-actinin-4 OS=Homo sapiens GN=ACTN4 PE=1 SV=2	O43707	104857	8	ALDFIASK
29	HN-1	Alpha-actinin-4 OS=Homo sapiens GN=ACTN4 PE=1 SV=2	O43707	104857	8	ETTDTDTADQVIASFK
30	HN-1	Alpha-actinin-4 OS=Homo sapiens GN=ACTN4 PE=1 SV=2	O43707	104857	8	LASDLLEWIR
31	HN-1	Alpha-actinin-4 OS=Homo sapiens GN=ACTN4 PE=1 SV=2	O43707	104857	8	LSGSNPYTTVTPQIINSK
32	HN-1	Alpha-actinin-4 OS=Homo sapiens GN=ACTN4 PE=1 SV=2	O43707	104857	8	MAPYQGPDAVPGALDYK
33	HN-1	Alpha-actinin-4 OS=Homo sapiens GN=ACTN4 PE=1 SV=2	O43707	104857	8	TIQEMQQK
34	HN-1	Alpha-actinin-4 OS=Homo sapiens GN=ACTN4 PE=1 SV=2	O43707	104857	8	VGWEQLLTTIAR
35	HN-1	Alpha-actinin-4 OS=Homo sapiens GN=ACTN4 PE=1 SV=2	O43707	104857	8	VQQLVPK
36	HN-1	Triosephosphate isomerase OS=Homo sapiens GN=TPI1 PE=1 SV=3	P60174	30790.8	4	SNVSDAVAQSTR
37	HN-1	Triosephosphate isomerase OS=Homo sapiens GN=TPI1 PE=1 SV=3	P60174	30790.8	4	VPADTEVVCAPPTAYIDFAR
38	HN-1	Triosephosphate isomerase OS=Homo sapiens GN=TPI1 PE=1 SV=3	P60174	30790.8	4	VTNGAFTGEISPGMIK
39	HN-1	Triosephosphate isomerase OS=Homo sapiens GN=TPI1 PE=1 SV=3	P60174	30790.8	4	VVLAYEPVWAIGTGK
40	HN-1	Lactotransferrin OS=Homo sapiens GN=LTF PE=1 SV=6	P02788	78182.3	14	ADAVTLDGGFIYEAGLAPYK
41	HN-1	Lactotransferrin OS=Homo sapiens GN=LTF PE=1 SV=6	P02788	78182.3	14	CAFSSQEPYFSYSGAFK
42	HN-1	Lactotransferrin OS=Homo sapiens GN=LTF PE=1 SV=6	P02788	78182.3	14	CGLVPVLAENYK
43	HN-1	Lactotransferrin OS=Homo sapiens GN=LTF PE=1 SV=6	P02788	78182.3	14	CLAENAGDVAFVK
44	HN-1	Lactotransferrin OS=Homo sapiens GN=LTF PE=1 SV=6	P02788	78182.3	14	DGAGDVAFIR
45	HN-1	Lactotransferrin OS=Homo sapiens GN=LTF PE=1 SV=6	P02788	78182.3	14	DSPIQCIQAIAENR
46	HN-1	Lactotransferrin OS=Homo sapiens GN=LTF PE=1 SV=6	P02788	78182.3	14	DVTVLQNTDGNNNEAWAK
47	HN-1	Lactotransferrin OS=Homo sapiens GN=LTF PE=1 SV=6	P02788	78182.3	14	EDAIWNLLR
48	HN-1	Lactotransferrin OS=Homo sapiens GN=LTF PE=1 SV=6	P02788	78182.3	14	FQLFGSPSGQK
49	HN-1	Lactotransferrin OS=Homo sapiens GN=LTF PE=1 SV=6	P02788	78182.3	14	GEADAMSLDGGYVYTAGK
50	HN-1	Lactotransferrin OS=Homo sapiens GN=LTF PE=1 SV=6	P02788	78182.3	14	IDSGLYLGSGYFTAIQNLR
51	HN-1	Lactotransferrin OS=Homo sapiens GN=LTF PE=1 SV=6	P02788	78182.3	14	NLLFNDNTECLAR
52	HN-1	Lactotransferrin OS=Homo sapiens GN=LTF PE=1 SV=6	P02788	78182.3	14	SVQWCAVSQPEATK
53	HN-1	Lactotransferrin OS=Homo sapiens GN=LTF PE=1 SV=6	P02788	78182.3	14	VVWCAVGEQELR
54	HN-1	Cathepsin D OS=Homo sapiens GN=CTSD PE=1 SV=1	P07339	44553	5	AIGAVPLIQGEYMIPCEK
55	HN-1	Cathepsin D OS=Homo sapiens GN=CTSD PE=1 SV=1	P07339	44553	5	DPDAQPGGELMLGGTDSK
56	HN-1	Cathepsin D OS=Homo sapiens GN=CTSD PE=1 SV=1	P07339	44553	5	EGCEAIVDTGTSLMVGPVDEVR
57	HN-1	Cathepsin D OS=Homo sapiens GN=CTSD PE=1 SV=1	P07339	44553	5	ISVNNVLPVFDNLMQQK
58	HN-1	Cathepsin D OS=Homo sapiens GN=CTSD PE=1 SV=1	P07339	44553	5	VGFAEAAR
59	HN-1	Clusterin OS=Homo sapiens GN=CLU PE=1 SV=1	P10909	52495	4	EIQNAVNGVK
60	HN-1	Clusterin OS=Homo sapiens GN=CLU PE=1 SV=1	P10909	52495	4	ELDESLQVAER
61	HN-1	Clusterin OS=Homo sapiens GN=CLU PE=1 SV=1	P10909	52495	4	LFDSDPITVTVPVEVSR
62	HN-1	Clusterin OS=Homo sapiens GN=CLU PE=1 SV=1	P10909	52495	4	TLLSNLEEAK
63	HN-1	Annexin A2 OS=Homo sapiens GN=ANXA2 PE=1 SV=2	P07355	38606.1	4	AEDGSVIDYELIDQDAR
64	HN-1	Annexin A2 OS=Homo sapiens GN=ANXA2 PE=1 SV=2	P07355	38606.1	4	GLGTDEDSLIEIICSR
65	HN-1	Annexin A2 OS=Homo sapiens GN=ANXA2 PE=1 SV=2	P07355	38606.1	4	QDIAFAYQR
66	HN-1	Annexin A2 OS=Homo sapiens GN=ANXA2 PE=1 SV=2	P07355	38606.1	4	TNQELQEINR
67	HN-1	Beta-2-glycoprotein 1 OS=Homo sapiens GN=APOH PE=1 SV=3	P02749	38298.5	2	TDASDVKPC
68	HN-1	Beta-2-glycoprotein 1 OS=Homo sapiens GN=APOH PE=1 SV=3	P02749	38298.5	2	VCPFAGILENGAVR
69	HN-1	Complement C4-B OS=Homo sapiens GN=C4B PE=1 SV=1	P0C0L5	192795	7	AEFQDALEK
70	HN-1	Complement C4-B OS=Homo sapiens GN=C4B PE=1 SV=1	P0C0L5	192795	7	CSVFYGAPSK
71	HN-1	Complement C4-B OS=Homo sapiens GN=C4B PE=1 SV=1	P0C0L5	192795	7	EMSGSPASGIPVK
72	HN-1	Complement C4-B OS=Homo sapiens GN=C4B PE=1 SV=1	P0C0L5	192795	7	GLEEELQFSLGSK
73	HN-1	Complement C4-B OS=Homo sapiens GN=C4B PE=1 SV=1	P0C0L5	192795	7	LNMGITDLQGLR
74	HN-1	Complement C4-B OS=Homo sapiens GN=C4B PE=1 SV=1	P0C0L5	192795	7	VEYGFQVK
75	HN-1	Complement C4-B OS=Homo sapiens GN=C4B PE=1 SV=1	P0C0L5	192795	7	VTASDPLDTLGSEGALSPGGVASLLR
76	HN-1	L-lactate dehydrogenase B chain OS=Homo sapiens GN=LDHB PE=1 SV=2	P07195	36638.6	4	LIAPVAEEEATVPNNK
77	HN-1	L-lactate dehydrogenase B chain OS=Homo sapiens GN=LDHB PE=1 SV=2	P07195	36638.6	4	MVVESAYEVIK
78	HN-1	L-lactate dehydrogenase B chain OS=Homo sapiens GN=LDHB PE=1 SV=2	P07195	36638.6	4	SADTLWDIQK
79	HN-1	L-lactate dehydrogenase B chain OS=Homo sapiens GN=LDHB PE=1 SV=2	P07195	36638.6	4	SLADELALVDVLEDK
80	HN-1	Endoplasmin OS=Homo sapiens GN=HSP90B1 PE=1 SV=1	P14625	92471.7	8	EEASDYLELDTIK
81	HN-1	Endoplasmin OS=Homo sapiens GN=HSP90B1 PE=1 SV=1	P14625	92471.7	8	ELISNASDALDK
82	HN-1	Endoplasmin OS=Homo sapiens GN=HSP90B1 PE=1 SV=1	P14625	92471.7	8	GLFDEYGSK
83	HN-1	Endoplasmin OS=Homo sapiens GN=HSP90B1 PE=1 SV=1	P14625	92471.7	8	GVVDSDDLPLNVSR
84	HN-1	Endoplasmin OS=Homo sapiens GN=HSP90B1 PE=1 SV=1	P14625	92471.7	8	LISLTDENALSGNEELTVK
85	HN-1	Endoplasmin OS=Homo sapiens GN=HSP90B1 PE=1 SV=1	P14625	92471.7	8	LSLNIDPDAK
86	HN-1	Endoplasmin OS=Homo sapiens GN=HSP90B1 PE=1 SV=1	P14625	92471.7	8	SGYLLPDTK
87	HN-1	Endoplasmin OS=Homo sapiens GN=HSP90B1 PE=1 SV=1	P14625	92471.7	8	SILFVPTSAPR
88	HN-1	Endoplasmin OS=Homo sapiens GN=HSP90B1 PE=1 SV=1	P14625	92471.7	8	YSQFINFPIYVWSSK
89	HN-1	ADP/ATP translocase 2 OS=Homo sapiens GN=SLC25A5 PE=1 SV=7	P05141	32853.5	2	DFLAGGVAAAISK
90	HN-1	ADP/ATP translocase 2 OS=Homo sapiens GN=SLC25A5 PE=1 SV=7	P05141	32853.5	2	YFPTQALNFAFK
91	HN-1	Protein arginine N-methyltransferase 1 OS=Homo sapiens GN=PRMT1 PE=1 SV=2	Q99873	41516.1	2	VEDLTFTSPFCLQVK
92	HN-1	Protein arginine N-methyltransferase 1 OS=Homo sapiens GN=PRMT1 PE=1 SV=2	Q99873	41516.1	2	WLAPDGLIFPDR
93	HN-1	Ezrin OS=Homo sapiens GN=EZR PE=1 SV=4	P15311	69414.7	2	APDFVFYAPR
94	HN-1	Ezrin OS=Homo sapiens GN=EZR PE=1 SV=4	P15311	69414.7	2	FYPEDVAEELIQDITQK
95	HN-1	Ezrin OS=Homo sapiens GN=EZR PE=1 SV=4	P15311	69414.7	2	IALLEEAR
96	HN-1	Ezrin OS=Homo sapiens GN=EZR PE=1 SV=4	P15311	69414.7	2	IGFPWSEIR
97	HN-1	116 kDa U5 small nuclear ribonucleoprotein component OS=Homo sapiens GN=EFTUD2 PE=1 SV=1	Q15029	109438	2	SFVEFILEPLYK
98	HN-1	116 kDa U5 small nuclear ribonucleoprotein component OS=Homo sapiens GN=EFTUD2 PE=1 SV=1	Q15029	109438	2	VLGENYTLEDEEDSQICTVGR
99	HN-1	Keratin, type I cytoskeletal 18 OS=Homo sapiens GN=KRT18 PE=1 SV=2	P05783	48059	4	AQYDELAR
100	HN-1	Keratin, type I cytoskeletal 18 OS=Homo sapiens GN=KRT18 PE=1 SV=2	P05783	48059	4	GGMGSGGLATGIAGGLAGMGGIQNEK
101	HN-1	Keratin, type I cytoskeletal 18 OS=Homo sapiens GN=KRT18 PE=1 SV=2	P05783	48059	4	IVLQIDNAR
102	HN-1	Keratin, type I cytoskeletal 18 OS=Homo sapiens GN=KRT18 PE=1 SV=2	P05783	48059	4	LAADDFR
103	HN-1	Keratin, type I cytoskeletal 18 OS=Homo sapiens GN=KRT18 PE=1 SV=2	P05783	48059	4	LLEDGEDFNLGDALDSSNSMQTIQK
104	HN-1	Keratin, type I cytoskeletal 18 OS=Homo sapiens GN=KRT18 PE=1 SV=2	P05783	48059	4	TVQSLEIDLDSMR
105	HN-1	T-complex protein 1 subunit beta OS=Homo sapiens GN=CCT2 PE=1 SV=4	P78371	57489.9	3	LAVEAVLR
106	HN-1	T-complex protein 1 subunit beta OS=Homo sapiens GN=CCT2 PE=1 SV=4	P78371	57489.9	3	LGGSLADSYLDEGFLLDK
107	HN-1	T-complex protein 1 subunit beta OS=Homo sapiens GN=CCT2 PE=1 SV=4	P78371	57489.9	3	MLPTIIADNAGYDSADLVAQLR
108	HN-1	Protein SET OS=Homo sapiens GN=SET PE=1 SV=3	Q01105	33489.4	2	IDFYFDENPYFENK
109	HN-1	Protein SET OS=Homo sapiens GN=SET PE=1 SV=3	Q01105	33489.4	2	LNEQASEEILK
110	HN-1	Enhancer of rudimentary homolog OS=Homo sapiens GN=ERH PE=1 SV=1	P84090	12259.3	2	ADTQTYQPYNK
111	HN-1	Enhancer of rudimentary homolog OS=Homo sapiens GN=ERH PE=1 SV=1	P84090	12259.3	2	SHTILLVQPTK
112	HN-1	T-complex protein 1 subunit delta OS=Homo sapiens GN=CCT4 PE=1 SV=4	P50991	57926	3	AFADAMEVIPSTLAENAGLNPISTVTELR
113	HN-1	T-complex protein 1 subunit delta OS=Homo sapiens GN=CCT4 PE=1 SV=4	P50991	57926	3	ALIAGGGAPEIELALR
114	HN-1	T-complex protein 1 subunit delta OS=Homo sapiens GN=CCT4 PE=1 SV=4	P50991	57926	3	VIDPATATSVDLR
115	HN-1	Keratin, type II cytoskeletal 1 OS=Homo sapiens GN=KRT1 PE=1 SV=6	P04264	66040.3	9	AQYEDIAQK
116	HN-1	Keratin, type II cytoskeletal 1 OS=Homo sapiens GN=KRT1 PE=1 SV=6	P04264	66040.3	9	DYQELMNTK
117	HN-1	Keratin, type II cytoskeletal 1 OS=Homo sapiens GN=KRT1 PE=1 SV=6	P04264	66040.3	9	FLEQQNQVLQTK
118	HN-1	Keratin, type II cytoskeletal 1 OS=Homo sapiens GN=KRT1 PE=1 SV=6	P04264	66040.3	9	FSSCGGGGGSFGAGGGFGSR
119	HN-1	Keratin, type II cytoskeletal 1 OS=Homo sapiens GN=KRT1 PE=1 SV=6	P04264	66040.3	9	IEISELNR
120	HN-1	Keratin, type II cytoskeletal 1 OS=Homo sapiens GN=KRT1 PE=1 SV=6	P04264	66040.3	9	LNDLEDALQQAK
121	HN-1	Keratin, type II cytoskeletal 1 OS=Homo sapiens GN=KRT1 PE=1 SV=6	P04264	66040.3	9	NMQDMVEDYR
122	HN-1	Keratin, type II cytoskeletal 1 OS=Homo sapiens GN=KRT1 PE=1 SV=6	P04264	66040.3	9	QISNLQQSISDAEQR
123	HN-1	Keratin, type II cytoskeletal 1 OS=Homo sapiens GN=KRT1 PE=1 SV=6	P04264	66040.3	9	SLNNQFASFIDK
124	HN-1	Keratin, type II cytoskeletal 1 OS=Homo sapiens GN=KRT1 PE=1 SV=6	P04264	66040.3	9	YEELQITAGR
125	HN-1	Prohibitin OS=Homo sapiens GN=PHB PE=1 SV=1	P35232	29804.6	3	AAIISAEGDSK
126	HN-1	Prohibitin OS=Homo sapiens GN=PHB PE=1 SV=1	P35232	29804.6	3	FDAGELITQR
127	HN-1	Prohibitin OS=Homo sapiens GN=PHB PE=1 SV=1	P35232	29804.6	3	QVAQQEAER
128	HN-1	Protein-glutamine gamma-glutamyltransferase 2 OS=Homo sapiens GN=TGM2 PE=1 SV=2	P21980	77329.1	3	ALLVEPVINSYLLAER
129	HN-1	Protein-glutamine gamma-glutamyltransferase 2 OS=Homo sapiens GN=TGM2 PE=1 SV=2	P21980	77329.1	3	SEGTYCCGPVPVR
130	HN-1	Protein-glutamine gamma-glutamyltransferase 2 OS=Homo sapiens GN=TGM2 PE=1 SV=2	P21980	77329.1	3	YLLNLNLEPFSEK
131	HN-1	Transketolase OS=Homo sapiens GN=TKT PE=1 SV=3	P29401	67879.4	2	IIALDGDTK
132	HN-1	Transketolase OS=Homo sapiens GN=TKT PE=1 SV=3	P29401	67879.4	2	SVPTSTVFYPSDGVATEK
133	HN-1	Malate dehydrogenase, mitochondrial OS=Homo sapiens GN=MDH2 PE=1 SV=3	P40926	35503.7	4	IQEAGTEVVK
134	HN-1	Malate dehydrogenase, mitochondrial OS=Homo sapiens GN=MDH2 PE=1 SV=3	P40926	35503.7	4	SQETECTYFSTPLLLGK
135	HN-1	Malate dehydrogenase, mitochondrial OS=Homo sapiens GN=MDH2 PE=1 SV=3	P40926	35503.7	4	TIIPLISQCTPK
136	HN-1	Malate dehydrogenase, mitochondrial OS=Homo sapiens GN=MDH2 PE=1 SV=3	P40926	35503.7	4	VAVLGASGGIGQPLSLLLK
137	HN-1	Arginine--tRNA ligase, cytoplasmic OS=Homo sapiens GN=RARS PE=1 SV=2	P54136	75382	2	IVFVPGCSIPLTIVK
138	HN-1	Arginine--tRNA ligase, cytoplasmic OS=Homo sapiens GN=RARS PE=1 SV=2	P54136	75382	2	SDGGYTYDTSDLAAIK
139	HN-1	14-3-3 protein theta OS=Homo sapiens GN=YWHAQ PE=1 SV=1	P27348	27765.4	2	LAEQAER
140	HN-1	14-3-3 protein theta OS=Homo sapiens GN=YWHAQ PE=1 SV=1	P27348	27765.4	2	NLLSVAYK
141	HN-1	14-3-3 protein theta OS=Homo sapiens GN=YWHAQ PE=1 SV=1	P27348	27765.4	2	SICTTVLELLDK
142	HN-1	14-3-3 protein theta OS=Homo sapiens GN=YWHAQ PE=1 SV=1	P27348	27765.4	2	TAFDEAIAELDTLNEDSYK
143	HN-1	Peroxiredoxin-5, mitochondrial OS=Homo sapiens GN=PRDX5 PE=1 SV=4	P30044	22086.4	3	FSMVVQDGIVK
144	HN-1	Peroxiredoxin-5, mitochondrial OS=Homo sapiens GN=PRDX5 PE=1 SV=4	P30044	22086.4	3	LLADPTGAFGK
145	HN-1	Peroxiredoxin-5, mitochondrial OS=Homo sapiens GN=PRDX5 PE=1 SV=4	P30044	22086.4	3	VGDAIPAVEVFEGEPGNK
146	HN-1	60S ribosomal protein L18 OS=Homo sapiens GN=RPL18 PE=1 SV=2	Q07020	21635.2	2	TAVVVGTITDDVR
147	HN-1	60S ribosomal protein L18 OS=Homo sapiens GN=RPL18 PE=1 SV=2	Q07020	21635.2	2	TNSTFNQVVLK
148	HN-1	L-lactate dehydrogenase A chain OS=Homo sapiens GN=LDHA PE=1 SV=2	P00338	36689.2	4	DLADELALVDVIEDK
149	HN-1	L-lactate dehydrogenase A chain OS=Homo sapiens GN=LDHA PE=1 SV=2	P00338	36689.2	4	DQLIYNLLK
150	HN-1	L-lactate dehydrogenase A chain OS=Homo sapiens GN=LDHA PE=1 SV=2	P00338	36689.2	4	QVVESAYEVIK
151	HN-1	L-lactate dehydrogenase A chain OS=Homo sapiens GN=LDHA PE=1 SV=2	P00338	36689.2	4	VTLTSEEEAR
152	HN-1	60S acidic ribosomal protein P2 OS=Homo sapiens GN=RPLP2 PE=1 SV=1	P05387	11665.5	2	LASVPAGGAVAVSAAPGSAAPAAGSAPAAAEEK
153	HN-1	60S acidic ribosomal protein P2 OS=Homo sapiens GN=RPLP2 PE=1 SV=1	P05387	11665.5	2	NIEDVIAQGIGK
154	HN-1	Aldehyde dehydrogenase, mitochondrial OS=Homo sapiens GN=ALDH2 PE=1 SV=2	P05091	56381.4	5	TEQGPQVDETQFK
155	HN-1	Aldehyde dehydrogenase, mitochondrial OS=Homo sapiens GN=ALDH2 PE=1 SV=2	P05091	56381.4	5	TFVQEDIYDEFVER
156	HN-1	Aldehyde dehydrogenase, mitochondrial OS=Homo sapiens GN=ALDH2 PE=1 SV=2	P05091	56381.4	5	TIEEVVGR
157	HN-1	Aldehyde dehydrogenase, mitochondrial OS=Homo sapiens GN=ALDH2 PE=1 SV=2	P05091	56381.4	5	VAFTGSTEIGR
158	HN-1	Aldehyde dehydrogenase, mitochondrial OS=Homo sapiens GN=ALDH2 PE=1 SV=2	P05091	56381.4	5	VVGNPFDSK
159	HN-1	ATP-dependent RNA helicase A OS=Homo sapiens GN=DHX9 PE=1 SV=4	Q08211	140962	2	ELDALDANDELTPLGR
160	HN-1	ATP-dependent RNA helicase A OS=Homo sapiens GN=DHX9 PE=1 SV=4	Q08211	140962	2	ETPFELIEALLK
161	HN-1	Ceruloplasmin OS=Homo sapiens GN=CP PE=1 SV=1	P00450	122208	6	DIASGLIGPLIICK
162	HN-1	Ceruloplasmin OS=Homo sapiens GN=CP PE=1 SV=1	P00450	122208	6	DLYSGLIGPLIVCR
163	HN-1	Ceruloplasmin OS=Homo sapiens GN=CP PE=1 SV=1	P00450	122208	6	EVGPTNADPVCLAK
164	HN-1	Ceruloplasmin OS=Homo sapiens GN=CP PE=1 SV=1	P00450	122208	6	EYTDASFTNR
165	HN-1	Ceruloplasmin OS=Homo sapiens GN=CP PE=1 SV=1	P00450	122208	6	GAYPLSIEPIGVR
166	HN-1	Ceruloplasmin OS=Homo sapiens GN=CP PE=1 SV=1	P00450	122208	6	MYYSAVDPTK
167	HN-1	40S ribosomal protein SA OS=Homo sapiens GN=RPSA PE=1 SV=4	P08865	32854.1	5	AIVAIENPADVSVISSR
168	HN-1	40S ribosomal protein SA OS=Homo sapiens GN=RPSA PE=1 SV=4	P08865	32854.1	5	FAAATGATPIAGR
169	HN-1	40S ribosomal protein SA OS=Homo sapiens GN=RPSA PE=1 SV=4	P08865	32854.1	5	FTPGTFTNQIQAAFR
170	HN-1	40S ribosomal protein SA OS=Homo sapiens GN=RPSA PE=1 SV=4	P08865	32854.1	5	LLVVTDPR
171	HN-1	40S ribosomal protein SA OS=Homo sapiens GN=RPSA PE=1 SV=4	P08865	32854.1	5	YVDIAIPCNNK
172	HN-1	Vimentin OS=Homo sapiens GN=VIM PE=1 SV=4	P08670	53652.7	5	DNLAEDIMR
173	HN-1	Vimentin OS=Homo sapiens GN=VIM PE=1 SV=4	P08670	53652.7	5	EYQDLLNVK
174	HN-1	Vimentin OS=Homo sapiens GN=VIM PE=1 SV=4	P08670	53652.7	5	LGDLYEEEMR
175	HN-1	Vimentin OS=Homo sapiens GN=VIM PE=1 SV=4	P08670	53652.7	5	QDVDNASLAR
176	HN-1	Vimentin OS=Homo sapiens GN=VIM PE=1 SV=4	P08670	53652.7	5	QVDQLTNDK
177	HN-1	SAM domain and HD domain-containing protein 1 OS=Homo sapiens GN=SAMHD1 PE=1 SV=2	Q9Y3Z3	72202.7	3	EQIVGPLESPVEDSLWPYK
178	HN-1	SAM domain and HD domain-containing protein 1 OS=Homo sapiens GN=SAMHD1 PE=1 SV=2	Q9Y3Z3	72202.7	3	VGNIIDTMITDAFLK
179	HN-1	SAM domain and HD domain-containing protein 1 OS=Homo sapiens GN=SAMHD1 PE=1 SV=2	Q9Y3Z3	72202.7	3	YVGETQPTGQIK
180	HN-1	Filamin-B OS=Homo sapiens GN=FLNB PE=1 SV=2	O75369	278159	6	AGLAPLEVR
181	HN-1	Filamin-B OS=Homo sapiens GN=FLNB PE=1 SV=2	O75369	278159	6	IGNLQTDLSDGLR
182	HN-1	Filamin-B OS=Homo sapiens GN=FLNB PE=1 SV=2	O75369	278159	6	IPYLPITNFNQNWQDGK
183	HN-1	Filamin-B OS=Homo sapiens GN=FLNB PE=1 SV=2	O75369	278159	6	QMQLENVSVALEFLDR
184	HN-1	Filamin-B OS=Homo sapiens GN=FLNB PE=1 SV=2	O75369	278159	6	VAVTEGCQPSR
185	HN-1	Filamin-B OS=Homo sapiens GN=FLNB PE=1 SV=2	O75369	278159	6	VDIQTEDLEDGTCK
186	HN-1	Fibrinogen gamma chain OS=Homo sapiens GN=FGG PE=1 SV=3	P02679	51513.3	3	ASTPNGYDNGIIWATWK
187	HN-1	Fibrinogen gamma chain OS=Homo sapiens GN=FGG PE=1 SV=3	P02679	51513.3	3	LDGSVDFK
188	HN-1	Fibrinogen gamma chain OS=Homo sapiens GN=FGG PE=1 SV=3	P02679	51513.3	3	TSTADYAMFK
189	HN-1	Ig alpha-1 chain C region OS=Homo sapiens GN=IGHA1 PE=1 SV=2	P01876	37653.8	6	DASGVTFTWTPSSGK
190	HN-1	Ig alpha-1 chain C region OS=Homo sapiens GN=IGHA1 PE=1 SV=2	P01876	37653.8	6	NFPPSQDASGDLYTTSSQLTLPATQCLAGK
191	HN-1	Ig alpha-1 chain C region OS=Homo sapiens GN=IGHA1 PE=1 SV=2	P01876	37653.8	6	SAVQGPPER
192	HN-1	Ig alpha-1 chain C region OS=Homo sapiens GN=IGHA1 PE=1 SV=2	P01876	37653.8	6	TPLTATLSK
193	HN-1	Ig alpha-1 chain C region OS=Homo sapiens GN=IGHA1 PE=1 SV=2	P01876	37653.8	6	VAAEDWK
194	HN-1	Ig alpha-1 chain C region OS=Homo sapiens GN=IGHA1 PE=1 SV=2	P01876	37653.8	6	WLQGSQELPR
195	HN-1	Major vault protein OS=Homo sapiens GN=MVP PE=1 SV=4	Q14764	99326	7	AQLELEVSK
196	HN-1	Major vault protein OS=Homo sapiens GN=MVP PE=1 SV=4	Q14764	99326	7	AQQLAEVEVK
197	HN-1	Major vault protein OS=Homo sapiens GN=MVP PE=1 SV=4	Q14764	99326	7	GPLEYVPSAK
198	HN-1	Major vault protein OS=Homo sapiens GN=MVP PE=1 SV=4	Q14764	99326	7	ILDQSEAEK
199	HN-1	Major vault protein OS=Homo sapiens GN=MVP PE=1 SV=4	Q14764	99326	7	LAQDPFPLYPGEVLEK
200	HN-1	Major vault protein OS=Homo sapiens GN=MVP PE=1 SV=4	Q14764	99326	7	QAIPLDENEGIYVQDVK
201	HN-1	Major vault protein OS=Homo sapiens GN=MVP PE=1 SV=4	Q14764	99326	7	VVAGDEWLFEGPGTYIPR
202	HN-1	Immunoglobulin lambda-like polypeptide 5 OS=Homo sapiens GN=IGLL5 PE=2 SV=2	B9A064	23062.9	2	ANPTVTLFPPSSEELQANK
203	HN-1	Immunoglobulin lambda-like polypeptide 5 OS=Homo sapiens GN=IGLL5 PE=2 SV=2	B9A064	23062.9	2	ATLVCLISDFYPGAVTVAWK
204	HN-1	Alcohol dehydrogenase class 4 mu/sigma chain OS=Homo sapiens GN=ADH7 PE=1 SV=2	P40394	41481.4	4	AMAVGATECISPK
205	HN-1	Alcohol dehydrogenase class 4 mu/sigma chain OS=Homo sapiens GN=ADH7 PE=1 SV=2	P40394	41481.4	4	ISEGFELLNSGQSIR
206	HN-1	Alcohol dehydrogenase class 4 mu/sigma chain OS=Homo sapiens GN=ADH7 PE=1 SV=2	P40394	41481.4	4	MLTYDPMLLFTGR
207	HN-1	Alcohol dehydrogenase class 4 mu/sigma chain OS=Homo sapiens GN=ADH7 PE=1 SV=2	P40394	41481.4	4	QPFSIEEIEVAPPK
208	HN-1	Ribonuclease inhibitor OS=Homo sapiens GN=RNH1 PE=1 SV=2	P13489	49974.4	2	LDDCGLTEAR
209	HN-1	Ribonuclease inhibitor OS=Homo sapiens GN=RNH1 PE=1 SV=2	P13489	49974.4	2	LESCGVTSDNCR
210	HN-1	Cytochrome b-c1 complex subunit 1, mitochondrial OS=Homo sapiens GN=UQCRC1 PE=1 SV=3	P31930	52645.9	2	EMQENDASMR
211	HN-1	Cytochrome b-c1 complex subunit 1, mitochondrial OS=Homo sapiens GN=UQCRC1 PE=1 SV=3	P31930	52645.9	2	IAEVDASVVR
212	HN-1	26S protease regulatory subunit 6A OS=Homo sapiens GN=PSMC3 PE=1 SV=3	P17980	49205	2	MNVSPDVNYEELAR
213	HN-1	26S protease regulatory subunit 6A OS=Homo sapiens GN=PSMC3 PE=1 SV=3	P17980	49205	2	QTYFLPVIGLVDAEK
214	HN-1	3-hydroxyacyl-CoA dehydrogenase type-2 OS=Homo sapiens GN=HSD17B10 PE=1 SV=3	Q99714	26923.1	2	LVGQGASAVLLDLPNSGGEAQAK
215	HN-1	3-hydroxyacyl-CoA dehydrogenase type-2 OS=Homo sapiens GN=HSD17B10 PE=1 SV=3	Q99714	26923.1	2	VMTIAPGLFGTPLLTSLPEK
216	HN-1	6-phosphogluconate dehydrogenase, decarboxylating OS=Homo sapiens GN=PGD PE=1 SV=3	P52209	53141.9	3	LVPLLDTGDIIIDGGNSEYR
217	HN-1	6-phosphogluconate dehydrogenase, decarboxylating OS=Homo sapiens GN=PGD PE=1 SV=3	P52209	53141.9	3	NPELQNLLLDDFFK
218	HN-1	6-phosphogluconate dehydrogenase, decarboxylating OS=Homo sapiens GN=PGD PE=1 SV=3	P52209	53141.9	3	YGPSLMPGGNK
219	HN-1	Junction plakoglobin OS=Homo sapiens GN=JUP PE=1 SV=3	P14923	81745.9	2	LLNDEDPVVVTK
220	HN-1	Junction plakoglobin OS=Homo sapiens GN=JUP PE=1 SV=3	P14923	81745.9	2	TMQNTSDLDTAR
221	HN-1	Arachidonate 15-lipoxygenase OS=Homo sapiens GN=ALOX15 PE=1 SV=3	P16050	74805.9	5	EITEIGLQGAQDR
222	HN-1	Arachidonate 15-lipoxygenase OS=Homo sapiens GN=ALOX15 PE=1 SV=3	P16050	74805.9	5	LDMPYEYLRPSVVENSVAI
223	HN-1	Arachidonate 15-lipoxygenase OS=Homo sapiens GN=ALOX15 PE=1 SV=3	P16050	74805.9	5	LLPMVIQLQLPR
224	HN-1	Arachidonate 15-lipoxygenase OS=Homo sapiens GN=ALOX15 PE=1 SV=3	P16050	74805.9	5	LVFPPGMEELQAQLEK
225	HN-1	Arachidonate 15-lipoxygenase OS=Homo sapiens GN=ALOX15 PE=1 SV=3	P16050	74805.9	5	LYDLPVDER
226	HN-1	Alpha-enolase OS=Homo sapiens GN=ENO1 PE=1 SV=2	P06733	47170.2	4	LAMQEFMILPVGAANFR
227	HN-1	Alpha-enolase OS=Homo sapiens GN=ENO1 PE=1 SV=2	P06733	47170.2	4	SGETEDTFIADLVVGLCTGQIK
228	HN-1	Alpha-enolase OS=Homo sapiens GN=ENO1 PE=1 SV=2	P06733	47170.2	4	VNQIGSVTESLQACK
229	HN-1	Alpha-enolase OS=Homo sapiens GN=ENO1 PE=1 SV=2	P06733	47170.2	4	VVIGMDVAASEFFR
230	HN-1	Tubulin beta-4B chain OS=Homo sapiens GN=TUBB4B PE=1 SV=1	P68371	49830.7	2	AVLVDLEPGTMDSVR
231	HN-1	Tubulin beta-4B chain OS=Homo sapiens GN=TUBB4B PE=1 SV=1	P68371	49830.7	2	FPGQLNADLR
232	HN-1	Tubulin beta-4B chain OS=Homo sapiens GN=TUBB4B PE=1 SV=1	P68371	49830.7	2	INVYYNEATGGK
233	HN-1	Tubulin beta-4B chain OS=Homo sapiens GN=TUBB4B PE=1 SV=1	P68371	49830.7	2	LAVNMVPFPR
234	HN-1	Tubulin beta-4B chain OS=Homo sapiens GN=TUBB4B PE=1 SV=1	P68371	49830.7	2	TAVCDIPPR
235	HN-1	40S ribosomal protein S9 OS=Homo sapiens GN=RPS9 PE=1 SV=3	P46781	22592.5	2	IGVLDEGK
236	HN-1	40S ribosomal protein S9 OS=Homo sapiens GN=RPS9 PE=1 SV=3	P46781	22592.5	2	LFEGNALLR
237	HN-1	Nucleophosmin OS=Homo sapiens GN=NPM1 PE=1 SV=2	P06748	32575.5	2	MSVQPTVSLGGFEITPPVVLR
238	HN-1	Nucleophosmin OS=Homo sapiens GN=NPM1 PE=1 SV=2	P06748	32575.5	2	MTDQEAIQDLWQWR
239	HN-1	Pyruvate kinase isozymes M1/M2 OS=Homo sapiens GN=PKM PE=1 SV=4	P14618	57937.5	7	AEGSDVANAVLDGADCIMLSGETAK
240	HN-1	Pyruvate kinase isozymes M1/M2 OS=Homo sapiens GN=PKM PE=1 SV=4	P14618	57937.5	7	DPVQEAWAEDVDLR
241	HN-1	Pyruvate kinase isozymes M1/M2 OS=Homo sapiens GN=PKM PE=1 SV=4	P14618	57937.5	7	FDEILEASDGIMVAR
242	HN-1	Pyruvate kinase isozymes M1/M2 OS=Homo sapiens GN=PKM PE=1 SV=4	P14618	57937.5	7	GDYPLEAVR
243	HN-1	Pyruvate kinase isozymes M1/M2 OS=Homo sapiens GN=PKM PE=1 SV=4	P14618	57937.5	7	LDIDSPPITAR
244	HN-1	Pyruvate kinase isozymes M1/M2 OS=Homo sapiens GN=PKM PE=1 SV=4	P14618	57937.5	7	NTGIICTIGPASR
245	HN-1	Pyruvate kinase isozymes M1/M2 OS=Homo sapiens GN=PKM PE=1 SV=4	P14618	57937.5	7	VNFAMNVGK
246	HN-1	Heterogeneous nuclear ribonucleoprotein A3 OS=Homo sapiens GN=HNRNPA3 PE=1 SV=2	P51991	39595.1	2	IETIEVMEDR
247	HN-1	Heterogeneous nuclear ribonucleoprotein A3 OS=Homo sapiens GN=HNRNPA3 PE=1 SV=2	P51991	39595.1	2	SSGSPYGGGYGSGGGSGGYGSR
248	HN-1	Neuroblast differentiation-associated protein AHNAK OS=Homo sapiens GN=AHNAK PE=1 SV=2	Q09666	629104	3	LPSGSGAASPTGSAVDIR
249	HN-1	Neuroblast differentiation-associated protein AHNAK OS=Homo sapiens GN=AHNAK PE=1 SV=2	Q09666	629104	3	VDIEAPDVSLEGPEGK
250	HN-1	Neuroblast differentiation-associated protein AHNAK OS=Homo sapiens GN=AHNAK PE=1 SV=2	Q09666	629104	3	VDIEGPDVNIEGPEGK
251	HN-1	Transitional endoplasmic reticulum ATPase OS=Homo sapiens GN=VCP PE=1 SV=4	P55072	89324.8	7	EVDIGIPDATGR
252	HN-1	Transitional endoplasmic reticulum ATPase OS=Homo sapiens GN=VCP PE=1 SV=4	P55072	89324.8	7	GGNIGDGGGAADR
253	HN-1	Transitional endoplasmic reticulum ATPase OS=Homo sapiens GN=VCP PE=1 SV=4	P55072	89324.8	7	GILLYGPPGTGK
254	HN-1	Transitional endoplasmic reticulum ATPase OS=Homo sapiens GN=VCP PE=1 SV=4	P55072	89324.8	7	GVLFYGPPGCGK
255	HN-1	Transitional endoplasmic reticulum ATPase OS=Homo sapiens GN=VCP PE=1 SV=4	P55072	89324.8	7	LDQLIYIPLPDEK
256	HN-1	Transitional endoplasmic reticulum ATPase OS=Homo sapiens GN=VCP PE=1 SV=4	P55072	89324.8	7	NAPAIIFIDELDAIAPK
257	HN-1	Transitional endoplasmic reticulum ATPase OS=Homo sapiens GN=VCP PE=1 SV=4	P55072	89324.8	7	VINQILTEMDGMSTK
258	HN-1	Phosphoglycerate kinase 1 OS=Homo sapiens GN=PGK1 PE=1 SV=3	P00558	44615.3	5	ACANPAAGSVILLENLR
259	HN-1	Phosphoglycerate kinase 1 OS=Homo sapiens GN=PGK1 PE=1 SV=3	P00558	44615.3	5	VDFNVPMK
260	HN-1	Phosphoglycerate kinase 1 OS=Homo sapiens GN=PGK1 PE=1 SV=3	P00558	44615.3	5	VLNNMEIGTSLFDEEGAK
261	HN-1	Phosphoglycerate kinase 1 OS=Homo sapiens GN=PGK1 PE=1 SV=3	P00558	44615.3	5	YAEAVTR
262	HN-1	Phosphoglycerate kinase 1 OS=Homo sapiens GN=PGK1 PE=1 SV=3	P00558	44615.3	5	YSLEPVAVELK
263	HN-1	14-3-3 protein beta/alpha OS=Homo sapiens GN=YWHAB PE=1 SV=3	P31946	28083.1	4	IEAELQDICNDVLELLDK
264	HN-1	14-3-3 protein beta/alpha OS=Homo sapiens GN=YWHAB PE=1 SV=3	P31946	28083.1	4	LAEQAER
265	HN-1	14-3-3 protein beta/alpha OS=Homo sapiens GN=YWHAB PE=1 SV=3	P31946	28083.1	4	NLLSVAYK
266	HN-1	14-3-3 protein beta/alpha OS=Homo sapiens GN=YWHAB PE=1 SV=3	P31946	28083.1	4	TAFDEAIAELDTLNEESYK
267	HN-1	14-3-3 protein beta/alpha OS=Homo sapiens GN=YWHAB PE=1 SV=3	P31946	28083.1	4	YLIPNATQPESK
268	HN-1	14-3-3 protein beta/alpha OS=Homo sapiens GN=YWHAB PE=1 SV=3	P31946	28083.1	4	YLSEVASGDNK
269	HN-1	Prothymosin alpha OS=Homo sapiens GN=PTMA PE=1 SV=2	P06454	12202.5	2	AAEDDEDDDVDTK
270	HN-1	Prothymosin alpha OS=Homo sapiens GN=PTMA PE=1 SV=2	P06454	12202.5	2	AEDDEDDDVDTK
271	HN-1	Keratin, type I cytoskeletal 13 OS=Homo sapiens GN=KRT13 PE=1 SV=4	P13646	49589.3	10	AGLENTVAETECR
272	HN-1	Keratin, type I cytoskeletal 13 OS=Homo sapiens GN=KRT13 PE=1 SV=4	P13646	49589.3	10	ALEEANADLEVK
273	HN-1	Keratin, type I cytoskeletal 13 OS=Homo sapiens GN=KRT13 PE=1 SV=4	P13646	49589.3	10	EQYEAMAER
274	HN-1	Keratin, type I cytoskeletal 13 OS=Homo sapiens GN=KRT13 PE=1 SV=4	P13646	49589.3	10	EVSTNTAMIQTSK
275	HN-1	Keratin, type I cytoskeletal 13 OS=Homo sapiens GN=KRT13 PE=1 SV=4	P13646	49589.3	10	ILTATIENNR
276	HN-1	Keratin, type I cytoskeletal 13 OS=Homo sapiens GN=KRT13 PE=1 SV=4	P13646	49589.3	10	ITMQNLNDR
277	HN-1	Keratin, type I cytoskeletal 13 OS=Homo sapiens GN=KRT13 PE=1 SV=4	P13646	49589.3	10	LAADDFR
278	HN-1	Keratin, type I cytoskeletal 13 OS=Homo sapiens GN=KRT13 PE=1 SV=4	P13646	49589.3	10	LQSSSASYGGGFGGGSCQLGGGR
279	HN-1	Keratin, type I cytoskeletal 13 OS=Homo sapiens GN=KRT13 PE=1 SV=4	P13646	49589.3	10	MIGFPSSAGSVSPR
280	HN-1	Keratin, type I cytoskeletal 13 OS=Homo sapiens GN=KRT13 PE=1 SV=4	P13646	49589.3	10	SLLEGQDAK
281	HN-1	Keratin, type I cytoskeletal 13 OS=Homo sapiens GN=KRT13 PE=1 SV=4	P13646	49589.3	10	TDLEMQIESLNEELAYMK
282	HN-1	Keratin, type I cytoskeletal 13 OS=Homo sapiens GN=KRT13 PE=1 SV=4	P13646	49589.3	10	TLQGLEIELQSQLSMK
283	HN-1	Keratin, type I cytoskeletal 13 OS=Homo sapiens GN=KRT13 PE=1 SV=4	P13646	49589.3	10	YENELALR
284	HN-1	Aldehyde dehydrogenase, dimeric NADP-preferring OS=Homo sapiens GN=ALDH3A1 PE=1 SV=3	P30838	50395.7	7	DLYPVINGGVPETTELLK
285	HN-1	Aldehyde dehydrogenase, dimeric NADP-preferring OS=Homo sapiens GN=ALDH3A1 PE=1 SV=3	P30838	50395.7	7	FMNSGQTCVAPDYILCDPSIQNQIVEK
286	HN-1	Aldehyde dehydrogenase, dimeric NADP-preferring OS=Homo sapiens GN=ALDH3A1 PE=1 SV=3	P30838	50395.7	7	IQQLEALQR
287	HN-1	Aldehyde dehydrogenase, dimeric NADP-preferring OS=Homo sapiens GN=ALDH3A1 PE=1 SV=3	P30838	50395.7	7	LPEWAADEPVEK
288	HN-1	Aldehyde dehydrogenase, dimeric NADP-preferring OS=Homo sapiens GN=ALDH3A1 PE=1 SV=3	P30838	50395.7	7	SLEEAIQFINQR
289	HN-1	Aldehyde dehydrogenase, dimeric NADP-preferring OS=Homo sapiens GN=ALDH3A1 PE=1 SV=3	P30838	50395.7	7	VAYGGTGDAATR
290	HN-1	Aldehyde dehydrogenase, dimeric NADP-preferring OS=Homo sapiens GN=ALDH3A1 PE=1 SV=3	P30838	50395.7	7	VMGLIEGQK
291	HN-1	Alpha-2-macroglobulin OS=Homo sapiens GN=A2M PE=1 SV=3	P01023	163290	7	AIGYLNTGYQR
292	HN-1	Alpha-2-macroglobulin OS=Homo sapiens GN=A2M PE=1 SV=3	P01023	163290	7	LPPNVVEESAR
293	HN-1	Alpha-2-macroglobulin OS=Homo sapiens GN=A2M PE=1 SV=3	P01023	163290	7	QFSFPLSSEPFQGSYK
294	HN-1	Alpha-2-macroglobulin OS=Homo sapiens GN=A2M PE=1 SV=3	P01023	163290	7	SASNMAIVDVK
295	HN-1	Alpha-2-macroglobulin OS=Homo sapiens GN=A2M PE=1 SV=3	P01023	163290	7	SSGSLLNNAIK
296	HN-1	Alpha-2-macroglobulin OS=Homo sapiens GN=A2M PE=1 SV=3	P01023	163290	7	VSVQLEASPAFLAVPVEK
297	HN-1	Alpha-2-macroglobulin OS=Homo sapiens GN=A2M PE=1 SV=3	P01023	163290	7	VTAAPQSVCALR
298	HN-1	Keratin, type I cytoskeletal 9 OS=Homo sapiens GN=KRT9 PE=1 SV=3	P35527	62065.9	3	GGSGGSYGGGGSGGGYGGGSGSR
299	HN-1	Keratin, type I cytoskeletal 9 OS=Homo sapiens GN=KRT9 PE=1 SV=3	P35527	62065.9	3	LASYLDK
300	HN-1	Keratin, type I cytoskeletal 9 OS=Homo sapiens GN=KRT9 PE=1 SV=3	P35527	62065.9	3	QEYEQLIAK
301	HN-1	Keratin, type I cytoskeletal 9 OS=Homo sapiens GN=KRT9 PE=1 SV=3	P35527	62065.9	3	VQALEEANNDLENK
302	HN-1	Malate dehydrogenase, cytoplasmic OS=Homo sapiens GN=MDH1 PE=1 SV=4	P40925	36426.9	2	FVEGLPINDFSR
303	HN-1	Malate dehydrogenase, cytoplasmic OS=Homo sapiens GN=MDH1 PE=1 SV=4	P40925	36426.9	2	VIVVGNPANTNCLTASK
304	HN-1	WD repeat-containing protein 1 OS=Homo sapiens GN=WDR1 PE=1 SV=4	O75083	66193.2	2	LATGSDDNCAAFFEGPPFK
305	HN-1	WD repeat-containing protein 1 OS=Homo sapiens GN=WDR1 PE=1 SV=4	O75083	66193.2	2	VFASLPQVER
306	HN-1	Apolipoprotein A-II OS=Homo sapiens GN=APOA2 PE=1 SV=1	P02652	11175.3	2	EPCVESLVSQYFQTVTDYGK
307	HN-1	Apolipoprotein A-II OS=Homo sapiens GN=APOA2 PE=1 SV=1	P02652	11175.3	2	SPELQAEAK
308	HN-1	Adenylyl cyclase-associated protein 1 OS=Homo sapiens GN=CAP1 PE=1 SV=5	Q01518	51901.6	3	INSITVDNCK
309	HN-1	Adenylyl cyclase-associated protein 1 OS=Homo sapiens GN=CAP1 PE=1 SV=5	Q01518	51901.6	3	SSEMNVLIPTEGGDFNEFPVPEQFK
310	HN-1	Adenylyl cyclase-associated protein 1 OS=Homo sapiens GN=CAP1 PE=1 SV=5	Q01518	51901.6	3	VENQENVSNLVIEDTELK
311	HN-1	Prelamin-A/C OS=Homo sapiens GN=LMNA PE=1 SV=1	P02545	74140.7	10	EAALSTALSEK
312	HN-1	Prelamin-A/C OS=Homo sapiens GN=LMNA PE=1 SV=1	P02545	74140.7	10	EGDLIAAQAR
313	HN-1	Prelamin-A/C OS=Homo sapiens GN=LMNA PE=1 SV=1	P02545	74140.7	10	ITESEEVVSR
314	HN-1	Prelamin-A/C OS=Homo sapiens GN=LMNA PE=1 SV=1	P02545	74140.7	10	LADALQELR
315	HN-1	Prelamin-A/C OS=Homo sapiens GN=LMNA PE=1 SV=1	P02545	74140.7	10	LEAALGEAK
316	HN-1	Prelamin-A/C OS=Homo sapiens GN=LMNA PE=1 SV=1	P02545	74140.7	10	MQQQLDEYQELLDIK
317	HN-1	Prelamin-A/C OS=Homo sapiens GN=LMNA PE=1 SV=1	P02545	74140.7	10	SGAQASSTPLSPTR
318	HN-1	Prelamin-A/C OS=Homo sapiens GN=LMNA PE=1 SV=1	P02545	74140.7	10	SNEDQSMGNWQIK
319	HN-1	Prelamin-A/C OS=Homo sapiens GN=LMNA PE=1 SV=1	P02545	74140.7	10	SVGGSGGGSFGDNLVTR
320	HN-1	Prelamin-A/C OS=Homo sapiens GN=LMNA PE=1 SV=1	P02545	74140.7	10	TALINSTGEEVAMR
321	HN-1	Enoyl-CoA hydratase, mitochondrial OS=Homo sapiens GN=ECHS1 PE=1 SV=4	P30084	31388.2	2	AQFAQPEILIGTIPGAGGTQR
322	HN-1	Enoyl-CoA hydratase, mitochondrial OS=Homo sapiens GN=ECHS1 PE=1 SV=4	P30084	31388.2	2	ICPVETLVEEAIQCAEK
323	HN-1	Ubiquitin-like modifier-activating enzyme 1 OS=Homo sapiens GN=UBA1 PE=1 SV=3	P22314	117850	3	LAGTQPLEVLEAVQR
324	HN-1	Ubiquitin-like modifier-activating enzyme 1 OS=Homo sapiens GN=UBA1 PE=1 SV=3	P22314	117850	3	QPAENVNQYLTDPK
325	HN-1	Ubiquitin-like modifier-activating enzyme 1 OS=Homo sapiens GN=UBA1 PE=1 SV=3	P22314	117850	3	YFLVGAGAIGCELLK
326	HN-1	Plastin-2 OS=Homo sapiens GN=LCP1 PE=1 SV=6	P13796	70291.2	4	ISFDEFIK
327	HN-1	Plastin-2 OS=Homo sapiens GN=LCP1 PE=1 SV=6	P13796	70291.2	4	ISTSLPVLDLIDAIQPGSINYDLLK
328	HN-1	Plastin-2 OS=Homo sapiens GN=LCP1 PE=1 SV=6	P13796	70291.2	4	VDTDGNGYISFNELNDLFK
329	HN-1	Plastin-2 OS=Homo sapiens GN=LCP1 PE=1 SV=6	P13796	70291.2	4	VYALPEDLVEVNPK
330	HN-1	Erythrocyte band 7 integral membrane protein OS=Homo sapiens GN=STOM PE=1 SV=3	P27105	31732.1	3	GPGLFFILPCTDSFIK
331	HN-1	Erythrocyte band 7 integral membrane protein OS=Homo sapiens GN=STOM PE=1 SV=3	P27105	31732.1	3	NSTIVFPLPIDMLQGIIGAK
332	HN-1	Erythrocyte band 7 integral membrane protein OS=Homo sapiens GN=STOM PE=1 SV=3	P27105	31732.1	3	VIAAEGEMNASR
333	HN-1	HLA class II histocompatibility antigen, DRB1-8 beta chain OS=Homo sapiens GN=HLA-DRB1 PE=1 SV=2	Q30134	30003.4	2	FDSDVGEYR
334	HN-1	HLA class II histocompatibility antigen, DRB1-8 beta chain OS=Homo sapiens GN=HLA-DRB1 PE=1 SV=2	Q30134	30003.4	2	SVSGFYPGSIEVR
335	HN-1	WAP four-disulfide core domain protein 2 OS=Homo sapiens GN=WFDC2 PE=1 SV=2	Q14508	12992.5	2	DQCQVDSQCPGQMK
336	HN-1	WAP four-disulfide core domain protein 2 OS=Homo sapiens GN=WFDC2 PE=1 SV=2	Q14508	12992.5	2	EGSCPQVNINFPQLGLCR
337	HN-1	Proteasome subunit alpha type-3 OS=Homo sapiens GN=PSMA3 PE=1 SV=2	P25788	28433.7	2	AVENSSTAIGIR
338	HN-1	Proteasome subunit alpha type-3 OS=Homo sapiens GN=PSMA3 PE=1 SV=2	P25788	28433.7	2	SNFGYNIPLK
339	HN-1	Glyceraldehyde-3-phosphate dehydrogenase OS=Homo sapiens GN=GAPDH PE=1 SV=3	P04406	36053.4	3	GALQNIIPASTGAAK
340	HN-1	Glyceraldehyde-3-phosphate dehydrogenase OS=Homo sapiens GN=GAPDH PE=1 SV=3	P04406	36053.4	3	IISNASCTTNCLAPLAK
341	HN-1	Glyceraldehyde-3-phosphate dehydrogenase OS=Homo sapiens GN=GAPDH PE=1 SV=3	P04406	36053.4	3	LVINGNPITIFQER
342	HN-1	Ig kappa chain V-III region WOL OS=Homo sapiens PE=1 SV=1	P01620,P01623	11775.4	3	EIVLTQSPGTLSLSPGER
343	HN-1	Ig kappa chain V-III region WOL OS=Homo sapiens PE=1 SV=1	P01620,P01623	11775.4	3	FSGSGSGTDFTLTISR
344	HN-1	Ig kappa chain V-III region WOL OS=Homo sapiens PE=1 SV=1	P01620,P01623	11775.4	3	LLIYGASSR
345	HN-1	DNA-dependent protein kinase catalytic subunit OS=Homo sapiens GN=PRKDC PE=1 SV=3	P78527	469096	2	LLLQGEADQSLLTFIDK
346	HN-1	DNA-dependent protein kinase catalytic subunit OS=Homo sapiens GN=PRKDC PE=1 SV=3	P78527	469096	2	SMEEDPQTSR
347	HN-1	Profilin-1 OS=Homo sapiens GN=PFN1 PE=1 SV=2	P07737	15054.3	3	DSLLQDGEFSMDLR
348	HN-1	Profilin-1 OS=Homo sapiens GN=PFN1 PE=1 SV=2	P07737	15054.3	3	DSPSVWAAVPGK
349	HN-1	Profilin-1 OS=Homo sapiens GN=PFN1 PE=1 SV=2	P07737	15054.3	3	TFVNITPAEVGVLVGK
350	HN-1	Proteasome activator complex subunit 2 OS=Homo sapiens GN=PSME2 PE=1 SV=4	Q9UL46	27402.3	2	IEDGNDFGVAIQEK
351	HN-1	Proteasome activator complex subunit 2 OS=Homo sapiens GN=PSME2 PE=1 SV=4	Q9UL46	27402.3	2	QNLFQEAEEFLYR
352	HN-1	Fibrinogen alpha chain OS=Homo sapiens GN=FGA PE=1 SV=2	P02671	94973.4	8	AQLVDMK
353	HN-1	Fibrinogen alpha chain OS=Homo sapiens GN=FGA PE=1 SV=2	P02671	94973.4	8	DSDWPFCSDEDWNYK
354	HN-1	Fibrinogen alpha chain OS=Homo sapiens GN=FGA PE=1 SV=2	P02671	94973.4	8	DYEDQQK
355	HN-1	Fibrinogen alpha chain OS=Homo sapiens GN=FGA PE=1 SV=2	P02671	94973.4	8	GGSTSYGTGSETESPR
356	HN-1	Fibrinogen alpha chain OS=Homo sapiens GN=FGA PE=1 SV=2	P02671	94973.4	8	GLIDEVNQDFTNR
357	HN-1	Fibrinogen alpha chain OS=Homo sapiens GN=FGA PE=1 SV=2	P02671	94973.4	8	GSESGIFTNTK
358	HN-1	Fibrinogen alpha chain OS=Homo sapiens GN=FGA PE=1 SV=2	P02671	94973.4	8	NPSSAGSWNSGSSGPGSTGNR
359	HN-1	Fibrinogen alpha chain OS=Homo sapiens GN=FGA PE=1 SV=2	P02671	94973.4	8	TFPGFFSPMLGEFVSETESR
360	HN-1	BPI fold-containing family B member 1 OS=Homo sapiens GN=BPIFB1 PE=2 SV=1	Q8TDL5	52443.8	7	DALVLTPASLWKPSSPVSQ
361	HN-1	BPI fold-containing family B member 1 OS=Homo sapiens GN=BPIFB1 PE=2 SV=1	Q8TDL5	52443.8	7	GDQLILNLNNISSDR
362	HN-1	BPI fold-containing family B member 1 OS=Homo sapiens GN=BPIFB1 PE=2 SV=1	Q8TDL5	52443.8	7	IQLMNSGIGWFQPDVLK
363	HN-1	BPI fold-containing family B member 1 OS=Homo sapiens GN=BPIFB1 PE=2 SV=1	Q8TDL5	52443.8	7	LEFDLLYPAIK
364	HN-1	BPI fold-containing family B member 1 OS=Homo sapiens GN=BPIFB1 PE=2 SV=1	Q8TDL5	52443.8	7	LGSTQIVK
365	HN-1	BPI fold-containing family B member 1 OS=Homo sapiens GN=BPIFB1 PE=2 SV=1	Q8TDL5	52443.8	7	NQLCPVIEASFNGMYADLLQLVK
366	HN-1	BPI fold-containing family B member 1 OS=Homo sapiens GN=BPIFB1 PE=2 SV=1	Q8TDL5	52443.8	7	SSIGLINEK
367	HN-1	Keratin, type II cytoskeletal 8 OS=Homo sapiens GN=KRT8 PE=1 SV=7	P05787	53706.2	11	AQYEDIANR
368	HN-1	Keratin, type II cytoskeletal 8 OS=Homo sapiens GN=KRT8 PE=1 SV=7	P05787	53706.2	11	ASLEAAIADAEQR
369	HN-1	Keratin, type II cytoskeletal 8 OS=Homo sapiens GN=KRT8 PE=1 SV=7	P05787	53706.2	11	DVDEAYMNK
370	HN-1	Keratin, type II cytoskeletal 8 OS=Homo sapiens GN=KRT8 PE=1 SV=7	P05787	53706.2	11	EYQELMNVK
371	HN-1	Keratin, type II cytoskeletal 8 OS=Homo sapiens GN=KRT8 PE=1 SV=7	P05787	53706.2	11	LEAELGNMQGLVEDFK
372	HN-1	Keratin, type II cytoskeletal 8 OS=Homo sapiens GN=KRT8 PE=1 SV=7	P05787	53706.2	11	LEGLTDEINFLR
373	HN-1	Keratin, type II cytoskeletal 8 OS=Homo sapiens GN=KRT8 PE=1 SV=7	P05787	53706.2	11	LQAEIEGLK
374	HN-1	Keratin, type II cytoskeletal 8 OS=Homo sapiens GN=KRT8 PE=1 SV=7	P05787	53706.2	11	LSELEAALQR
375	HN-1	Keratin, type II cytoskeletal 8 OS=Homo sapiens GN=KRT8 PE=1 SV=7	P05787	53706.2	11	SNMDNMFESYINNLR
376	HN-1	Keratin, type II cytoskeletal 8 OS=Homo sapiens GN=KRT8 PE=1 SV=7	P05787	53706.2	11	TEMENEFVLIK
377	HN-1	Keratin, type II cytoskeletal 8 OS=Homo sapiens GN=KRT8 PE=1 SV=7	P05787	53706.2	11	VELESRLEGLTDEINFLR
378	HN-1	Keratin, type II cytoskeletal 8 OS=Homo sapiens GN=KRT8 PE=1 SV=7	P05787	53706.2	11	YEELQSLAGK
379	HN-1	ATP synthase subunit delta, mitochondrial OS=Homo sapiens GN=ATP5D PE=1 SV=2	P30049	17489.9	2	AQAELVGTADEATR
380	HN-1	ATP synthase subunit delta, mitochondrial OS=Homo sapiens GN=ATP5D PE=1 SV=2	P30049	17489.9	2	IEANEALVK
381	HN-1	Keratin, type I cytoskeletal 19 OS=Homo sapiens GN=KRT19 PE=1 SV=4	P08727	44107.1	17	AALEDTLAETEAR
382	HN-1	Keratin, type I cytoskeletal 19 OS=Homo sapiens GN=KRT19 PE=1 SV=4	P08727	44107.1	17	ALEAANGELEVK
383	HN-1	Keratin, type I cytoskeletal 19 OS=Homo sapiens GN=KRT19 PE=1 SV=4	P08727	44107.1	17	DAEAWFTSR
384	HN-1	Keratin, type I cytoskeletal 19 OS=Homo sapiens GN=KRT19 PE=1 SV=4	P08727	44107.1	17	FGPGVAFR
385	HN-1	Keratin, type I cytoskeletal 19 OS=Homo sapiens GN=KRT19 PE=1 SV=4	P08727	44107.1	17	FVSSSSSGAYGGGYGGVLTASDGLLAGNEK
386	HN-1	Keratin, type I cytoskeletal 19 OS=Homo sapiens GN=KRT19 PE=1 SV=4	P08727	44107.1	17	GQVGGQVSVEVDSAPGTDLAK
387	HN-1	Keratin, type I cytoskeletal 19 OS=Homo sapiens GN=KRT19 PE=1 SV=4	P08727	44107.1	17	ILGATIENSR
388	HN-1	Keratin, type I cytoskeletal 19 OS=Homo sapiens GN=KRT19 PE=1 SV=4	P08727	44107.1	17	IVLQIDNAR
389	HN-1	Keratin, type I cytoskeletal 19 OS=Homo sapiens GN=KRT19 PE=1 SV=4	P08727	44107.1	17	LAADDFR
390	HN-1	Keratin, type I cytoskeletal 19 OS=Homo sapiens GN=KRT19 PE=1 SV=4	P08727	44107.1	17	LASYLDK
391	HN-1	Keratin, type I cytoskeletal 19 OS=Homo sapiens GN=KRT19 PE=1 SV=4	P08727	44107.1	17	LTMQNLNDR
392	HN-1	Keratin, type I cytoskeletal 19 OS=Homo sapiens GN=KRT19 PE=1 SV=4	P08727	44107.1	17	MSVEADINGLR
393	HN-1	Keratin, type I cytoskeletal 19 OS=Homo sapiens GN=KRT19 PE=1 SV=4	P08727	44107.1	17	QSSATSSFGGLGGGSVR
394	HN-1	Keratin, type I cytoskeletal 19 OS=Homo sapiens GN=KRT19 PE=1 SV=4	P08727	44107.1	17	SQYEVMAEQNR
395	HN-1	Keratin, type I cytoskeletal 19 OS=Homo sapiens GN=KRT19 PE=1 SV=4	P08727	44107.1	17	TDLEMQIEGLK
396	HN-1	Keratin, type I cytoskeletal 19 OS=Homo sapiens GN=KRT19 PE=1 SV=4	P08727	44107.1	17	TLQGLEIELQSQLSMK
397	HN-1	Keratin, type I cytoskeletal 19 OS=Homo sapiens GN=KRT19 PE=1 SV=4	P08727	44107.1	17	VLDELTLAR
398	HN-1	Serine/arginine-rich splicing factor 1 OS=Homo sapiens GN=SRSF1 PE=1 SV=2	Q07955	27745.1	3	DGTGVVEFVR
399	HN-1	Serine/arginine-rich splicing factor 1 OS=Homo sapiens GN=SRSF1 PE=1 SV=2	Q07955	27745.1	3	EAGDVCYADVYR
400	HN-1	Serine/arginine-rich splicing factor 1 OS=Homo sapiens GN=SRSF1 PE=1 SV=2	Q07955	27745.1	3	GGPPFAFVEFEDPR
401	HN-1	ATP synthase subunit alpha, mitochondrial OS=Homo sapiens GN=ATP5A1 PE=1 SV=1	P25705	59752.1	3	GMSLNLEPDNVGVVVFGNDK
402	HN-1	ATP synthase subunit alpha, mitochondrial OS=Homo sapiens GN=ATP5A1 PE=1 SV=1	P25705	59752.1	3	ILGADTSVDLEETGR
403	HN-1	ATP synthase subunit alpha, mitochondrial OS=Homo sapiens GN=ATP5A1 PE=1 SV=1	P25705	59752.1	3	TGTAEMSSILEER
404	HN-1	60S ribosomal protein L12 OS=Homo sapiens GN=RPL12 PE=1 SV=1	P30050	17819.1	2	CTGGEVGATSALAPK
405	HN-1	60S ribosomal protein L12 OS=Homo sapiens GN=RPL12 PE=1 SV=1	P30050	17819.1	2	EILGTAQSVGCNVDGR
406	HN-1	Myoferlin OS=Homo sapiens GN=MYOF PE=1 SV=1	Q9NZM1	234716	3	STLAEIEDWLDK
407	HN-1	Myoferlin OS=Homo sapiens GN=MYOF PE=1 SV=1	Q9NZM1	234716	3	VGETIIDLENR
408	HN-1	Myoferlin OS=Homo sapiens GN=MYOF PE=1 SV=1	Q9NZM1	234716	3	VIVESASNIPK
409	HN-1	Lamin-B1 OS=Homo sapiens GN=LMNB1 PE=1 SV=2	P20700	66409.6	3	AGGPTTPLSPTR
410	HN-1	Lamin-B1 OS=Homo sapiens GN=LMNB1 PE=1 SV=2	P20700	66409.6	3	ALYETELADAR
411	HN-1	Lamin-B1 OS=Homo sapiens GN=LMNB1 PE=1 SV=2	P20700	66409.6	3	LSSEMNTSTVNSAR
412	HN-1	Tropomyosin alpha-3 chain OS=Homo sapiens GN=TPM3 PE=1 SV=1	P06753	32820.2	3	IQLVEEELDR
413	HN-1	Tropomyosin alpha-3 chain OS=Homo sapiens GN=TPM3 PE=1 SV=1	P06753	32820.2	3	LVIIEGDLER
414	HN-1	Tropomyosin alpha-3 chain OS=Homo sapiens GN=TPM3 PE=1 SV=1	P06753	32820.2	3	MELQEIQLK
415	HN-1	Alpha-1-antitrypsin OS=Homo sapiens GN=SERPINA1 PE=1 SV=3	P01009	46737.9	3	ITPNLAEFAFSLYR
416	HN-1	Alpha-1-antitrypsin OS=Homo sapiens GN=SERPINA1 PE=1 SV=3	P01009	46737.9	3	LSITGTYDLK
417	HN-1	Alpha-1-antitrypsin OS=Homo sapiens GN=SERPINA1 PE=1 SV=3	P01009	46737.9	3	TLNQPDSQLQLTTGNGLFLSEGLK
418	HN-1	Tubulin beta chain OS=Homo sapiens GN=TUBB PE=1 SV=2	P07437	49670.6	6	AILVDLEPGTMDSVR
419	HN-1	Tubulin beta chain OS=Homo sapiens GN=TUBB PE=1 SV=2	P07437	49670.6	6	ALTVPELTQQVFDAK
420	HN-1	Tubulin beta chain OS=Homo sapiens GN=TUBB PE=1 SV=2	P07437	49670.6	6	FPGQLNADLR
421	HN-1	Tubulin beta chain OS=Homo sapiens GN=TUBB PE=1 SV=2	P07437	49670.6	6	ISVYYNEATGGK
422	HN-1	Tubulin beta chain OS=Homo sapiens GN=TUBB PE=1 SV=2	P07437	49670.6	6	LAVNMVPFPR
423	HN-1	Tubulin beta chain OS=Homo sapiens GN=TUBB PE=1 SV=2	P07437	49670.6	6	TAVCDIPPR
424	HN-1	Pyruvate dehydrogenase E1 component subunit beta, mitochondrial OS=Homo sapiens GN=PDHB PE=1 SV=3	P11177	39233.4	2	IMEGPAFNFLDAPAVR
425	HN-1	Pyruvate dehydrogenase E1 component subunit beta, mitochondrial OS=Homo sapiens GN=PDHB PE=1 SV=3	P11177	39233.4	2	VFLLGEEVAQYDGAYK
426	HN-1	Scavenger receptor cysteine-rich type 1 protein M130 OS=Homo sapiens GN=CD163 PE=1 SV=2	Q86VB7	125447	7	EAEFGQGTGPIWLNEVK
427	HN-1	Scavenger receptor cysteine-rich type 1 protein M130 OS=Homo sapiens GN=CD163 PE=1 SV=2	Q86VB7	125447	7	GPDTLWQCPSSPWEK
428	HN-1	Scavenger receptor cysteine-rich type 1 protein M130 OS=Homo sapiens GN=CD163 PE=1 SV=2	Q86VB7	125447	7	LQEGPTSCSGR
429	HN-1	Scavenger receptor cysteine-rich type 1 protein M130 OS=Homo sapiens GN=CD163 PE=1 SV=2	Q86VB7	125447	7	LVDGVTECSGR
430	HN-1	Scavenger receptor cysteine-rich type 1 protein M130 OS=Homo sapiens GN=CD163 PE=1 SV=2	Q86VB7	125447	7	LVGGDIPCSGR
431	HN-1	Scavenger receptor cysteine-rich type 1 protein M130 OS=Homo sapiens GN=CD163 PE=1 SV=2	Q86VB7	125447	7	QLGCPTAVTAIGR
432	HN-1	Scavenger receptor cysteine-rich type 1 protein M130 OS=Homo sapiens GN=CD163 PE=1 SV=2	Q86VB7	125447	7	SSMSETTVGVVCR
433	HN-1	Rab GDP dissociation inhibitor beta OS=Homo sapiens GN=GDI2 PE=1 SV=2	P50395	50665.5	2	LYSESLAR
434	HN-1	Rab GDP dissociation inhibitor beta OS=Homo sapiens GN=GDI2 PE=1 SV=2	P50395	50665.5	2	SPYLYPLYGLGELPQGFAR
435	HN-1	Protein disulfide-isomerase OS=Homo sapiens GN=P4HB PE=1 SV=3	P07237	57118.1	4	ILEFFGLK
436	HN-1	Protein disulfide-isomerase OS=Homo sapiens GN=P4HB PE=1 SV=3	P07237	57118.1	4	LITLEEEMTK
437	HN-1	Protein disulfide-isomerase OS=Homo sapiens GN=P4HB PE=1 SV=3	P07237	57118.1	4	MDSTANEVEAVK
438	HN-1	Protein disulfide-isomerase OS=Homo sapiens GN=P4HB PE=1 SV=3	P07237	57118.1	4	TGPAATTLPDGAAAESLVESSEVAVIGFFK
439	HN-1	Importin subunit beta-1 OS=Homo sapiens GN=KPNB1 PE=1 SV=2	Q14974	97171.3	2	AAVENLPTFLVELSR
440	HN-1	Importin subunit beta-1 OS=Homo sapiens GN=KPNB1 PE=1 SV=2	Q14974	97171.3	2	GALQYLVPILTQTLTK
441	HN-1	Serum albumin OS=Homo sapiens GN=ALB PE=1 SV=2	P02768	69366.9	13	AAFTECCQAADK
442	HN-1	Serum albumin OS=Homo sapiens GN=ALB PE=1 SV=2	P02768	69366.9	13	AEFAEVSK
443	HN-1	Serum albumin OS=Homo sapiens GN=ALB PE=1 SV=2	P02768	69366.9	13	CCTESLVNR
444	HN-1	Serum albumin OS=Homo sapiens GN=ALB PE=1 SV=2	P02768	69366.9	13	DDNPNLPR
445	HN-1	Serum albumin OS=Homo sapiens GN=ALB PE=1 SV=2	P02768	69366.9	13	DVFLGMFLYEYAR
446	HN-1	Serum albumin OS=Homo sapiens GN=ALB PE=1 SV=2	P02768	69366.9	13	ETYGEMADCCAK
447	HN-1	Serum albumin OS=Homo sapiens GN=ALB PE=1 SV=2	P02768	69366.9	13	LVNEVTEFAK
448	HN-1	Serum albumin OS=Homo sapiens GN=ALB PE=1 SV=2	P02768	69366.9	13	QNCELFEQLGEYK
449	HN-1	Serum albumin OS=Homo sapiens GN=ALB PE=1 SV=2	P02768	69366.9	13	QTALVELVK
450	HN-1	Serum albumin OS=Homo sapiens GN=ALB PE=1 SV=2	P02768	69366.9	13	TCVADESAENCDK
451	HN-1	Serum albumin OS=Homo sapiens GN=ALB PE=1 SV=2	P02768	69366.9	13	VPQVSTPTLVEVSR
452	HN-1	Serum albumin OS=Homo sapiens GN=ALB PE=1 SV=2	P02768	69366.9	13	YICENQDSISSK
453	HN-1	Serum albumin OS=Homo sapiens GN=ALB PE=1 SV=2	P02768	69366.9	13	YLYEIAR
454	HN-1	60S acidic ribosomal protein P0 OS=Homo sapiens GN=RPLP0 PE=1 SV=1	P05388	34274.3	2	AGAIAPCEVTVPAQNTGLGPEK
455	HN-1	60S acidic ribosomal protein P0 OS=Homo sapiens GN=RPLP0 PE=1 SV=1	P05388	34274.3	2	IIQLLDDYPK
456	HN-1	Cytosol aminopeptidase OS=Homo sapiens GN=LAP3 PE=1 SV=3	P28838	56167.8	3	LNLPINIIGLAPLCENMPSGK
457	HN-1	Cytosol aminopeptidase OS=Homo sapiens GN=LAP3 PE=1 SV=3	P28838	56167.8	3	QVVDCQLADVNNIGK
458	HN-1	Cytosol aminopeptidase OS=Homo sapiens GN=LAP3 PE=1 SV=3	P28838	56167.8	3	TLIEFLLR
459	HN-1	Heat shock protein beta-1 OS=Homo sapiens GN=HSPB1 PE=1 SV=2	P04792	22782.6	4	AQLGGPEAAK
460	HN-1	Heat shock protein beta-1 OS=Homo sapiens GN=HSPB1 PE=1 SV=2	P04792	22782.6	4	DGVVEITGK
461	HN-1	Heat shock protein beta-1 OS=Homo sapiens GN=HSPB1 PE=1 SV=2	P04792	22782.6	4	LFDQAFGLPR
462	HN-1	Heat shock protein beta-1 OS=Homo sapiens GN=HSPB1 PE=1 SV=2	P04792	22782.6	4	QLSSGVSEIR
463	HN-1	Leukocyte elastase inhibitor OS=Homo sapiens GN=SERPINB1 PE=1 SV=1	P30740	42743.8	2	EATTNAPFR
464	HN-1	Leukocyte elastase inhibitor OS=Homo sapiens GN=SERPINB1 PE=1 SV=1	P30740	42743.8	2	TYNFLPEFLVSTQK
465	HN-1	Thioredoxin-dependent peroxide reductase, mitochondrial OS=Homo sapiens GN=PRDX3 PE=1 SV=3	P30048	27692.7	2	DYGVLLEGSGLALR
466	HN-1	Thioredoxin-dependent peroxide reductase, mitochondrial OS=Homo sapiens GN=PRDX3 PE=1 SV=3	P30048	27692.7	2	GLFIIDPNGVIK
467	HN-1	Ig mu chain C region OS=Homo sapiens GN=IGHM PE=1 SV=3	P01871	49305.7	4	ESGPTTYK
468	HN-1	Ig mu chain C region OS=Homo sapiens GN=IGHM PE=1 SV=3	P01871	49305.7	4	QVGSGVTTDQVQAEAK
469	HN-1	Ig mu chain C region OS=Homo sapiens GN=IGHM PE=1 SV=3	P01871	49305.7	4	VSVFVPPR
470	HN-1	Ig mu chain C region OS=Homo sapiens GN=IGHM PE=1 SV=3	P01871	49305.7	4	YVTSAPMPEPQAPGR
471	HN-1	Moesin OS=Homo sapiens GN=MSN PE=1 SV=3	P26038	67821.8	4	APDFVFYAPR
472	HN-1	Moesin OS=Homo sapiens GN=MSN PE=1 SV=3	P26038	67821.8	4	EDAVLEYLK
473	HN-1	Moesin OS=Homo sapiens GN=MSN PE=1 SV=3	P26038	67821.8	4	FYPEDVSEELIQDITQR
474	HN-1	Moesin OS=Homo sapiens GN=MSN PE=1 SV=3	P26038	67821.8	4	IGFPWSEIR
475	HN-1	Far upstream element-binding protein 2 OS=Homo sapiens GN=KHSRP PE=1 SV=4	Q92945	73115.6	2	QLEDGDQPESK
476	HN-1	Far upstream element-binding protein 2 OS=Homo sapiens GN=KHSRP PE=1 SV=4	Q92945	73115.6	2	VQISPDSGGLPER
477	HN-1	Ras GTPase-activating-like protein IQGAP1 OS=Homo sapiens GN=IQGAP1 PE=1 SV=1	P46940	189259	3	ALQSPALGLR
478	HN-1	Ras GTPase-activating-like protein IQGAP1 OS=Homo sapiens GN=IQGAP1 PE=1 SV=1	P46940	189259	3	ILAIGLINEALDEGDAQK
479	HN-1	Ras GTPase-activating-like protein IQGAP1 OS=Homo sapiens GN=IQGAP1 PE=1 SV=1	P46940	189259	3	LGLAPQIQDLYGK
480	HN-1	Ras-related protein Rap-1b OS=Homo sapiens GN=RAP1B PE=1 SV=1	P61224	20824.9	2	INVNEIFYDLVR
481	HN-1	Ras-related protein Rap-1b OS=Homo sapiens GN=RAP1B PE=1 SV=1	P61224	20824.9	2	LVVLGSGGVGK
482	HN-1	Serpin B3 OS=Homo sapiens GN=SERPINB3 PE=1 SV=2	P29508	44565.9	2	LLTEFNK
483	HN-1	Serpin B3 OS=Homo sapiens GN=SERPINB3 PE=1 SV=2	P29508	44565.9	2	TMGMVDIFNGDADLSGMTGSR
484	HN-1	Proteasome subunit beta type-2 OS=Homo sapiens GN=PSMB2 PE=1 SV=1	P49721	22837.5	2	FILNLPTFSVR
485	HN-1	Proteasome subunit beta type-2 OS=Homo sapiens GN=PSMB2 PE=1 SV=1	P49721	22837.5	2	NGYELSPTAAANFTR
486	HN-1	BPI fold-containing family A member 1 OS=Homo sapiens GN=BPIFA1 PE=1 SV=1	Q9NP55	26714.1	2	LYVTIPLGIK
487	HN-1	BPI fold-containing family A member 1 OS=Homo sapiens GN=BPIFA1 PE=1 SV=1	Q9NP55	26714.1	2	VTSVIPGLNNIIDIK
488	HN-1	78 kDa glucose-regulated protein OS=Homo sapiens GN=HSPA5 PE=1 SV=2	P11021	72334.7	4	IEIESFYEGEDFSETLTR
489	HN-1	78 kDa glucose-regulated protein OS=Homo sapiens GN=HSPA5 PE=1 SV=2	P11021	72334.7	4	ITPSYVAFTPEGER
490	HN-1	78 kDa glucose-regulated protein OS=Homo sapiens GN=HSPA5 PE=1 SV=2	P11021	72334.7	4	LYGSAGPPPTGEEDTAEKDEL
491	HN-1	78 kDa glucose-regulated protein OS=Homo sapiens GN=HSPA5 PE=1 SV=2	P11021	72334.7	4	NQLTSNPENTVFDAK
492	HN-1	78 kDa glucose-regulated protein OS=Homo sapiens GN=HSPA5 PE=1 SV=2	P11021	72334.7	4	VEIIANDQGNR
493	HN-1	Elongation factor 1-delta OS=Homo sapiens GN=EEF1D PE=1 SV=5	P29692	31121.9	2	GVVQELQQAISK
494	HN-1	Elongation factor 1-delta OS=Homo sapiens GN=EEF1D PE=1 SV=5	P29692	31121.9	2	IASLEVENQSLR
495	HN-1	Desmoplakin OS=Homo sapiens GN=DSP PE=1 SV=3	P15924	331781	6	ALLQAILQTEDMLK
496	HN-1	Desmoplakin OS=Homo sapiens GN=DSP PE=1 SV=3	P15924	331781	6	GAGSIAGASASPK
497	HN-1	Desmoplakin OS=Homo sapiens GN=DSP PE=1 SV=3	P15924	331781	6	NQCTQVVQER
498	HN-1	Desmoplakin OS=Homo sapiens GN=DSP PE=1 SV=3	P15924	331781	6	SAIYQLEEEYENLLK
499	HN-1	Desmoplakin OS=Homo sapiens GN=DSP PE=1 SV=3	P15924	331781	6	SSSFSDTLEESSPIAAIFDTENLEK
500	HN-1	Desmoplakin OS=Homo sapiens GN=DSP PE=1 SV=3	P15924	331781	6	SVQNDSQAIAEVLNQLK
501	HN-1	Fibrinogen beta chain OS=Homo sapiens GN=FGB PE=1 SV=2	P02675	55928.6	7	DNENVVNEYSSELEK
502	HN-1	Fibrinogen beta chain OS=Homo sapiens GN=FGB PE=1 SV=2	P02675	55928.6	7	LESDVSAQMEYCR
503	HN-1	Fibrinogen beta chain OS=Homo sapiens GN=FGB PE=1 SV=2	P02675	55928.6	7	MGPTELLIEMEDWK
504	HN-1	Fibrinogen beta chain OS=Homo sapiens GN=FGB PE=1 SV=2	P02675	55928.6	7	QGFGNVATNTDGK
505	HN-1	Fibrinogen beta chain OS=Homo sapiens GN=FGB PE=1 SV=2	P02675	55928.6	7	TPCTVSCNIPVVSGK
506	HN-1	Fibrinogen beta chain OS=Homo sapiens GN=FGB PE=1 SV=2	P02675	55928.6	7	VYCDMNTENGGWTVIQNR
507	HN-1	Fibrinogen beta chain OS=Homo sapiens GN=FGB PE=1 SV=2	P02675	55928.6	7	YYWGGQYTWDMAK
508	HN-1	Neutral alpha-glucosidase AB OS=Homo sapiens GN=GANAB PE=1 SV=3	Q14697	106876	2	DENSVELTMAEGPYK
509	HN-1	Neutral alpha-glucosidase AB OS=Homo sapiens GN=GANAB PE=1 SV=3	Q14697	106876	2	VTEGGEPYR
510	HN-1	Cullin-associated NEDD8-dissociated protein 1 OS=Homo sapiens GN=CAND1 PE=1 SV=2	Q86VP6	136381	2	EGPAVVGQFIQDVK
511	HN-1	Cullin-associated NEDD8-dissociated protein 1 OS=Homo sapiens GN=CAND1 PE=1 SV=2	Q86VP6	136381	2	ISGSILNELIGLVR
512	HN-1	Proteasome activator complex subunit 1 OS=Homo sapiens GN=PSME1 PE=1 SV=1	Q06323	28723.9	3	IEDGNNFGVAVQEK
513	HN-1	Proteasome activator complex subunit 1 OS=Homo sapiens GN=PSME1 PE=1 SV=1	Q06323	28723.9	3	NAYAVLYDIILK
514	HN-1	Proteasome activator complex subunit 1 OS=Homo sapiens GN=PSME1 PE=1 SV=1	Q06323	28723.9	3	TENLLGSYFPK
515	HN-1	Ig kappa chain C region OS=Homo sapiens GN=IGKC PE=1 SV=1	P01834	11608.6	3	SGTASVVCLLNNFYPR
516	HN-1	Ig kappa chain C region OS=Homo sapiens GN=IGKC PE=1 SV=1	P01834	11608.6	3	TVAAPSVFIFPPSDEQLK
517	HN-1	Ig kappa chain C region OS=Homo sapiens GN=IGKC PE=1 SV=1	P01834	11608.6	3	VDNALQSGNSQESVTEQDSK
518	HN-1	Gelsolin OS=Homo sapiens GN=GSN PE=1 SV=1	P06396	85697.8	6	AGALNSNDAFVLK
519	HN-1	Gelsolin OS=Homo sapiens GN=GSN PE=1 SV=1	P06396	85697.8	6	AQPVQVAEGSEPDGFWEALGGK
520	HN-1	Gelsolin OS=Homo sapiens GN=GSN PE=1 SV=1	P06396	85697.8	6	EGGQTAPASTR
521	HN-1	Gelsolin OS=Homo sapiens GN=GSN PE=1 SV=1	P06396	85697.8	6	GASQAGAPQGR
522	HN-1	Gelsolin OS=Homo sapiens GN=GSN PE=1 SV=1	P06396	85697.8	6	QTQVSVLPEGGETPLFK
523	HN-1	Gelsolin OS=Homo sapiens GN=GSN PE=1 SV=1	P06396	85697.8	6	YIETDPANR
524	HN-1	X-ray repair cross-complementing protein 5 OS=Homo sapiens GN=XRCC5 PE=1 SV=3	P13010	82707.1	4	DKPSGDTAAVFEEGGDVDDLLDMI
525	HN-1	X-ray repair cross-complementing protein 5 OS=Homo sapiens GN=XRCC5 PE=1 SV=3	P13010	82707.1	4	EEASGSSVTAEEAK
526	HN-1	X-ray repair cross-complementing protein 5 OS=Homo sapiens GN=XRCC5 PE=1 SV=3	P13010	82707.1	4	LTIGSNLSIR
527	HN-1	X-ray repair cross-complementing protein 5 OS=Homo sapiens GN=XRCC5 PE=1 SV=3	P13010	82707.1	4	YAPTEAQLNAVDALIDSMSLAK
528	HN-1	Heat shock protein HSP 90-alpha OS=Homo sapiens GN=HSP90AA1 PE=1 SV=5	P07900	84663.2	2	GVVDSEDLPLNISR
529	HN-1	Heat shock protein HSP 90-alpha OS=Homo sapiens GN=HSP90AA1 PE=1 SV=5	P07900	84663.2	2	TLTIVDTGIGMTK
530	HN-1	Heat shock protein HSP 90-alpha OS=Homo sapiens GN=HSP90AA1 PE=1 SV=5	P07900	84663.2	2	VFIMDNCEELIPEYLNFIR
531	HN-1	Heat shock protein HSP 90-alpha OS=Homo sapiens GN=HSP90AA1 PE=1 SV=5	P07900	84663.2	2	YESLTDPSK
532	HN-1	Heat shock protein HSP 90-alpha OS=Homo sapiens GN=HSP90AA1 PE=1 SV=5	P07900	84663.2	2	YYTSASGDEMVSLK
533	HN-1	Complement factor H OS=Homo sapiens GN=CFH PE=1 SV=4	P08603	139096	4	CFEGFGIDGPAIAK
534	HN-1	Complement factor H OS=Homo sapiens GN=CFH PE=1 SV=4	P08603	139096	4	ECDTDGWTNDIPICEVVK
535	HN-1	Complement factor H OS=Homo sapiens GN=CFH PE=1 SV=4	P08603	139096	4	SPDVINGSPISQK
536	HN-1	Complement factor H OS=Homo sapiens GN=CFH PE=1 SV=4	P08603	139096	4	WSSPPQCEGLPCK
537	HN-1	T-complex protein 1 subunit epsilon OS=Homo sapiens GN=CCT5 PE=1 SV=1	P48643	59672.4	2	LGFAGLVQEISFGTTK
538	HN-1	T-complex protein 1 subunit epsilon OS=Homo sapiens GN=CCT5 PE=1 SV=1	P48643	59672.4	2	WVGGPEIELIAIATGGR
539	HN-1	Myosin regulatory light chain 12B OS=Homo sapiens GN=MYL12B PE=1 SV=2	O14950,P19105	19795.3	2	EAFNMIDQNR
540	HN-1	Myosin regulatory light chain 12B OS=Homo sapiens GN=MYL12B PE=1 SV=2	O14950,P19105	19795.3	2	LNGTDPEDVIR
541	HN-1	Prohibitin-2 OS=Homo sapiens GN=PHB2 PE=1 SV=2	Q99623	33297.6	2	IVQAEGEAEAAK
542	HN-1	Prohibitin-2 OS=Homo sapiens GN=PHB2 PE=1 SV=2	Q99623	33297.6	2	IYLTADNLVLNLQDESFTR
543	HN-1	60 kDa heat shock protein, mitochondrial OS=Homo sapiens GN=HSPD1 PE=1 SV=2	P10809	61055.7	5	DDAMLLK
544	HN-1	60 kDa heat shock protein, mitochondrial OS=Homo sapiens GN=HSPD1 PE=1 SV=2	P10809	61055.7	5	GANPVEIR
545	HN-1	60 kDa heat shock protein, mitochondrial OS=Homo sapiens GN=HSPD1 PE=1 SV=2	P10809	61055.7	5	LSDGVAVLK
546	HN-1	60 kDa heat shock protein, mitochondrial OS=Homo sapiens GN=HSPD1 PE=1 SV=2	P10809	61055.7	5	LVQDVANNTNEEAGDGTTTATVLAR
547	HN-1	60 kDa heat shock protein, mitochondrial OS=Homo sapiens GN=HSPD1 PE=1 SV=2	P10809	61055.7	5	TLNDELEIIEGMK
548	HN-1	Fructose-bisphosphate aldolase A OS=Homo sapiens GN=ALDOA PE=1 SV=2	P04075	39420.6	5	AAQEEYVK
549	HN-1	Fructose-bisphosphate aldolase A OS=Homo sapiens GN=ALDOA PE=1 SV=2	P04075	39420.6	5	GILAADESTGSIAK
550	HN-1	Fructose-bisphosphate aldolase A OS=Homo sapiens GN=ALDOA PE=1 SV=2	P04075	39420.6	5	GVVPLAGTNGETTTQGLDGLSER
551	HN-1	Fructose-bisphosphate aldolase A OS=Homo sapiens GN=ALDOA PE=1 SV=2	P04075	39420.6	5	LQSIGTENTEENR
552	HN-1	Fructose-bisphosphate aldolase A OS=Homo sapiens GN=ALDOA PE=1 SV=2	P04075	39420.6	5	PYQYPALTPEQK
553	HN-1	Sodium/potassium-transporting ATPase subunit alpha-1 OS=Homo sapiens GN=ATP1A1 PE=1 SV=1	P05023	112900	7	AVFQANQENLPILK
554	HN-1	Sodium/potassium-transporting ATPase subunit alpha-1 OS=Homo sapiens GN=ATP1A1 PE=1 SV=1	P05023	112900	7	CIELCCGSVK
555	HN-1	Sodium/potassium-transporting ATPase subunit alpha-1 OS=Homo sapiens GN=ATP1A1 PE=1 SV=1	P05023	112900	7	LIIVEGCQR
556	HN-1	Sodium/potassium-transporting ATPase subunit alpha-1 OS=Homo sapiens GN=ATP1A1 PE=1 SV=1	P05023	112900	7	LNIPVSQVNPR
557	HN-1	Sodium/potassium-transporting ATPase subunit alpha-1 OS=Homo sapiens GN=ATP1A1 PE=1 SV=1	P05023	112900	7	NLEAVETLGSTSTICSDK
558	HN-1	Sodium/potassium-transporting ATPase subunit alpha-1 OS=Homo sapiens GN=ATP1A1 PE=1 SV=1	P05023	112900	7	NMVPQQALVIR
559	HN-1	Sodium/potassium-transporting ATPase subunit alpha-1 OS=Homo sapiens GN=ATP1A1 PE=1 SV=1	P05023	112900	7	VDNSSLTGESEPQTR
560	HN-1	Clathrin heavy chain 1 OS=Homo sapiens GN=CLTC PE=1 SV=5	Q00610	191619	6	AFMTADLPNELIELLEK
561	HN-1	Clathrin heavy chain 1 OS=Homo sapiens GN=CLTC PE=1 SV=5	Q00610	191619	6	GQCDLELINVCNENSLFK
562	HN-1	Clathrin heavy chain 1 OS=Homo sapiens GN=CLTC PE=1 SV=5	Q00610	191619	6	LLLPWLEAR
563	HN-1	Clathrin heavy chain 1 OS=Homo sapiens GN=CLTC PE=1 SV=5	Q00610	191619	6	LLYNNVSNFGR
564	HN-1	Clathrin heavy chain 1 OS=Homo sapiens GN=CLTC PE=1 SV=5	Q00610	191619	6	LPVVIGGLLDVDCSEDVIK
565	HN-1	Clathrin heavy chain 1 OS=Homo sapiens GN=CLTC PE=1 SV=5	Q00610	191619	6	VGYTPDWIFLLR
566	HN-1	Coatomer subunit beta' OS=Homo sapiens GN=COPB2 PE=1 SV=2	P35606	102489	2	AAESLADPTEYENLFPGLK
567	HN-1	Coatomer subunit beta' OS=Homo sapiens GN=COPB2 PE=1 SV=2	P35606	102489	2	LPEAAFLAR
568	HN-1	Protein S100-A14 OS=Homo sapiens GN=S100A14 PE=1 SV=1	Q9HCY8	11662.2	2	SANAEDAQEFSDVER
569	HN-1	Protein S100-A14 OS=Homo sapiens GN=S100A14 PE=1 SV=1	Q9HCY8	11662.2	2	SFWELIGEAAK
570	HN-1	14-3-3 protein eta OS=Homo sapiens GN=YWHAH PE=1 SV=4	Q04917	28219.6	2	ELETVCNDVLSLLDK
571	HN-1	14-3-3 protein eta OS=Homo sapiens GN=YWHAH PE=1 SV=4	Q04917	28219.6	2	LAEQAER
572	HN-1	14-3-3 protein eta OS=Homo sapiens GN=YWHAH PE=1 SV=4	Q04917	28219.6	2	NLLSVAYK
573	HN-1	14-3-3 protein eta OS=Homo sapiens GN=YWHAH PE=1 SV=4	Q04917	28219.6	2	NSVVEASEAAYK
574	HN-1	Collagen alpha-3(VI) chain OS=Homo sapiens GN=COL6A3 PE=1 SV=5	P12111	343667	2	AAPLQGMLPGLLAPLR
575	HN-1	Collagen alpha-3(VI) chain OS=Homo sapiens GN=COL6A3 PE=1 SV=5	P12111	343667	2	VVESLDVGQDR
576	HN-1	Protein S100-A6 OS=Homo sapiens GN=S100A6 PE=1 SV=1	P06703	10180.4	2	LMEDLDR
577	HN-1	Protein S100-A6 OS=Homo sapiens GN=S100A6 PE=1 SV=1	P06703	10180.4	2	LQDAEIAR
578	HN-1	T-complex protein 1 subunit theta OS=Homo sapiens GN=CCT8 PE=1 SV=4	P50990	59621	5	AIADTGANVVVTGGK
579	HN-1	T-complex protein 1 subunit theta OS=Homo sapiens GN=CCT8 PE=1 SV=4	P50990	59621	5	AVDDGVNTFK
580	HN-1	T-complex protein 1 subunit theta OS=Homo sapiens GN=CCT8 PE=1 SV=4	P50990	59621	5	DIDEVSSLLR
581	HN-1	T-complex protein 1 subunit theta OS=Homo sapiens GN=CCT8 PE=1 SV=4	P50990	59621	5	LATNAAVTVLR
582	HN-1	T-complex protein 1 subunit theta OS=Homo sapiens GN=CCT8 PE=1 SV=4	P50990	59621	5	NVGLDIEAEVPAVK
583	HN-1	Keratin, type II cytoskeletal 5 OS=Homo sapiens GN=KRT5 PE=1 SV=3	P13647	62379.6	12	DVDAAYMNK
584	HN-1	Keratin, type II cytoskeletal 5 OS=Homo sapiens GN=KRT5 PE=1 SV=3	P13647	62379.6	12	EYQELMNTK
585	HN-1	Keratin, type II cytoskeletal 5 OS=Homo sapiens GN=KRT5 PE=1 SV=3	P13647	62379.6	12	LAELEEALQK
586	HN-1	Keratin, type II cytoskeletal 5 OS=Homo sapiens GN=KRT5 PE=1 SV=3	P13647	62379.6	12	LLEGEECR
587	HN-1	Keratin, type II cytoskeletal 5 OS=Homo sapiens GN=KRT5 PE=1 SV=3	P13647	62379.6	12	NLDLDSIIAEVK
588	HN-1	Keratin, type II cytoskeletal 5 OS=Homo sapiens GN=KRT5 PE=1 SV=3	P13647	62379.6	12	NMQDLVEDFK
589	HN-1	Keratin, type II cytoskeletal 5 OS=Homo sapiens GN=KRT5 PE=1 SV=3	P13647	62379.6	12	QLDSIVGER
590	HN-1	Keratin, type II cytoskeletal 5 OS=Homo sapiens GN=KRT5 PE=1 SV=3	P13647	62379.6	12	QNLEPLFEQYINNLR
591	HN-1	Keratin, type II cytoskeletal 5 OS=Homo sapiens GN=KRT5 PE=1 SV=3	P13647	62379.6	12	TEAESWYQTK
592	HN-1	Keratin, type II cytoskeletal 5 OS=Homo sapiens GN=KRT5 PE=1 SV=3	P13647	62379.6	12	VDALMDEINFMK
593	HN-1	Keratin, type II cytoskeletal 5 OS=Homo sapiens GN=KRT5 PE=1 SV=3	P13647	62379.6	12	VSLAGACGVGGYGSR
594	HN-1	Keratin, type II cytoskeletal 5 OS=Homo sapiens GN=KRT5 PE=1 SV=3	P13647	62379.6	12	YEELQQTAGR
595	HN-1	Keratin, type II cytoskeletal 6A OS=Homo sapiens GN=KRT6A PE=1 SV=3	P02538	60046.4	11	ADTLTDEINFLR
596	HN-1	Keratin, type II cytoskeletal 6A OS=Homo sapiens GN=KRT6A PE=1 SV=3	P02538	60046.4	11	AEAESWYQTK
597	HN-1	Keratin, type II cytoskeletal 6A OS=Homo sapiens GN=KRT6A PE=1 SV=3	P02538	60046.4	11	AIGGGLSSVGGGSSTIK
598	HN-1	Keratin, type II cytoskeletal 6A OS=Homo sapiens GN=KRT6A PE=1 SV=3	P02538	60046.4	11	AQYEEIAQR
599	HN-1	Keratin, type II cytoskeletal 6A OS=Homo sapiens GN=KRT6A PE=1 SV=3	P02538	60046.4	11	DVDAAYMNK
600	HN-1	Keratin, type II cytoskeletal 6A OS=Homo sapiens GN=KRT6A PE=1 SV=3	P02538	60046.4	11	EYQELMNVK
601	HN-1	Keratin, type II cytoskeletal 6A OS=Homo sapiens GN=KRT6A PE=1 SV=3	P02538	60046.4	11	GMQDLVEDFK
602	HN-1	Keratin, type II cytoskeletal 6A OS=Homo sapiens GN=KRT6A PE=1 SV=3	P02538	60046.4	11	GSGGLGGACGGAGFGSR
603	HN-1	Keratin, type II cytoskeletal 6A OS=Homo sapiens GN=KRT6A PE=1 SV=3	P02538	60046.4	11	ISIGGGSCAISGGYGSR
604	HN-1	Keratin, type II cytoskeletal 6A OS=Homo sapiens GN=KRT6A PE=1 SV=3	P02538	60046.4	11	LLEGEECR
605	HN-1	Keratin, type II cytoskeletal 6A OS=Homo sapiens GN=KRT6A PE=1 SV=3	P02538	60046.4	11	NLDLDSIIAEVK
606	HN-1	Keratin, type II cytoskeletal 6A OS=Homo sapiens GN=KRT6A PE=1 SV=3	P02538	60046.4	11	QEIAEINR
607	HN-1	Keratin, type II cytoskeletal 6A OS=Homo sapiens GN=KRT6A PE=1 SV=3	P02538	60046.4	11	QLDSIVGER
608	HN-1	Keratin, type II cytoskeletal 6A OS=Homo sapiens GN=KRT6A PE=1 SV=3	P02538	60046.4	11	QNLEPLFEQYINNLR
609	HN-1	Keratin, type II cytoskeletal 6A OS=Homo sapiens GN=KRT6A PE=1 SV=3	P02538	60046.4	11	TAAENEFVTLK
610	HN-1	Keratin, type II cytoskeletal 6A OS=Homo sapiens GN=KRT6A PE=1 SV=3	P02538	60046.4	11	YEELQVTAGR
611	HN-1	Serotransferrin OS=Homo sapiens GN=TF PE=1 SV=3	P02787	77064.3	7	CSTSSLLEACTFR
612	HN-1	Serotransferrin OS=Homo sapiens GN=TF PE=1 SV=3	P02787	77064.3	7	DDTVCLAK
613	HN-1	Serotransferrin OS=Homo sapiens GN=TF PE=1 SV=3	P02787	77064.3	7	EGYYGYTGAFR
614	HN-1	Serotransferrin OS=Homo sapiens GN=TF PE=1 SV=3	P02787	77064.3	7	FDEFFSEGCAPGSK
615	HN-1	Serotransferrin OS=Homo sapiens GN=TF PE=1 SV=3	P02787	77064.3	7	IECVSAETTEDCIAK
616	HN-1	Serotransferrin OS=Homo sapiens GN=TF PE=1 SV=3	P02787	77064.3	7	LCMGSGLNLCEPNNK
617	HN-1	Serotransferrin OS=Homo sapiens GN=TF PE=1 SV=3	P02787	77064.3	7	SAGWNIPIGLLYCDLPEPR
618	HN-1	Coatomer subunit alpha OS=Homo sapiens GN=COPA PE=1 SV=2	P53621	138349	3	DADSQNPDAPEGK
619	HN-1	Coatomer subunit alpha OS=Homo sapiens GN=COPA PE=1 SV=2	P53621	138349	3	LLQPPAPIMPLDTNWPLLTVSK
620	HN-1	Coatomer subunit alpha OS=Homo sapiens GN=COPA PE=1 SV=2	P53621	138349	3	VQVPNCDEIFYAGTGNLLLR
621	HN-1	Keratin, type II cytoskeletal 7 OS=Homo sapiens GN=KRT7 PE=1 SV=5	P08729	51387.3	12	AEAEAWYQTK
622	HN-1	Keratin, type II cytoskeletal 7 OS=Homo sapiens GN=KRT7 PE=1 SV=5	P08729	51387.3	12	DVDAAYMSK
623	HN-1	Keratin, type II cytoskeletal 7 OS=Homo sapiens GN=KRT7 PE=1 SV=5	P08729	51387.3	12	GQLEALQVDGGR
624	HN-1	Keratin, type II cytoskeletal 7 OS=Homo sapiens GN=KRT7 PE=1 SV=5	P08729	51387.3	12	LDADPSLQR
625	HN-1	Keratin, type II cytoskeletal 7 OS=Homo sapiens GN=KRT7 PE=1 SV=5	P08729	51387.3	12	LEAAIAEAEER
626	HN-1	Keratin, type II cytoskeletal 7 OS=Homo sapiens GN=KRT7 PE=1 SV=5	P08729	51387.3	12	LPDIFEAQIAGLR
627	HN-1	Keratin, type II cytoskeletal 7 OS=Homo sapiens GN=KRT7 PE=1 SV=5	P08729	51387.3	12	LQAEIDNIK
628	HN-1	Keratin, type II cytoskeletal 7 OS=Homo sapiens GN=KRT7 PE=1 SV=5	P08729	51387.3	12	SAYGGPVGAGIR
629	HN-1	Keratin, type II cytoskeletal 7 OS=Homo sapiens GN=KRT7 PE=1 SV=5	P08729	51387.3	12	SLDLDGIIAEVK
630	HN-1	Keratin, type II cytoskeletal 7 OS=Homo sapiens GN=KRT7 PE=1 SV=5	P08729	51387.3	12	SMQDVVEDFK
631	HN-1	Keratin, type II cytoskeletal 7 OS=Homo sapiens GN=KRT7 PE=1 SV=5	P08729	51387.3	12	TLNETELTELQSQISDTSVVLSMDNSR
632	HN-1	Keratin, type II cytoskeletal 7 OS=Homo sapiens GN=KRT7 PE=1 SV=5	P08729	51387.3	12	VDALNDEINFLR
633	HN-1	Fatty acid synthase OS=Homo sapiens GN=FASN PE=1 SV=3	P49327	273427	3	FPQLDSTSFANSR
634	HN-1	Fatty acid synthase OS=Homo sapiens GN=FASN PE=1 SV=3	P49327	273427	3	LPEDPLLSGLLDSPALK
635	HN-1	Fatty acid synthase OS=Homo sapiens GN=FASN PE=1 SV=3	P49327	273427	3	VLEALLPLK
636	HN-1	Complement factor B OS=Homo sapiens GN=CFB PE=1 SV=2	P00751	85533.2	2	EAGIPEFYDYDVALIK
637	HN-1	Complement factor B OS=Homo sapiens GN=CFB PE=1 SV=2	P00751	85533.2	2	LLQEGQALEYVCPSGFYPYPVQTR
638	HN-1	Elongation factor 1-alpha 1 OS=Homo sapiens GN=EEF1A1 PE=1 SV=1	P68104,Q5VTE0	50141.2	2	IGGIGTVPVGR
639	HN-1	Elongation factor 1-alpha 1 OS=Homo sapiens GN=EEF1A1 PE=1 SV=1	P68104,Q5VTE0	50141.2	2	IGYNPDTVAFVPISGWNGDNMLEPSANMPWFK
640	HN-1	Immunoglobulin J chain OS=Homo sapiens GN=IGJ PE=1 SV=4	P01591	18098.5	2	CYTAVVPLVYGGETK
641	HN-1	Immunoglobulin J chain OS=Homo sapiens GN=IGJ PE=1 SV=4	P01591	18098.5	2	SSEDPNEDIVER
642	HN-1	Protein disulfide-isomerase A3 OS=Homo sapiens GN=PDIA3 PE=1 SV=4	P30101	56784.6	4	ELSDFISYLQR
643	HN-1	Protein disulfide-isomerase A3 OS=Homo sapiens GN=PDIA3 PE=1 SV=4	P30101	56784.6	4	FVMQEEFSR
644	HN-1	Protein disulfide-isomerase A3 OS=Homo sapiens GN=PDIA3 PE=1 SV=4	P30101	56784.6	4	KYEGGRELSDFISYLQR
645	HN-1	Protein disulfide-isomerase A3 OS=Homo sapiens GN=PDIA3 PE=1 SV=4	P30101	56784.6	4	VDCTANTNTCNK
646	HN-1	Actin, cytoplasmic 2 OS=Homo sapiens GN=ACTG1 PE=1 SV=1	P63261	41793.9	5	AGFAGDDAPR
647	HN-1	Actin, cytoplasmic 2 OS=Homo sapiens GN=ACTG1 PE=1 SV=1	P63261	41793.9	5	DLTDYLMK
648	HN-1	Actin, cytoplasmic 2 OS=Homo sapiens GN=ACTG1 PE=1 SV=1	P63261	41793.9	5	DLYANTVLSGGTTMYPGIADR
649	HN-1	Actin, cytoplasmic 2 OS=Homo sapiens GN=ACTG1 PE=1 SV=1	P63261	41793.9	5	DSYVGDEAQSK
650	HN-1	Actin, cytoplasmic 2 OS=Homo sapiens GN=ACTG1 PE=1 SV=1	P63261	41793.9	5	SYELPDGQVITIGNER
651	HN-1	Myeloperoxidase OS=Homo sapiens GN=MPO PE=1 SV=1	P05164	83871.1	7	FCGLPQPETVGQLGTVLR
652	HN-1	Myeloperoxidase OS=Homo sapiens GN=MPO PE=1 SV=1	P05164	83871.1	7	FPTDQLTPDQER
653	HN-1	Myeloperoxidase OS=Homo sapiens GN=MPO PE=1 SV=1	P05164	83871.1	7	IICDNTGITTVSK
654	HN-1	Myeloperoxidase OS=Homo sapiens GN=MPO PE=1 SV=1	P05164	83871.1	7	NQADCIPFFR
655	HN-1	Myeloperoxidase OS=Homo sapiens GN=MPO PE=1 SV=1	P05164	83871.1	7	QNQIAVDEIR
656	HN-1	Myeloperoxidase OS=Homo sapiens GN=MPO PE=1 SV=1	P05164	83871.1	7	VVLEGGIDPILR
657	HN-1	Myeloperoxidase OS=Homo sapiens GN=MPO PE=1 SV=1	P05164	83871.1	7	WLPAEYEDGFSLPYGWTPGVK
658	HN-1	Nucleolar and coiled-body phosphoprotein 1 OS=Homo sapiens GN=NOLC1 PE=1 SV=2	Q14978	73604.2	2	DNQLSEVANK
659	HN-1	Nucleolar and coiled-body phosphoprotein 1 OS=Homo sapiens GN=NOLC1 PE=1 SV=2	Q14978	73604.2	2	VVPSDLYPLVLGFLR
660	HN-1	Haptoglobin OS=Homo sapiens GN=HP PE=1 SV=1	P00738	45204.9	2	VTSIQDWVQK
661	HN-1	Haptoglobin OS=Homo sapiens GN=HP PE=1 SV=1	P00738	45204.9	2	YVMLPVADQDQCIR
662	HN-1	Alpha-1-antichymotrypsin OS=Homo sapiens GN=SERPINA3 PE=1 SV=2	P01011	47653	5	ADLSGITGAR
663	HN-1	Alpha-1-antichymotrypsin OS=Homo sapiens GN=SERPINA3 PE=1 SV=2	P01011	47653	5	AVLDVFEEGTEASAATAVK
664	HN-1	Alpha-1-antichymotrypsin OS=Homo sapiens GN=SERPINA3 PE=1 SV=2	P01011	47653	5	EQLSLLDR
665	HN-1	Alpha-1-antichymotrypsin OS=Homo sapiens GN=SERPINA3 PE=1 SV=2	P01011	47653	5	LINDYVK
666	HN-1	Alpha-1-antichymotrypsin OS=Homo sapiens GN=SERPINA3 PE=1 SV=2	P01011	47653	5	LYGSEAFATDFQDSAAAK
667	HN-1	Galectin-3-binding protein OS=Homo sapiens GN=LGALS3BP PE=1 SV=1	Q08380	65332.1	3	AAFGQGSGPIMLDEVQCTGTEASLADCK
668	HN-1	Galectin-3-binding protein OS=Homo sapiens GN=LGALS3BP PE=1 SV=1	Q08380	65332.1	3	GQWGTVCDNLWDLTDASVVCR
669	HN-1	Galectin-3-binding protein OS=Homo sapiens GN=LGALS3BP PE=1 SV=1	Q08380	65332.1	3	LADGGATNQGR
670	HN-1	Heat shock cognate 71 kDa protein OS=Homo sapiens GN=HSPA8 PE=1 SV=1	P11142	70899.8	5	FEELNADLFR
671	HN-1	Heat shock cognate 71 kDa protein OS=Homo sapiens GN=HSPA8 PE=1 SV=1	P11142	70899.8	5	LLQDFFNGK
672	HN-1	Heat shock cognate 71 kDa protein OS=Homo sapiens GN=HSPA8 PE=1 SV=1	P11142	70899.8	5	MVQEAEK
673	HN-1	Heat shock cognate 71 kDa protein OS=Homo sapiens GN=HSPA8 PE=1 SV=1	P11142	70899.8	5	NQVAMNPTNTVFDAK
674	HN-1	Heat shock cognate 71 kDa protein OS=Homo sapiens GN=HSPA8 PE=1 SV=1	P11142	70899.8	5	TTPSYVAFTDTER
675	HN-1	Heat shock cognate 71 kDa protein OS=Homo sapiens GN=HSPA8 PE=1 SV=1	P11142	70899.8	5	TVTNAVVTVPAYFNDSQR
676	HN-1	Heat shock cognate 71 kDa protein OS=Homo sapiens GN=HSPA8 PE=1 SV=1	P11142	70899.8	5	VCNPIITK
677	HN-1	Heat shock cognate 71 kDa protein OS=Homo sapiens GN=HSPA8 PE=1 SV=1	P11142	70899.8	5	VEIIANDQGNR
678	HN-1	40S ribosomal protein S3 OS=Homo sapiens GN=RPS3 PE=1 SV=2	P23396	26688.6	2	ELAEDGYSGVEVR
679	HN-1	40S ribosomal protein S3 OS=Homo sapiens GN=RPS3 PE=1 SV=2	P23396	26688.6	2	GGKPEPPAMPQPVPTA
680	HN-1	Coatomer subunit beta OS=Homo sapiens GN=COPB1 PE=1 SV=3	P53618	107146	2	TLQLALDLVSSR
681	HN-1	Coatomer subunit beta OS=Homo sapiens GN=COPB1 PE=1 SV=3	P53618	107146	2	VLQDLVMDILR
682	HN-1	Prominin-1 OS=Homo sapiens GN=PROM1 PE=1 SV=1	O43490	97206.4	2	AFTDLNSINSVLGGGILDR
683	HN-1	Prominin-1 OS=Homo sapiens GN=PROM1 PE=1 SV=1	O43490	97206.4	2	VLDTPYLLNEDWEYYLSGK
684	HN-1	Superoxide dismutase [Mn], mitochondrial OS=Homo sapiens GN=SOD2 PE=1 SV=2	P04179	24722.6	3	AIWNVINWENVTER
685	HN-1	Superoxide dismutase [Mn], mitochondrial OS=Homo sapiens GN=SOD2 PE=1 SV=2	P04179	24722.6	3	GELLEAIK
686	HN-1	Superoxide dismutase [Mn], mitochondrial OS=Homo sapiens GN=SOD2 PE=1 SV=2	P04179	24722.6	3	YQEALAK
687	HN-1	14-3-3 protein zeta/delta OS=Homo sapiens GN=YWHAZ PE=1 SV=1	P63104	27745.9	4	DICNDVLSLLEK
688	HN-1	14-3-3 protein zeta/delta OS=Homo sapiens GN=YWHAZ PE=1 SV=1	P63104	27745.9	4	LAEQAER
689	HN-1	14-3-3 protein zeta/delta OS=Homo sapiens GN=YWHAZ PE=1 SV=1	P63104	27745.9	4	NLLSVAYK
690	HN-1	14-3-3 protein zeta/delta OS=Homo sapiens GN=YWHAZ PE=1 SV=1	P63104	27745.9	4	TAFDEAIAELDTLSEESYK
691	HN-1	Keratin, type I cytoskeletal 17 OS=Homo sapiens GN=KRT17 PE=1 SV=2	Q04695	48106.7	8	ALEEANTELEVK
692	HN-1	Keratin, type I cytoskeletal 17 OS=Homo sapiens GN=KRT17 PE=1 SV=2	Q04695	48106.7	8	ASLEGNLAETENR
693	HN-1	Keratin, type I cytoskeletal 17 OS=Homo sapiens GN=KRT17 PE=1 SV=2	Q04695	48106.7	8	ATMQNLNDR
694	HN-1	Keratin, type I cytoskeletal 17 OS=Homo sapiens GN=KRT17 PE=1 SV=2	Q04695	48106.7	8	DAEDWFFSK
695	HN-1	Keratin, type I cytoskeletal 17 OS=Homo sapiens GN=KRT17 PE=1 SV=2	Q04695	48106.7	8	EVATNSELVQSGK
696	HN-1	Keratin, type I cytoskeletal 17 OS=Homo sapiens GN=KRT17 PE=1 SV=2	Q04695	48106.7	8	GQVGGEINVEMDAAPGVDLSR
697	HN-1	Keratin, type I cytoskeletal 17 OS=Homo sapiens GN=KRT17 PE=1 SV=2	Q04695	48106.7	8	LAADDFR
698	HN-1	Keratin, type I cytoskeletal 17 OS=Homo sapiens GN=KRT17 PE=1 SV=2	Q04695	48106.7	8	LASYLDK
699	HN-1	Keratin, type I cytoskeletal 17 OS=Homo sapiens GN=KRT17 PE=1 SV=2	Q04695	48106.7	8	TIVEEVQDGK
700	HN-1	Keratin, type I cytoskeletal 17 OS=Homo sapiens GN=KRT17 PE=1 SV=2	Q04695	48106.7	8	TMQALEIELQSQLSMK
701	HN-1	Keratin, type I cytoskeletal 17 OS=Homo sapiens GN=KRT17 PE=1 SV=2	Q04695	48106.7	8	VLDELTLAR
702	HN-1	Annexin A11 OS=Homo sapiens GN=ANXA11 PE=1 SV=1	P50995	54391.7	3	GFGTDEQAIIDCLGSR
703	HN-1	Annexin A11 OS=Homo sapiens GN=ANXA11 PE=1 SV=1	P50995	54391.7	3	GVGTDEACLIEILASR
704	HN-1	Annexin A11 OS=Homo sapiens GN=ANXA11 PE=1 SV=1	P50995	54391.7	3	TPVLFDIYEIK
705	HN-1	Annexin A1 OS=Homo sapiens GN=ANXA1 PE=1 SV=2	P04083	38715.9	6	CLTAIVK
706	HN-1	Annexin A1 OS=Homo sapiens GN=ANXA1 PE=1 SV=2	P04083	38715.9	6	GLGTDEDTLIEILASR
707	HN-1	Annexin A1 OS=Homo sapiens GN=ANXA1 PE=1 SV=2	P04083	38715.9	6	GVDEATIIDILTK
708	HN-1	Annexin A1 OS=Homo sapiens GN=ANXA1 PE=1 SV=2	P04083	38715.9	6	SEIDMNDIK
709	HN-1	Annexin A1 OS=Homo sapiens GN=ANXA1 PE=1 SV=2	P04083	38715.9	6	TPAQFDADELR
710	HN-1	Annexin A1 OS=Homo sapiens GN=ANXA1 PE=1 SV=2	P04083	38715.9	6	VLDLELK
711	HN-1	Filamin-A OS=Homo sapiens GN=FLNA PE=1 SV=4	P21333	280729	3	IVGPSGAAVPCK
712	HN-1	Filamin-A OS=Homo sapiens GN=FLNA PE=1 SV=4	P21333	280729	3	QMQLENVSVALEFLDR
713	HN-1	Filamin-A OS=Homo sapiens GN=FLNA PE=1 SV=4	P21333	280729	3	VANPSGNLTETYVQDR
714	HN-1	Filamin-A OS=Homo sapiens GN=FLNA PE=1 SV=4	P21333	280729	3	YGGDEIPFSPYR
715	HN-1	Histone H4 OS=Homo sapiens GN=HIST1H4A PE=1 SV=2	P62805	11367.7	3	ISGLIYEETR
716	HN-1	Histone H4 OS=Homo sapiens GN=HIST1H4A PE=1 SV=2	P62805	11367.7	3	TVTAMDVVYALK
717	HN-1	Histone H4 OS=Homo sapiens GN=HIST1H4A PE=1 SV=2	P62805	11367.7	3	VFLENVIR
718	HN-1	Sodium/potassium-transporting ATPase subunit beta-1 OS=Homo sapiens GN=ATP1B1 PE=1 SV=1	P05026	35062.9	3	AYGENIGYSEK
719	HN-1	Sodium/potassium-transporting ATPase subunit beta-1 OS=Homo sapiens GN=ATP1B1 PE=1 SV=1	P05026	35062.9	3	VAPPGLTQIPQIQK
720	HN-1	Sodium/potassium-transporting ATPase subunit beta-1 OS=Homo sapiens GN=ATP1B1 PE=1 SV=1	P05026	35062.9	3	YNPNVLPVQCTGK
721	HN-1	Tryptophan--tRNA ligase, cytoplasmic OS=Homo sapiens GN=WARS PE=1 SV=2	P23381	53167.6	4	DLTLDQAYSYAVENAK
722	HN-1	Tryptophan--tRNA ligase, cytoplasmic OS=Homo sapiens GN=WARS PE=1 SV=2	P23381	53167.6	4	DMNQVLDAYENK
723	HN-1	Tryptophan--tRNA ligase, cytoplasmic OS=Homo sapiens GN=WARS PE=1 SV=2	P23381	53167.6	4	ISFPAIQAAPSFSNSFPQIFR
724	HN-1	Tryptophan--tRNA ligase, cytoplasmic OS=Homo sapiens GN=WARS PE=1 SV=2	P23381	53167.6	4	MSASDPNSSIFLTDTAK
725	HN-1	Transgelin-2 OS=Homo sapiens GN=TAGLN2 PE=1 SV=3	P37802	22391.9	3	DDGLFSGDPNWFPK
726	HN-1	Transgelin-2 OS=Homo sapiens GN=TAGLN2 PE=1 SV=3	P37802	22391.9	3	DGTVLCELINALYPEGQAPVK
727	HN-1	Transgelin-2 OS=Homo sapiens GN=TAGLN2 PE=1 SV=3	P37802	22391.9	3	YGINTTDIFQTVDLWEGK
728	HN-1	Apolipoprotein A-I OS=Homo sapiens GN=APOA1 PE=1 SV=1	P02647	30778.5	4	AELQEGAR
729	HN-1	Apolipoprotein A-I OS=Homo sapiens GN=APOA1 PE=1 SV=1	P02647	30778.5	4	DYVSQFEGSALGK
730	HN-1	Apolipoprotein A-I OS=Homo sapiens GN=APOA1 PE=1 SV=1	P02647	30778.5	4	EQLGPVTQEFWDNLEK
731	HN-1	Apolipoprotein A-I OS=Homo sapiens GN=APOA1 PE=1 SV=1	P02647	30778.5	4	QGLLPVLESFK
732	HN-1	Serum amyloid A-2 protein OS=Homo sapiens GN=SAA2 PE=1 SV=1	P0DJI9	13527.7	2	EANYIGSDK
733	HN-1	Serum amyloid A-2 protein OS=Homo sapiens GN=SAA2 PE=1 SV=1	P0DJI9	13527.7	2	GAEDSLADQAANK
734	HN-1	Serum amyloid A-2 protein OS=Homo sapiens GN=SAA2 PE=1 SV=1	P0DJI9	13527.7	2	GPGGAWAAEVISNAR
735	HN-1	Chloride intracellular channel protein 1 OS=Homo sapiens GN=CLIC1 PE=1 SV=4	O00299	26923.3	2	LAALNPESNTAGLDIFAK
736	HN-1	Chloride intracellular channel protein 1 OS=Homo sapiens GN=CLIC1 PE=1 SV=4	O00299	26923.3	2	NSNPALNDNLEK
737	HN-1	Staphylococcal nuclease domain-containing protein 1 OS=Homo sapiens GN=SND1 PE=1 SV=1	Q7KZF4	101998	2	LSECEEQAK
738	HN-1	Staphylococcal nuclease domain-containing protein 1 OS=Homo sapiens GN=SND1 PE=1 SV=1	Q7KZF4	101998	2	NLPGLVQEGEPFSEEATLFTK
739	HN-1	Ornithine aminotransferase, mitochondrial OS=Homo sapiens GN=OAT PE=1 SV=1	P04181	48536.2	5	AFYNNVLGEYEEYITK
740	HN-1	Ornithine aminotransferase, mitochondrial OS=Homo sapiens GN=OAT PE=1 SV=1	P04181	48536.2	5	GLLNAIVIK
741	HN-1	Ornithine aminotransferase, mitochondrial OS=Homo sapiens GN=OAT PE=1 SV=1	P04181	48536.2	5	LPSDVVTAVR
742	HN-1	Ornithine aminotransferase, mitochondrial OS=Homo sapiens GN=OAT PE=1 SV=1	P04181	48536.2	5	TVQGPPTSDDIFER
743	HN-1	Ornithine aminotransferase, mitochondrial OS=Homo sapiens GN=OAT PE=1 SV=1	P04181	48536.2	5	VLPMNTGVEAGETACK
744	HN-1	UDP-glucose:glycoprotein glucosyltransferase 1 OS=Homo sapiens GN=UGGT1 PE=1 SV=3	Q9NYU2	177195	2	ILASPVELALVVMK
745	HN-1	UDP-glucose:glycoprotein glucosyltransferase 1 OS=Homo sapiens GN=UGGT1 PE=1 SV=3	Q9NYU2	177195	2	ILFLDVLFPLVVDK
746	HN-1	Keratin, type II cytoskeletal 2 epidermal OS=Homo sapiens GN=KRT2 PE=1 SV=2	P35908	65433.9	2	AQYEEIAQR
747	HN-1	Keratin, type II cytoskeletal 2 epidermal OS=Homo sapiens GN=KRT2 PE=1 SV=2	P35908	65433.9	2	FLEQQNQVLQTK
748	HN-1	Keratin, type II cytoskeletal 2 epidermal OS=Homo sapiens GN=KRT2 PE=1 SV=2	P35908	65433.9	2	IEISELNR
749	HN-1	Keratin, type II cytoskeletal 2 epidermal OS=Homo sapiens GN=KRT2 PE=1 SV=2	P35908	65433.9	2	LLEGEECR
750	HN-1	Keratin, type II cytoskeletal 2 epidermal OS=Homo sapiens GN=KRT2 PE=1 SV=2	P35908	65433.9	2	NLDLDSIIAEVK
751	HN-1	Keratin, type II cytoskeletal 2 epidermal OS=Homo sapiens GN=KRT2 PE=1 SV=2	P35908	65433.9	2	NVQDAIADAEQR
752	HN-1	Keratin, type II cytoskeletal 2 epidermal OS=Homo sapiens GN=KRT2 PE=1 SV=2	P35908	65433.9	2	VDLLNQEIEFLK
753	HN-1	Tumor-associated calcium signal transducer 2 OS=Homo sapiens GN=TACSTD2 PE=1 SV=3	P09758	35709.8	3	AAGDVDIGDAAYYFER
754	HN-1	Tumor-associated calcium signal transducer 2 OS=Homo sapiens GN=TACSTD2 PE=1 SV=3	P09758	35709.8	3	ALGSGMAVDCSTLTSK
755	HN-1	Tumor-associated calcium signal transducer 2 OS=Homo sapiens GN=TACSTD2 PE=1 SV=3	P09758	35709.8	3	MTVCSPDGPGGR
756	HN-1	Ig heavy chain V-III region BRO OS=Homo sapiens PE=1 SV=1	P01766	13226.8	2	AEDTAVYYCAR
757	HN-1	Ig heavy chain V-III region BRO OS=Homo sapiens PE=1 SV=1	P01766	13226.8	2	EVQLVESGGGLVQPGGSLR
758	HN-1	Kinesin-1 heavy chain OS=Homo sapiens GN=KIF5B PE=1 SV=1	P33176	109686	2	LITDLQDQNQK
759	HN-1	Kinesin-1 heavy chain OS=Homo sapiens GN=KIF5B PE=1 SV=1	P33176	109686	2	TGAEGAVLDEAK
760	HN-1	Vitamin D-binding protein OS=Homo sapiens GN=GC PE=1 SV=1	P02774	52964.6	2	CCESASEDCMAK
761	HN-1	Vitamin D-binding protein OS=Homo sapiens GN=GC PE=1 SV=1	P02774	52964.6	2	VPTADLEDVLPLAEDITNILSK
762	HN-1	Keratin, type I cytoskeletal 15 OS=Homo sapiens GN=KRT15 PE=1 SV=3	P19012	49212.9	5	AGLENSLAETECR
763	HN-1	Keratin, type I cytoskeletal 15 OS=Homo sapiens GN=KRT15 PE=1 SV=3	P19012	49212.9	5	ALEEANADLEVK
764	HN-1	Keratin, type I cytoskeletal 15 OS=Homo sapiens GN=KRT15 PE=1 SV=3	P19012	49212.9	5	FVSSGSGGGYGGGMR
765	HN-1	Keratin, type I cytoskeletal 15 OS=Homo sapiens GN=KRT15 PE=1 SV=3	P19012	49212.9	5	GGSLLAGGGGFGGGSLSGGGGSR
766	HN-1	Keratin, type I cytoskeletal 15 OS=Homo sapiens GN=KRT15 PE=1 SV=3	P19012	49212.9	5	ITMQNLNDR
767	HN-1	Keratin, type I cytoskeletal 15 OS=Homo sapiens GN=KRT15 PE=1 SV=3	P19012	49212.9	5	LAADDFR
768	HN-1	Keratin, type I cytoskeletal 15 OS=Homo sapiens GN=KRT15 PE=1 SV=3	P19012	49212.9	5	LASYLDK
769	HN-1	Keratin, type I cytoskeletal 15 OS=Homo sapiens GN=KRT15 PE=1 SV=3	P19012	49212.9	5	QTPTSPECDYSQYFK
770	HN-1	Keratin, type I cytoskeletal 15 OS=Homo sapiens GN=KRT15 PE=1 SV=3	P19012	49212.9	5	SLLEGQDAK
771	HN-1	Keratin, type I cytoskeletal 15 OS=Homo sapiens GN=KRT15 PE=1 SV=3	P19012	49212.9	5	TDLEMQIEGLNEELAYLK
772	HN-1	Keratin, type I cytoskeletal 15 OS=Homo sapiens GN=KRT15 PE=1 SV=3	P19012	49212.9	5	VLDELTLAR
773	HN-1	Keratin, type I cytoskeletal 15 OS=Homo sapiens GN=KRT15 PE=1 SV=3	P19012	49212.9	5	YENELALR
774	HN-1	Thymidine phosphorylase OS=Homo sapiens GN=TYMP PE=1 SV=2	P19971	49955.8	3	ALCSGSPAER
775	HN-1	Thymidine phosphorylase OS=Homo sapiens GN=TYMP PE=1 SV=2	P19971	49955.8	3	FGGAAVFPNQEQAR
776	HN-1	Thymidine phosphorylase OS=Homo sapiens GN=TYMP PE=1 SV=2	P19971	49955.8	3	VAAALDDGSALGR
777	HN-1	Myosin-9 OS=Homo sapiens GN=MYH9 PE=1 SV=4	P35579	226538	11	ADGAEAKPAE
778	HN-1	Myosin-9 OS=Homo sapiens GN=MYH9 PE=1 SV=4	P35579	226538	11	DLEGLSQR
779	HN-1	Myosin-9 OS=Homo sapiens GN=MYH9 PE=1 SV=4	P35579	226538	11	EDQSILCTGESGAGK
780	HN-1	Myosin-9 OS=Homo sapiens GN=MYH9 PE=1 SV=4	P35579	226538	11	ELEDATETADAMNR
781	HN-1	Myosin-9 OS=Homo sapiens GN=MYH9 PE=1 SV=4	P35579	226538	11	ELESQISELQEDLESER
782	HN-1	Myosin-9 OS=Homo sapiens GN=MYH9 PE=1 SV=4	P35579	226538	11	IAEFTTNLTEEEEK
783	HN-1	Myosin-9 OS=Homo sapiens GN=MYH9 PE=1 SV=4	P35579	226538	11	IIGLDQVAGMSETALPGAFK
784	HN-1	Myosin-9 OS=Homo sapiens GN=MYH9 PE=1 SV=4	P35579	226538	11	MQQNIQELEEQLEEEESAR
785	HN-1	Myosin-9 OS=Homo sapiens GN=MYH9 PE=1 SV=4	P35579	226538	11	NTDQASMPDNTAAQK
786	HN-1	Myosin-9 OS=Homo sapiens GN=MYH9 PE=1 SV=4	P35579	226538	11	TEMEDLMSSK
787	HN-1	Myosin-9 OS=Homo sapiens GN=MYH9 PE=1 SV=4	P35579	226538	11	VEEEAAQK
788	HN-1	Glutamate dehydrogenase 1, mitochondrial OS=Homo sapiens GN=GLUD1 PE=1 SV=2	P00367	61399.7	3	GFIGPGIDVPAPDMSTGER
789	HN-1	Glutamate dehydrogenase 1, mitochondrial OS=Homo sapiens GN=GLUD1 PE=1 SV=2	P00367	61399.7	3	TAAYVNAIEK
790	HN-1	Glutamate dehydrogenase 1, mitochondrial OS=Homo sapiens GN=GLUD1 PE=1 SV=2	P00367	61399.7	3	YSTDVSVDEVK
791	HN-1	Glutathione S-transferase P OS=Homo sapiens GN=GSTP1 PE=1 SV=2	P09211	23356.7	3	AFLASPEYVNLPINGNGK
792	HN-1	Glutathione S-transferase P OS=Homo sapiens GN=GSTP1 PE=1 SV=2	P09211	23356.7	3	DQQEAALVDMVNDGVEDLR
793	HN-1	Glutathione S-transferase P OS=Homo sapiens GN=GSTP1 PE=1 SV=2	P09211	23356.7	3	FQDGDLTLYQSNTILR
794	HN-1	Serum amyloid P-component OS=Homo sapiens GN=APCS PE=1 SV=2	P02743	25387.7	3	DNELLVYK
795	HN-1	Serum amyloid P-component OS=Homo sapiens GN=APCS PE=1 SV=2	P02743	25387.7	3	IVLGQEQDSYGGK
796	HN-1	Serum amyloid P-component OS=Homo sapiens GN=APCS PE=1 SV=2	P02743	25387.7	3	VGEYSLYIGR
797	HN-1	IgGFc-binding protein OS=Homo sapiens GN=FCGBP PE=1 SV=3	Q9Y6R7	571983	9	AIGYATAADCGR
798	HN-1	IgGFc-binding protein OS=Homo sapiens GN=FCGBP PE=1 SV=3	Q9Y6R7	571983	9	APGWDPLCWDECR
799	HN-1	IgGFc-binding protein OS=Homo sapiens GN=FCGBP PE=1 SV=3	Q9Y6R7	571983	9	GNPAVSYVR
800	HN-1	IgGFc-binding protein OS=Homo sapiens GN=FCGBP PE=1 SV=3	Q9Y6R7	571983	9	LPVVLANGQIR
801	HN-1	IgGFc-binding protein OS=Homo sapiens GN=FCGBP PE=1 SV=3	Q9Y6R7	571983	9	NEVTYDPYLVLIPDVAAYCPAYVVK
802	HN-1	IgGFc-binding protein OS=Homo sapiens GN=FCGBP PE=1 SV=3	Q9Y6R7	571983	9	VNGVLTALPVSVADGR
803	HN-1	IgGFc-binding protein OS=Homo sapiens GN=FCGBP PE=1 SV=3	Q9Y6R7	571983	9	VTVNGVDMK
804	HN-1	IgGFc-binding protein OS=Homo sapiens GN=FCGBP PE=1 SV=3	Q9Y6R7	571983	9	YYPLGEVFYPGPECER
805	HN-1	IgGFc-binding protein OS=Homo sapiens GN=FCGBP PE=1 SV=3	Q9Y6R7	571983	9	YYPLGQTFYPGPGCDSLCR
806	HN-1	Leucine-rich PPR motif-containing protein, mitochondrial OS=Homo sapiens GN=LRPPRC PE=1 SV=3	P42704	157912	4	AGYPQYVSEILEK
807	HN-1	Leucine-rich PPR motif-containing protein, mitochondrial OS=Homo sapiens GN=LRPPRC PE=1 SV=3	P42704	157912	4	NVQGIIEILK
808	HN-1	Leucine-rich PPR motif-containing protein, mitochondrial OS=Homo sapiens GN=LRPPRC PE=1 SV=3	P42704	157912	4	SEAANGNLDFVLSFLK
809	HN-1	Leucine-rich PPR motif-containing protein, mitochondrial OS=Homo sapiens GN=LRPPRC PE=1 SV=3	P42704	157912	4	TVLDQQQTPSR
810	HN-1	Polymeric immunoglobulin receptor OS=Homo sapiens GN=PIGR PE=1 SV=4	P01833	83283.4	10	ADEGWYWCGVK
811	HN-1	Polymeric immunoglobulin receptor OS=Homo sapiens GN=PIGR PE=1 SV=4	P01833	83283.4	10	AFVNCDENSR
812	HN-1	Polymeric immunoglobulin receptor OS=Homo sapiens GN=PIGR PE=1 SV=4	P01833	83283.4	10	ASVDSGSSEEQGGSSR
813	HN-1	Polymeric immunoglobulin receptor OS=Homo sapiens GN=PIGR PE=1 SV=4	P01833	83283.4	10	CPLLVDSEGWVK
814	HN-1	Polymeric immunoglobulin receptor OS=Homo sapiens GN=PIGR PE=1 SV=4	P01833	83283.4	10	DAGFYWCLTNGDTLWR
815	HN-1	Polymeric immunoglobulin receptor OS=Homo sapiens GN=PIGR PE=1 SV=4	P01833	83283.4	10	GGCITLISSEGYVSSK
816	HN-1	Polymeric immunoglobulin receptor OS=Homo sapiens GN=PIGR PE=1 SV=4	P01833	83283.4	10	GVAGGSVAVLCPYNR
817	HN-1	Polymeric immunoglobulin receptor OS=Homo sapiens GN=PIGR PE=1 SV=4	P01833	83283.4	10	IIEGEPNLK
818	HN-1	Polymeric immunoglobulin receptor OS=Homo sapiens GN=PIGR PE=1 SV=4	P01833	83283.4	10	LVSLTLNLVTR
819	HN-1	Polymeric immunoglobulin receptor OS=Homo sapiens GN=PIGR PE=1 SV=4	P01833	83283.4	10	WNNTGCQALPSQDEGPSK
820	HN-1	Thioredoxin OS=Homo sapiens GN=TXN PE=1 SV=3	P10599	11737.3	2	TAFQEALDAAGDK
821	HN-1	Thioredoxin OS=Homo sapiens GN=TXN PE=1 SV=3	P10599	11737.3	2	VGEFSGANK
822	HN-1	Annexin A7 OS=Homo sapiens GN=ANXA7 PE=1 SV=3	P20073	52740.5	3	AMQGAGTQER
823	HN-1	Annexin A7 OS=Homo sapiens GN=ANXA7 PE=1 SV=3	P20073	52740.5	3	GAGTDDSTLVR
824	HN-1	Annexin A7 OS=Homo sapiens GN=ANXA7 PE=1 SV=3	P20073	52740.5	3	GFGTDEQAIVDVVANR
825	HN-1	Keratin, type I cytoskeletal 10 OS=Homo sapiens GN=KRT10 PE=1 SV=6	P13645	58828.8	7	ADLEMQIESLTEELAYLK
826	HN-1	Keratin, type I cytoskeletal 10 OS=Homo sapiens GN=KRT10 PE=1 SV=6	P13645	58828.8	7	DAEAWFNEK
827	HN-1	Keratin, type I cytoskeletal 10 OS=Homo sapiens GN=KRT10 PE=1 SV=6	P13645	58828.8	7	ELTTEIDNNIEQISSYK
828	HN-1	Keratin, type I cytoskeletal 10 OS=Homo sapiens GN=KRT10 PE=1 SV=6	P13645	58828.8	7	GSLGGGFSSGGFSGGSFSR
829	HN-1	Keratin, type I cytoskeletal 10 OS=Homo sapiens GN=KRT10 PE=1 SV=6	P13645	58828.8	7	GSSGGGCFGGSSGGYGGLGGFGGGSFR
830	HN-1	Keratin, type I cytoskeletal 10 OS=Homo sapiens GN=KRT10 PE=1 SV=6	P13645	58828.8	7	LAADDFR
831	HN-1	Keratin, type I cytoskeletal 10 OS=Homo sapiens GN=KRT10 PE=1 SV=6	P13645	58828.8	7	LASYLDK
832	HN-1	Keratin, type I cytoskeletal 10 OS=Homo sapiens GN=KRT10 PE=1 SV=6	P13645	58828.8	7	NVSTGDVNVEMNAAPGVDLTQLLNNMR
833	HN-1	Keratin, type I cytoskeletal 10 OS=Homo sapiens GN=KRT10 PE=1 SV=6	P13645	58828.8	7	VLDELTLTK
834	HN-1	Keratin, type I cytoskeletal 10 OS=Homo sapiens GN=KRT10 PE=1 SV=6	P13645	58828.8	7	VTMQNLNDR
835	HN-1	Tubulin alpha-1B chain OS=Homo sapiens GN=TUBA1B PE=1 SV=1	P68363	50151.7	2	AVFVDLEPTVIDEVR
836	HN-1	Tubulin alpha-1B chain OS=Homo sapiens GN=TUBA1B PE=1 SV=1	P68363	50151.7	2	EIIDLVLDR
837	HN-1	Tenascin OS=Homo sapiens GN=TNC PE=1 SV=3	P24821	240850	3	FTTDLDSPR
838	HN-1	Tenascin OS=Homo sapiens GN=TNC PE=1 SV=3	P24821	240850	3	LEELENLVSSLR
839	HN-1	Tenascin OS=Homo sapiens GN=TNC PE=1 SV=3	P24821	240850	3	VPGDQTSTIIQELEPGVEYFIR
840	HN-1	Complement C3 OS=Homo sapiens GN=C3 PE=1 SV=2	P01024	187149	12	CAEENCFIQK
841	HN-1	Complement C3 OS=Homo sapiens GN=C3 PE=1 SV=2	P01024	187149	12	DFDFVPPVVR
842	HN-1	Complement C3 OS=Homo sapiens GN=C3 PE=1 SV=2	P01024	187149	12	EPGQDLVVLPLSITTDFIPSFR
843	HN-1	Complement C3 OS=Homo sapiens GN=C3 PE=1 SV=2	P01024	187149	12	EYVLPSFEVIVEPTEK
844	HN-1	Complement C3 OS=Homo sapiens GN=C3 PE=1 SV=2	P01024	187149	12	ILLQGTPVAQMTEDAVDAER
845	HN-1	Complement C3 OS=Homo sapiens GN=C3 PE=1 SV=2	P01024	187149	12	QELSEAEQATR
846	HN-1	Complement C3 OS=Homo sapiens GN=C3 PE=1 SV=2	P01024	187149	12	SGSDEVQVGQQR
847	HN-1	Complement C3 OS=Homo sapiens GN=C3 PE=1 SV=2	P01024	187149	12	SNLDEDIIAEENIVSR
848	HN-1	Complement C3 OS=Homo sapiens GN=C3 PE=1 SV=2	P01024	187149	12	SSLSVPYVIVPLK
849	HN-1	Complement C3 OS=Homo sapiens GN=C3 PE=1 SV=2	P01024	187149	12	TVMVNIENPEGIPVK
850	HN-1	Complement C3 OS=Homo sapiens GN=C3 PE=1 SV=2	P01024	187149	12	VLLDGVQNPR
851	HN-1	Complement C3 OS=Homo sapiens GN=C3 PE=1 SV=2	P01024	187149	12	VQLSNDFDEYIMAIEQTIK
852	HN-1	Protein disulfide-isomerase A6 OS=Homo sapiens GN=PDIA6 PE=1 SV=1	Q15084	48122.3	2	ALDLFSDNAPPPELLEIINEDIAK
853	HN-1	Protein disulfide-isomerase A6 OS=Homo sapiens GN=PDIA6 PE=1 SV=1	Q15084	48122.3	2	GSFSEQGINEFLR
854	HN-1	Hemoglobin subunit beta OS=Homo sapiens GN=HBB PE=1 SV=2	P68871	15998	4	EFTPPVQAAYQK
855	HN-1	Hemoglobin subunit beta OS=Homo sapiens GN=HBB PE=1 SV=2	P68871	15998	4	FFESFGDLSTPDAVMGNPK
856	HN-1	Hemoglobin subunit beta OS=Homo sapiens GN=HBB PE=1 SV=2	P68871	15998	4	LLVVYPWTQR
857	HN-1	Hemoglobin subunit beta OS=Homo sapiens GN=HBB PE=1 SV=2	P68871	15998	4	VNVDEVGGEALGR
858	HN-1	Elongation factor 2 OS=Homo sapiens GN=EEF2 PE=1 SV=4	P13639	95340.1	6	ALLELQLEPEELYQTFQR
859	HN-1	Elongation factor 2 OS=Homo sapiens GN=EEF2 PE=1 SV=4	P13639	95340.1	6	EGIPALDNFLDKL
860	HN-1	Elongation factor 2 OS=Homo sapiens GN=EEF2 PE=1 SV=4	P13639	95340.1	6	GEGQLGPAER
861	HN-1	Elongation factor 2 OS=Homo sapiens GN=EEF2 PE=1 SV=4	P13639	95340.1	6	TFCQLILDPIFK
862	HN-1	Elongation factor 2 OS=Homo sapiens GN=EEF2 PE=1 SV=4	P13639	95340.1	6	VFDAIMNFK
863	HN-1	Elongation factor 2 OS=Homo sapiens GN=EEF2 PE=1 SV=4	P13639	95340.1	6	YVEPIEDVPCGNIVGLVGVDQFLVK
864	HN-1	Cytoplasmic dynein 1 heavy chain 1 OS=Homo sapiens GN=DYNC1H1 PE=1 SV=5	Q14204	532406	5	FGNPLLVQDVESYDPVLNPVLNR
865	HN-1	Cytoplasmic dynein 1 heavy chain 1 OS=Homo sapiens GN=DYNC1H1 PE=1 SV=5	Q14204	532406	5	FNYGFEYLGVQDK
866	HN-1	Cytoplasmic dynein 1 heavy chain 1 OS=Homo sapiens GN=DYNC1H1 PE=1 SV=5	Q14204	532406	5	LGGSPFGPAGTGK
867	HN-1	Cytoplasmic dynein 1 heavy chain 1 OS=Homo sapiens GN=DYNC1H1 PE=1 SV=5	Q14204	532406	5	LNTQEIFDDWAR
868	HN-1	Cytoplasmic dynein 1 heavy chain 1 OS=Homo sapiens GN=DYNC1H1 PE=1 SV=5	Q14204	532406	5	LSLSNAISTALPLTQLR
869	HN-1	Plectin OS=Homo sapiens GN=PLEC PE=1 SV=3	Q15149	531784	16	AQLEPVASPAK
870	HN-1	Plectin OS=Homo sapiens GN=PLEC PE=1 SV=3	Q15149	531784	16	FPVTDAVNK
871	HN-1	Plectin OS=Homo sapiens GN=PLEC PE=1 SV=3	Q15149	531784	16	GIYQSLEGAVQAGQLK
872	HN-1	Plectin OS=Homo sapiens GN=PLEC PE=1 SV=3	Q15149	531784	16	GLFDEEMNEILTDPSDDTK
873	HN-1	Plectin OS=Homo sapiens GN=PLEC PE=1 SV=3	Q15149	531784	16	GTQGAEEVLR
874	HN-1	Plectin OS=Homo sapiens GN=PLEC PE=1 SV=3	Q15149	531784	16	LQAEEVAQQK
875	HN-1	Plectin OS=Homo sapiens GN=PLEC PE=1 SV=3	Q15149	531784	16	LTVEEAVR
876	HN-1	Plectin OS=Homo sapiens GN=PLEC PE=1 SV=3	Q15149	531784	16	MQAVQEATR
877	HN-1	Plectin OS=Homo sapiens GN=PLEC PE=1 SV=3	Q15149	531784	16	QLAEEDAAR
878	HN-1	Plectin OS=Homo sapiens GN=PLEC PE=1 SV=3	Q15149	531784	16	QLAEGTAQQR
879	HN-1	Plectin OS=Homo sapiens GN=PLEC PE=1 SV=3	Q15149	531784	16	QLLEEELAR
880	HN-1	Plectin OS=Homo sapiens GN=PLEC PE=1 SV=3	Q15149	531784	16	QQQQMEQER
881	HN-1	Plectin OS=Homo sapiens GN=PLEC PE=1 SV=3	Q15149	531784	16	QSAEEQAQAR
882	HN-1	Plectin OS=Homo sapiens GN=PLEC PE=1 SV=3	Q15149	531784	16	SQVEEELFSVR
883	HN-1	Plectin OS=Homo sapiens GN=PLEC PE=1 SV=3	Q15149	531784	16	VLALPEPSPAAPTLR
884	HN-1	Plectin OS=Homo sapiens GN=PLEC PE=1 SV=3	Q15149	531784	16	VQSGSESVIQEYVDLR
885	HN-1	Stress-70 protein, mitochondrial OS=Homo sapiens GN=HSPA9 PE=1 SV=2	P38646	73681.3	3	AMQDAEVSK
886	HN-1	Stress-70 protein, mitochondrial OS=Homo sapiens GN=HSPA9 PE=1 SV=2	P38646	73681.3	3	QAVTNPNNTFYATK
887	HN-1	Stress-70 protein, mitochondrial OS=Homo sapiens GN=HSPA9 PE=1 SV=2	P38646	73681.3	3	VLENAEGAR
888	HN-1	Myosin light polypeptide 6 OS=Homo sapiens GN=MYL6 PE=1 SV=2	P60660	16929.8	3	ALGQNPTNAEVLK
889	HN-1	Myosin light polypeptide 6 OS=Homo sapiens GN=MYL6 PE=1 SV=2	P60660	16929.8	3	EAFQLFDR
890	HN-1	Myosin light polypeptide 6 OS=Homo sapiens GN=MYL6 PE=1 SV=2	P60660	16929.8	3	ILYSQCGDVMR
891	HN-1	HLA class I histocompatibility antigen, Cw-12 alpha chain OS=Homo sapiens GN=HLA-C PE=1 SV=2	P30508,Q07000	40862.3	3	AYLEGTCVEWLR
892	HN-1	HLA class I histocompatibility antigen, Cw-12 alpha chain OS=Homo sapiens GN=HLA-C PE=1 SV=2	P30508,Q07000	40862.3	3	FDSDAASPR
893	HN-1	HLA class I histocompatibility antigen, Cw-12 alpha chain OS=Homo sapiens GN=HLA-C PE=1 SV=2	P30508,Q07000	40862.3	3	WAAVVVPSGEEQR
894	HN-1	Ig lambda-2 chain C regions OS=Homo sapiens GN=IGLC2 PE=1 SV=1	P0CG05,P0CG06	11293.2	2	AAPSVTLFPPSSEELQANK
895	HN-1	Ig lambda-2 chain C regions OS=Homo sapiens GN=IGLC2 PE=1 SV=1	P0CG05,P0CG06	11293.2	2	AGVETTTPSK
896	HN-1	Ig lambda-2 chain C regions OS=Homo sapiens GN=IGLC2 PE=1 SV=1	P0CG05,P0CG06	11293.2	2	ATLVCLISDFYPGAVTVAWK
897	HN-1	Retinal dehydrogenase 1 OS=Homo sapiens GN=ALDH1A1 PE=1 SV=2	P00352	54862.8	2	EEIFGPVQQIMK
898	HN-1	Retinal dehydrogenase 1 OS=Homo sapiens GN=ALDH1A1 PE=1 SV=2	P00352	54862.8	2	IFVEESIYDEFVR
899	HN-1	Selenium-binding protein 1 OS=Homo sapiens GN=SELENBP1 PE=1 SV=2	Q13228	52392	2	GGFVLLDGETFEVK
900	HN-1	Selenium-binding protein 1 OS=Homo sapiens GN=SELENBP1 PE=1 SV=2	Q13228	52392	2	LVLPSLISSR
901	HN-1	ATP synthase subunit O, mitochondrial OS=Homo sapiens GN=ATP5O PE=1 SV=1	P48047	23277.4	2	FSPLTTNLINLLAENGR
902	HN-1	ATP synthase subunit O, mitochondrial OS=Homo sapiens GN=ATP5O PE=1 SV=1	P48047	23277.4	2	GEVPCTVTSASPLEEATLSELK
903	HN-1	2-oxoglutarate dehydrogenase, mitochondrial OS=Homo sapiens GN=OGDH PE=1 SV=3	Q02218	115937	2	LEAADEGSGDVK
904	HN-1	2-oxoglutarate dehydrogenase, mitochondrial OS=Homo sapiens GN=OGDH PE=1 SV=3	Q02218	115937	2	LLDTAFDLDVFK
905	HN-1	Cytochrome c oxidase subunit 2 OS=Homo sapiens GN=MT-CO2 PE=1 SV=1	P00403	25566.4	2	ILYMTDEVNDPSLTIK
906	HN-1	Cytochrome c oxidase subunit 2 OS=Homo sapiens GN=MT-CO2 PE=1 SV=1	P00403	25566.4	2	MLPPLFLEPGDLR
907	HN-1	Eukaryotic initiation factor 4A-I OS=Homo sapiens GN=EIF4A1 PE=1 SV=1	P60842	46155.3	3	ELAQQIQK
908	HN-1	Eukaryotic initiation factor 4A-I OS=Homo sapiens GN=EIF4A1 PE=1 SV=1	P60842	46155.3	3	MFVLDEADEMLSR
909	HN-1	Eukaryotic initiation factor 4A-I OS=Homo sapiens GN=EIF4A1 PE=1 SV=1	P60842	46155.3	3	VLITTDLLAR
910	HN-1	Peroxiredoxin-1 OS=Homo sapiens GN=PRDX1 PE=1 SV=1	Q06830	22110.9	2	DISLSDYK
911	HN-1	Peroxiredoxin-1 OS=Homo sapiens GN=PRDX1 PE=1 SV=1	Q06830	22110.9	2	QITVNDLPVGR
912	HN-1	Heat shock protein HSP 90-beta OS=Homo sapiens GN=HSP90AB1 PE=1 SV=4	P08238	83267.3	7	ELISNASDALDK
913	HN-1	Heat shock protein HSP 90-beta OS=Homo sapiens GN=HSP90AB1 PE=1 SV=4	P08238	83267.3	7	EQVANSAFVER
914	HN-1	Heat shock protein HSP 90-beta OS=Homo sapiens GN=HSP90AB1 PE=1 SV=4	P08238	83267.3	7	GVVDSEDLPLNISR
915	HN-1	Heat shock protein HSP 90-beta OS=Homo sapiens GN=HSP90AB1 PE=1 SV=4	P08238	83267.3	7	NPDDITQEEYGEFYK
916	HN-1	Heat shock protein HSP 90-beta OS=Homo sapiens GN=HSP90AB1 PE=1 SV=4	P08238	83267.3	7	TLTLVDTGIGMTK
917	HN-1	Heat shock protein HSP 90-beta OS=Homo sapiens GN=HSP90AB1 PE=1 SV=4	P08238	83267.3	7	VFIMDSCDELIPEYLNFIR
918	HN-1	Heat shock protein HSP 90-beta OS=Homo sapiens GN=HSP90AB1 PE=1 SV=4	P08238	83267.3	7	YESLTDPSK
919	HN-1	Hemoglobin subunit alpha OS=Homo sapiens GN=HBA1 PE=1 SV=2	P69905	15257.6	2	FLASVSTVLTSK
920	HN-1	Hemoglobin subunit alpha OS=Homo sapiens GN=HBA1 PE=1 SV=2	P69905	15257.6	2	MFLSFPTTK
921	HN-1	Alpha-1B-glycoprotein OS=Homo sapiens GN=A1BG PE=1 SV=4	P04217	54253.3	2	CEGPIPDVTFELLR
922	HN-1	Alpha-1B-glycoprotein OS=Homo sapiens GN=A1BG PE=1 SV=4	P04217	54253.3	2	SLPAPWLSMAPVSWITPGLK
923	HN-1	Heat shock 70 kDa protein 1A/1B OS=Homo sapiens GN=HSPA1A PE=1 SV=5	P08107	70054	5	ELEQVCNPIISGLYQGAGGPGPGGFGAQGPK
924	HN-1	Heat shock 70 kDa protein 1A/1B OS=Homo sapiens GN=HSPA1A PE=1 SV=5	P08107	70054	5	IINEPTAAAIAYGLDR
925	HN-1	Heat shock 70 kDa protein 1A/1B OS=Homo sapiens GN=HSPA1A PE=1 SV=5	P08107	70054	5	MVQEAEK
926	HN-1	Heat shock 70 kDa protein 1A/1B OS=Homo sapiens GN=HSPA1A PE=1 SV=5	P08107	70054	5	TTPSYVAFTDTER
927	HN-1	Heat shock 70 kDa protein 1A/1B OS=Homo sapiens GN=HSPA1A PE=1 SV=5	P08107	70054	5	VEIIANDQGNR
928	HN-1	Anterior gradient protein 2 homolog OS=Homo sapiens GN=AGR2 PE=1 SV=1	O95994	19980.3	2	IMFVDPSLTVR
929	HN-1	Anterior gradient protein 2 homolog OS=Homo sapiens GN=AGR2 PE=1 SV=1	O95994	19980.3	2	LYAYEPADTALLLDNMK
930	HN-1	Poly(rC)-binding protein 1 OS=Homo sapiens GN=PCBP1 PE=1 SV=2	Q15365	37498.2	3	IANPVEGSSGR
931	HN-1	Poly(rC)-binding protein 1 OS=Homo sapiens GN=PCBP1 PE=1 SV=2	Q15365	37498.2	3	IITLTGPTNAIFK
932	HN-1	Poly(rC)-binding protein 1 OS=Homo sapiens GN=PCBP1 PE=1 SV=2	Q15365	37498.2	3	INISEGNCPER
933	HN-1	Annexin A5 OS=Homo sapiens GN=ANXA5 PE=1 SV=2	P08758	35938.6	5	ETSGNLEQLLLAVVK
934	HN-1	Annexin A5 OS=Homo sapiens GN=ANXA5 PE=1 SV=2	P08758	35938.6	5	GLGTDEESILTLLTSR
935	HN-1	Annexin A5 OS=Homo sapiens GN=ANXA5 PE=1 SV=2	P08758	35938.6	5	QVYEEEYGSSLEDDVVGDTSGYYQR
936	HN-1	Annexin A5 OS=Homo sapiens GN=ANXA5 PE=1 SV=2	P08758	35938.6	5	SEIDLFNIR
937	HN-1	Annexin A5 OS=Homo sapiens GN=ANXA5 PE=1 SV=2	P08758	35938.6	5	SIPAYLAETLYYAMK
938	HN-1	Ig gamma-1 chain C region OS=Homo sapiens GN=IGHG1 PE=1 SV=1	P01857	36105	5	DTLMISR
939	HN-1	Ig gamma-1 chain C region OS=Homo sapiens GN=IGHG1 PE=1 SV=1	P01857	36105	5	GFYPSDIAVEWESNGQPENNYK
940	HN-1	Ig gamma-1 chain C region OS=Homo sapiens GN=IGHG1 PE=1 SV=1	P01857	36105	5	GPSVFPLAPSSK
941	HN-1	Ig gamma-1 chain C region OS=Homo sapiens GN=IGHG1 PE=1 SV=1	P01857	36105	5	STSGGTAALGCLVK
942	HN-1	Ig gamma-1 chain C region OS=Homo sapiens GN=IGHG1 PE=1 SV=1	P01857	36105	5	TTPPVLDSDGSFFLYSK
943	HN-1	Peptidyl-prolyl cis-trans isomerase A OS=Homo sapiens GN=PPIA PE=1 SV=2	P62937	18012.9	2	IIPGFMCQGGDFTR
944	HN-1	Peptidyl-prolyl cis-trans isomerase A OS=Homo sapiens GN=PPIA PE=1 SV=2	P62937	18012.9	2	VNPTVFFDIAVDGEPLGR
945	HN-1	T-complex protein 1 subunit alpha OS=Homo sapiens GN=TCP1 PE=1 SV=1	P17987	60345.2	2	SLLVIPNTLAVNAAQDSTDLVAK
946	HN-1	T-complex protein 1 subunit alpha OS=Homo sapiens GN=TCP1 PE=1 SV=1	P17987	60345.2	2	YINENLIVNTDELGR
947	HN-1	40S ribosomal protein S8 OS=Homo sapiens GN=RPS8 PE=1 SV=2	P62241	24206.4	2	ISSLLEEQFQQGK
948	HN-1	40S ribosomal protein S8 OS=Homo sapiens GN=RPS8 PE=1 SV=2	P62241	24206.4	2	NCIVLIDSTPYR
949	HN-1	Proteasome subunit alpha type-7 OS=Homo sapiens GN=PSMA7 PE=1 SV=1	O14818	27887.2	2	ALLEVVQSGGK
950	HN-1	Proteasome subunit alpha type-7 OS=Homo sapiens GN=PSMA7 PE=1 SV=1	O14818	27887.2	2	LTVEDPVTVEYITR
951	HN-1	Keratin, type II cytoskeletal 4 OS=Homo sapiens GN=KRT4 PE=1 SV=4	P19013	57286.1	3	AQYEEIAQR
952	HN-1	Keratin, type II cytoskeletal 4 OS=Homo sapiens GN=KRT4 PE=1 SV=4	P19013	57286.1	3	VDSLNDEINFLK
953	HN-1	Keratin, type II cytoskeletal 4 OS=Homo sapiens GN=KRT4 PE=1 SV=4	P19013	57286.1	3	VQFLEQQNK
954	HN-1	Keratin, type II cytoskeletal 4 OS=Homo sapiens GN=KRT4 PE=1 SV=4	P19013	57286.1	3	WNLLQQQTTTTSSK
955	HN-1	Deleted in malignant brain tumors 1 protein OS=Homo sapiens GN=DMBT1 PE=1 SV=2	Q9UGM3	260726	9	FGQGSGPIVLDDVR
956	HN-1	Deleted in malignant brain tumors 1 protein OS=Homo sapiens GN=DMBT1 PE=1 SV=2	Q9UGM3	260726	9	GSFTSSSNFMSIR
957	HN-1	Deleted in malignant brain tumors 1 protein OS=Homo sapiens GN=DMBT1 PE=1 SV=2	Q9UGM3	260726	9	GSWGTVCDDSWDTNDANVVCR
958	HN-1	Deleted in malignant brain tumors 1 protein OS=Homo sapiens GN=DMBT1 PE=1 SV=2	Q9UGM3	260726	9	GSWGTVCDDSWDTSDANVVCR
959	HN-1	Deleted in malignant brain tumors 1 protein OS=Homo sapiens GN=DMBT1 PE=1 SV=2	Q9UGM3	260726	9	GSWGTVCDDYWDTNDANVVCR
960	HN-1	Deleted in malignant brain tumors 1 protein OS=Homo sapiens GN=DMBT1 PE=1 SV=2	Q9UGM3	260726	9	QLGCGWAMLAPGNAR
961	HN-1	Deleted in malignant brain tumors 1 protein OS=Homo sapiens GN=DMBT1 PE=1 SV=2	Q9UGM3	260726	9	QLGCGWAMSAPGNAQFGQGSGPIVLDDVR
962	HN-1	Deleted in malignant brain tumors 1 protein OS=Homo sapiens GN=DMBT1 PE=1 SV=2	Q9UGM3	260726	9	QLGCGWAMSAPGNAR
963	HN-1	Deleted in malignant brain tumors 1 protein OS=Homo sapiens GN=DMBT1 PE=1 SV=2	Q9UGM3	260726	9	QLGCGWATSAPGNAR
964	HN-1	Erlin-2 OS=Homo sapiens GN=ERLIN2 PE=1 SV=1	O94905	37840.4	2	ISEIEDAAFLAR
965	HN-1	Erlin-2 OS=Homo sapiens GN=ERLIN2 PE=1 SV=1	O94905	37840.4	2	SVQTTLQTDEVK
966	HN-1	40S ribosomal protein S4, X isoform OS=Homo sapiens GN=RPS4X PE=1 SV=2	P62701	29599.3	2	FDTGNLCMVTGGANLGR
967	HN-1	40S ribosomal protein S4, X isoform OS=Homo sapiens GN=RPS4X PE=1 SV=2	P62701	29599.3	2	LSNIFVIGK
968	HN-1	Cytochrome c oxidase subunit 4 isoform 1, mitochondrial OS=Homo sapiens GN=COX4I1 PE=1 SV=1	P13073	19576.8	2	SEDFSLPAYMDR
969	HN-1	Cytochrome c oxidase subunit 4 isoform 1, mitochondrial OS=Homo sapiens GN=COX4I1 PE=1 SV=1	P13073	19576.8	2	VNPIQGLASK
970	HN-1	Ribosome-binding protein 1 OS=Homo sapiens GN=RRBP1 PE=1 SV=4	Q9P2E9	152471	2	DALNQATSQVESK
971	HN-1	Ribosome-binding protein 1 OS=Homo sapiens GN=RRBP1 PE=1 SV=4	Q9P2E9	152471	2	TAGPLESSETEEASQLK
972	HN-1	Endoplasmic reticulum resident protein 29 OS=Homo sapiens GN=ERP29 PE=1 SV=4	P30040	28994.9	3	DGDFENPVPYTGAVK
973	HN-1	Endoplasmic reticulum resident protein 29 OS=Homo sapiens GN=ERP29 PE=1 SV=4	P30040	28994.9	3	GALPLDTVTFYK
974	HN-1	Endoplasmic reticulum resident protein 29 OS=Homo sapiens GN=ERP29 PE=1 SV=4	P30040	28994.9	3	GQGVYLGMPGCLPVYDALAGEFIR
975	HN-1	ATP synthase subunit beta, mitochondrial OS=Homo sapiens GN=ATP5B PE=1 SV=3	P06576	56560.6	4	DQEGQDVLLFIDNIFR
976	HN-1	ATP synthase subunit beta, mitochondrial OS=Homo sapiens GN=ATP5B PE=1 SV=3	P06576	56560.6	4	FTQAGSEVSALLGR
977	HN-1	ATP synthase subunit beta, mitochondrial OS=Homo sapiens GN=ATP5B PE=1 SV=3	P06576	56560.6	4	IMNVIGEPIDER
978	HN-1	ATP synthase subunit beta, mitochondrial OS=Homo sapiens GN=ATP5B PE=1 SV=3	P06576	56560.6	4	TVLIMELINNVAK
979	HN-1	Annexin A4 OS=Homo sapiens GN=ANXA4 PE=1 SV=4	P09525	35884.3	2	DEGNYLDDALVR
980	HN-1	Annexin A4 OS=Homo sapiens GN=ANXA4 PE=1 SV=4	P09525	35884.3	2	SETSGSFEDALLAIVK
981	HN-1	Neutrophil gelatinase-associated lipocalin OS=Homo sapiens GN=LCN2 PE=1 SV=2	P80188	22588.9	4	SLGLPENHIVFPVPIDQCIDG
982	HN-1	Neutrophil gelatinase-associated lipocalin OS=Homo sapiens GN=LCN2 PE=1 SV=2	P80188	22588.9	4	TFVPGCQPGEFTLGNIK
983	HN-1	Neutrophil gelatinase-associated lipocalin OS=Homo sapiens GN=LCN2 PE=1 SV=2	P80188	22588.9	4	VPLQQNFQDNQFQGK
984	HN-1	Neutrophil gelatinase-associated lipocalin OS=Homo sapiens GN=LCN2 PE=1 SV=2	P80188	22588.9	4	WYVVGLAGNAILR
985	HN-1	Peroxiredoxin-2 OS=Homo sapiens GN=PRDX2 PE=1 SV=5	P32119	21892.4	2	EGGLGPLNIPLLADVTR
986	HN-1	Peroxiredoxin-2 OS=Homo sapiens GN=PRDX2 PE=1 SV=5	P32119	21892.4	2	LSEDYGVLK
987	HN-1	Peroxiredoxin-2 OS=Homo sapiens GN=PRDX2 PE=1 SV=5	P32119	21892.4	2	QITVNDLPVGR
988	HN-1	Serine/arginine-rich splicing factor 7 OS=Homo sapiens GN=SRSF7 PE=1 SV=1	Q16629	27367.5	2	NPPGFAFVEFEDPR
989	HN-1	Serine/arginine-rich splicing factor 7 OS=Homo sapiens GN=SRSF7 PE=1 SV=1	Q16629	27367.5	2	VYVGNLGTGAGK
990	HN-1	ATP synthase subunit b, mitochondrial OS=Homo sapiens GN=ATP5F1 PE=1 SV=2	P24539	28908.8	2	LAQLEEAK
991	HN-1	ATP synthase subunit b, mitochondrial OS=Homo sapiens GN=ATP5F1 PE=1 SV=2	P24539	28908.8	2	SQQALVQK
992	HN-1	Nucleolin OS=Homo sapiens GN=NCL PE=1 SV=3	P19338	76615.9	4	EVFEDAAEIR
993	HN-1	Nucleolin OS=Homo sapiens GN=NCL PE=1 SV=3	P19338	76615.9	4	GFGFVDFNSEEDAK
994	HN-1	Nucleolin OS=Homo sapiens GN=NCL PE=1 SV=3	P19338	76615.9	4	GLSEDTTEETLK
995	HN-1	Nucleolin OS=Homo sapiens GN=NCL PE=1 SV=3	P19338	76615.9	4	VEGTEPTTAFNLFVGNLNFNK
996	HN-1	Actin-related protein 3 OS=Homo sapiens GN=ACTR3 PE=1 SV=3	P61158	47371.9	2	LGYAGNTEPQFIIPSCIAIK
997	HN-1	Actin-related protein 3 OS=Homo sapiens GN=ACTR3 PE=1 SV=3	P61158	47371.9	2	LPACVVDCGTGYTK
998	HN-1	Dolichyl-diphosphooligosaccharide--protein glycosyltransferase 48 kDa subunit OS=Homo sapiens GN=DDOST PE=1 SV=4	P39656	50802.5	2	ELGSECGIEFDEEK
999	HN-1	Dolichyl-diphosphooligosaccharide--protein glycosyltransferase 48 kDa subunit OS=Homo sapiens GN=DDOST PE=1 SV=4	P39656	50802.5	2	WVPFDGDDIQLEFVR
1000	HN-1	Zymogen granule protein 16 homolog B OS=Homo sapiens GN=ZG16B PE=1 SV=3	Q96DA0	22739.4	2	LGALGGNTQEVTLQPGEYITK
1001	HN-1	Zymogen granule protein 16 homolog B OS=Homo sapiens GN=ZG16B PE=1 SV=3	Q96DA0	22739.4	2	LGDSWDVK
1002	HN-1	Stomatin-like protein 2 OS=Homo sapiens GN=STOML2 PE=1 SV=1	Q9UJZ1	38534.5	2	APVPGTPDSLSSGSSR
1003	HN-1	Stomatin-like protein 2 OS=Homo sapiens GN=STOML2 PE=1 SV=1	Q9UJZ1	38534.5	2	ILEPGLNILIPVLDR
1004	HN-1	Proactivator polypeptide OS=Homo sapiens GN=PSAP PE=1 SV=2	P07602	58112	3	EIVDSYLPVILDIIK
1005	HN-1	Proactivator polypeptide OS=Homo sapiens GN=PSAP PE=1 SV=2	P07602	58112	3	GCSFLPDPYQK
1006	HN-1	Proactivator polypeptide OS=Homo sapiens GN=PSAP PE=1 SV=2	P07602	58112	3	LGPGMADICK
1007	HN-1	Heterogeneous nuclear ribonucleoprotein M OS=Homo sapiens GN=HNRNPM PE=1 SV=3	P52272	77517.3	2	AFITNIPFDVK
1008	HN-1	Heterogeneous nuclear ribonucleoprotein M OS=Homo sapiens GN=HNRNPM PE=1 SV=3	P52272	77517.3	2	MGPAMGPALGAGIER
1009	HN-1	Mucin-5B OS=Homo sapiens GN=MUC5B PE=1 SV=3	Q9HC84	596324	16	AQAACANAR
1010	HN-1	Mucin-5B OS=Homo sapiens GN=MUC5B PE=1 SV=3	Q9HC84	596324	16	AQAQPGVPLGELGQVVECSLDFGLVCR
1011	HN-1	Mucin-5B OS=Homo sapiens GN=MUC5B PE=1 SV=3	Q9HC84	596324	16	CQWTEWFDEDYPKSEQLGGDVESYDK
1012	HN-1	Mucin-5B OS=Homo sapiens GN=MUC5B PE=1 SV=3	Q9HC84	596324	16	CVAQCGCYDKDGNYYDVGAR
1013	HN-1	Mucin-5B OS=Homo sapiens GN=MUC5B PE=1 SV=3	Q9HC84	596324	16	ELGQVVECSLDFGLVCR
1014	HN-1	Mucin-5B OS=Homo sapiens GN=MUC5B PE=1 SV=3	Q9HC84	596324	16	FNMCFNYNVR
1015	HN-1	Mucin-5B OS=Homo sapiens GN=MUC5B PE=1 SV=3	Q9HC84	596324	16	GLMCANSQQSPPLCHDYELR
1016	HN-1	Mucin-5B OS=Homo sapiens GN=MUC5B PE=1 SV=3	Q9HC84	596324	16	GPGGDPPYK
1017	HN-1	Mucin-5B OS=Homo sapiens GN=MUC5B PE=1 SV=3	Q9HC84	596324	16	GVQLSDWR
1018	HN-1	Mucin-5B OS=Homo sapiens GN=MUC5B PE=1 SV=3	Q9HC84	596324	16	LYDLHGDCSYVLSK
1019	HN-1	Mucin-5B OS=Homo sapiens GN=MUC5B PE=1 SV=3	Q9HC84	596324	16	MCFNYEIR
1020	HN-1	Mucin-5B OS=Homo sapiens GN=MUC5B PE=1 SV=3	Q9HC84	596324	16	TCPLNMQHQECGSPCTDTCSNPQR
1021	HN-1	Mucin-5B OS=Homo sapiens GN=MUC5B PE=1 SV=3	Q9HC84	596324	16	TFDGDVFR
1022	HN-1	Mucin-5B OS=Homo sapiens GN=MUC5B PE=1 SV=3	Q9HC84	596324	16	TLLGPAFAECHALVDSTAYLAACAQDLCR
1023	HN-1	Mucin-5B OS=Homo sapiens GN=MUC5B PE=1 SV=3	Q9HC84	596324	16	VDCNTCTCR
1024	HN-1	Mucin-5B OS=Homo sapiens GN=MUC5B PE=1 SV=3	Q9HC84	596324	16	YMQNCPK
1025	HN-1	Ig kappa chain C region OS=Homo sapiens GN=IGKC PE=1 SV=1	P01834	11608.6	2	SGTASVVCLLNNFYPR
1026	HN-1	Ig kappa chain C region OS=Homo sapiens GN=IGKC PE=1 SV=1	P01834	11608.6	2	VDNALQSGNSQESVTEQDSKDSTYSLSSTLTLSK
1027	HN-1	Keratin, type I cytoskeletal 14 OS=Homo sapiens GN=KRT14 PE=1 SV=4	P02533	51562.5	4	GSCGIGGGIGGGSSR
1028	HN-1	Keratin, type I cytoskeletal 14 OS=Homo sapiens GN=KRT14 PE=1 SV=4	P02533	51562.5	4	ISSVLAGGSCR
1029	HN-1	Keratin, type I cytoskeletal 14 OS=Homo sapiens GN=KRT14 PE=1 SV=4	P02533	51562.5	4	LEQEIATYR
1030	HN-1	Keratin, type I cytoskeletal 14 OS=Homo sapiens GN=KRT14 PE=1 SV=4	P02533	51562.5	4	LLEGEDAHLSSSQFSSGSQSSR
1031	HN-1	Keratin, type I cytoskeletal 14 OS=Homo sapiens GN=KRT14 PE=1 SV=4	P02533	51562.5	4	VTMQNLNDR
1032	HN-1	Protein disulfide-isomerase OS=Homo sapiens GN=P4HB PE=1 SV=3	P07237	57118.1	2	FLESGGQDGAGDDDDLEDLEEAEEPDMEEDDDQKAVKDEL
1033	HN-1	Protein disulfide-isomerase OS=Homo sapiens GN=P4HB PE=1 SV=3	P07237	57118.1	2	TGPAATTLPDGAAAESLVESSEVAVIGFFK
1034	HN-1	Apolipoprotein A-I OS=Homo sapiens GN=APOA1 PE=1 SV=1	P02647	30778.5	2	LSPLGEEMR
1035	HN-1	Apolipoprotein A-I OS=Homo sapiens GN=APOA1 PE=1 SV=1	P02647	30778.5	2	WQEEMELYR
1036	HN-1	Alpha-enolase OS=Homo sapiens GN=ENO1 PE=1 SV=2	P06733	47170.2	2	LNVTEQEK
1037	HN-1	Alpha-enolase OS=Homo sapiens GN=ENO1 PE=1 SV=2	P06733	47170.2	2	SFIKDYPVVSIEDPFDQDDWGAWQK
1038	HN-1	Serotransferrin OS=Homo sapiens GN=TF PE=1 SV=3	P02787	77064.3	2	ASYLDCIR
1039	HN-1	Serotransferrin OS=Homo sapiens GN=TF PE=1 SV=3	P02787	77064.3	2	EGTCPEAPTDECKPVK
1040	HN-1	Serpin B3 OS=Homo sapiens GN=SERPINB3 PE=1 SV=2	P29508	44565.9	4	DLSMIVLLPNEIDGLQKLEEK
1041	HN-1	Serpin B3 OS=Homo sapiens GN=SERPINB3 PE=1 SV=2	P29508	44565.9	4	FMFDLFQQFR
1042	HN-1	Serpin B3 OS=Homo sapiens GN=SERPINB3 PE=1 SV=2	P29508	44565.9	4	GKDLSMIVLLPNEIDGLQK
1043	HN-1	Serpin B3 OS=Homo sapiens GN=SERPINB3 PE=1 SV=2	P29508	44565.9	4	INSWVESQTNEK
1044	HN-1	Glutathione S-transferase P OS=Homo sapiens GN=GSTP1 PE=1 SV=2	P09211	23356.7	2	ALPGQLKPFETLLSQNQGGK
1045	HN-1	Glutathione S-transferase P OS=Homo sapiens GN=GSTP1 PE=1 SV=2	P09211	23356.7	2	ASCLYGQLPK
1046	HN-1	Keratin, type I cytoskeletal 18 OS=Homo sapiens GN=KRT18 PE=1 SV=2	P05783	48059	3	LQLETEIEALKEELLFMK
1047	HN-1	Keratin, type I cytoskeletal 18 OS=Homo sapiens GN=KRT18 PE=1 SV=2	P05783	48059	3	RLLEDGEDFNLGDALDSSNSMQTIQK
1048	HN-1	Keratin, type I cytoskeletal 18 OS=Homo sapiens GN=KRT18 PE=1 SV=2	P05783	48059	3	YALQMEQLNGILLHLESELAQTR
1049	HN-1	IgGFc-binding protein OS=Homo sapiens GN=FCGBP PE=1 SV=3	Q9Y6R7	571983	5	EGCVCDAGFVLSGDTCVPVGQCGCLHDDR
1050	HN-1	IgGFc-binding protein OS=Homo sapiens GN=FCGBP PE=1 SV=3	Q9Y6R7	571983	5	EGCVCDAGFVLSGDTCVPVGQCGCLHDGR
1051	HN-1	IgGFc-binding protein OS=Homo sapiens GN=FCGBP PE=1 SV=3	Q9Y6R7	571983	5	GSCPTCPEDR
1052	HN-1	IgGFc-binding protein OS=Homo sapiens GN=FCGBP PE=1 SV=3	Q9Y6R7	571983	5	GSQAVSYTR
1053	HN-1	IgGFc-binding protein OS=Homo sapiens GN=FCGBP PE=1 SV=3	Q9Y6R7	571983	5	LRVPAAYAGSLCGLCGNYNQDPADDLK
1054	HN-1	Protein-glutamine gamma-glutamyltransferase 2 OS=Homo sapiens GN=TGM2 PE=1 SV=2	P21980	77329.1	5	CDLELETNGR
1055	HN-1	Protein-glutamine gamma-glutamyltransferase 2 OS=Homo sapiens GN=TGM2 PE=1 SV=2	P21980	77329.1	5	NEFGEIQGDK
1056	HN-1	Protein-glutamine gamma-glutamyltransferase 2 OS=Homo sapiens GN=TGM2 PE=1 SV=2	P21980	77329.1	5	SWIGSVDILR
1057	HN-1	Protein-glutamine gamma-glutamyltransferase 2 OS=Homo sapiens GN=TGM2 PE=1 SV=2	P21980	77329.1	5	VVTNYNSAHDQNSNLLIEYFR
1058	HN-1	Protein-glutamine gamma-glutamyltransferase 2 OS=Homo sapiens GN=TGM2 PE=1 SV=2	P21980	77329.1	5	YPEGSSEER
1059	HN-1	Cytoplasmic dynein 1 heavy chain 1 OS=Homo sapiens GN=DYNC1H1 PE=1 SV=5	Q14204	532406	2	ALGEYLER
1060	HN-1	Cytoplasmic dynein 1 heavy chain 1 OS=Homo sapiens GN=DYNC1H1 PE=1 SV=5	Q14204	532406	2	GIFEALRPLETLPVEGLIR
1061	HN-1	Fibrinogen gamma chain OS=Homo sapiens GN=FGG PE=1 SV=3	P02679	51513.3	5	AIQLTYNPDESSKPNMIDAATLK
1062	HN-1	Fibrinogen gamma chain OS=Homo sapiens GN=FGG PE=1 SV=3	P02679	51513.3	5	EGFGHLSPTGTTEFWLGNEK
1063	HN-1	Fibrinogen gamma chain OS=Homo sapiens GN=FGG PE=1 SV=3	P02679	51513.3	5	LDGSVDFK
1064	HN-1	Fibrinogen gamma chain OS=Homo sapiens GN=FGG PE=1 SV=3	P02679	51513.3	5	VELEDWNGR
1065	HN-1	Fibrinogen gamma chain OS=Homo sapiens GN=FGG PE=1 SV=3	P02679	51513.3	5	YLQEIYNSNNQK
1066	HN-1	Fibrinogen beta chain OS=Homo sapiens GN=FGB PE=1 SV=2	P02675	55928.6	3	GGETSEMYLIQPDSSVKPYR
1067	HN-1	Fibrinogen beta chain OS=Homo sapiens GN=FGB PE=1 SV=2	P02675	55928.6	3	QDGSVDFGR
1068	HN-1	Fibrinogen beta chain OS=Homo sapiens GN=FGB PE=1 SV=2	P02675	55928.6	3	QGFGNVATNTDGK
1069	HN-1	Glutathione reductase, mitochondrial OS=Homo sapiens GN=GSR PE=1 SV=2	P00390	56257.4	2	ADFDNTVAIHPTSSEELVTLR
1070	HN-1	Glutathione reductase, mitochondrial OS=Homo sapiens GN=GSR PE=1 SV=2	P00390	56257.4	2	YGIENVK
1071	HN-1	L-lactate dehydrogenase B chain OS=Homo sapiens GN=LDHB PE=1 SV=2	P07195	36638.6	2	GLTSVINQK
1072	HN-1	L-lactate dehydrogenase B chain OS=Homo sapiens GN=LDHB PE=1 SV=2	P07195	36638.6	2	SLADELALVDVLEDKLK
1073	HN-1	L-lactate dehydrogenase B chain OS=Homo sapiens GN=LDHB PE=1 SV=2	P07195	36638.6	2	VIGSGCNLDSAR
1074	HN-1	Elongation factor 1-alpha 1 OS=Homo sapiens GN=EEF1A1 PE=1 SV=1	P68104,Q5VTE0	50141.2	4	KIGYNPDTVAFVPISGWNGDNMLEPSANMPWFK
1075	HN-1	Elongation factor 1-alpha 1 OS=Homo sapiens GN=EEF1A1 PE=1 SV=1	P68104,Q5VTE0	50141.2	4	LPLQDVYK
1076	HN-1	Elongation factor 1-alpha 1 OS=Homo sapiens GN=EEF1A1 PE=1 SV=1	P68104,Q5VTE0	50141.2	4	SGDAAIVDMVPGKPMCVESFSDYPPLGR
1077	HN-1	Elongation factor 1-alpha 1 OS=Homo sapiens GN=EEF1A1 PE=1 SV=1	P68104,Q5VTE0	50141.2	4	VETGVLKPGMVVTFAPVNVTTEVK
1078	HN-1	Pyruvate kinase isozymes M1/M2 OS=Homo sapiens GN=PKM PE=1 SV=4	P14618	57937.5	3	GDYPLEAVR
1079	HN-1	Pyruvate kinase isozymes M1/M2 OS=Homo sapiens GN=PKM PE=1 SV=4	P14618	57937.5	3	GIFPVLCKDPVQEAWAEDVDLR
1080	HN-1	Pyruvate kinase isozymes M1/M2 OS=Homo sapiens GN=PKM PE=1 SV=4	P14618	57937.5	3	TATESFASDPILYRPVAVALDTK
1081	HN-1	ATP synthase subunit beta, mitochondrial OS=Homo sapiens GN=ATP5B PE=1 SV=3	P06576	56560.6	5	EGNDLYHEMIESGVINLK
1082	HN-1	ATP synthase subunit beta, mitochondrial OS=Homo sapiens GN=ATP5B PE=1 SV=3	P06576	56560.6	5	GFQQILAGEYDHLPEQAFYMVGPIEEAVAK
1083	HN-1	ATP synthase subunit beta, mitochondrial OS=Homo sapiens GN=ATP5B PE=1 SV=3	P06576	56560.6	5	IMDPNIVGSEHYDVAR
1084	HN-1	ATP synthase subunit beta, mitochondrial OS=Homo sapiens GN=ATP5B PE=1 SV=3	P06576	56560.6	5	LVLEVAQHLGESTVR
1085	HN-1	ATP synthase subunit beta, mitochondrial OS=Homo sapiens GN=ATP5B PE=1 SV=3	P06576	56560.6	5	VLDSGAPIKIPVGPETLGR
1086	HN-1	Keratin, type II cytoskeletal 5 OS=Homo sapiens GN=KRT5 PE=1 SV=3	P13647	62379.6	11	AQYEEIANR
1087	HN-1	Keratin, type II cytoskeletal 5 OS=Homo sapiens GN=KRT5 PE=1 SV=3	P13647	62379.6	11	DVDAAYMNKVELEAK
1088	HN-1	Keratin, type II cytoskeletal 5 OS=Homo sapiens GN=KRT5 PE=1 SV=3	P13647	62379.6	11	FASFIDK
1089	HN-1	Keratin, type II cytoskeletal 5 OS=Homo sapiens GN=KRT5 PE=1 SV=3	P13647	62379.6	11	ISISTSGGSFR
1090	HN-1	Keratin, type II cytoskeletal 5 OS=Homo sapiens GN=KRT5 PE=1 SV=3	P13647	62379.6	11	LAELEEALQK
1091	HN-1	Keratin, type II cytoskeletal 5 OS=Homo sapiens GN=KRT5 PE=1 SV=3	P13647	62379.6	11	NLDLDSIIAEVK
1092	HN-1	Keratin, type II cytoskeletal 5 OS=Homo sapiens GN=KRT5 PE=1 SV=3	P13647	62379.6	11	NMQDLVEDFK
1093	HN-1	Keratin, type II cytoskeletal 5 OS=Homo sapiens GN=KRT5 PE=1 SV=3	P13647	62379.6	11	QLDSIVGER
1094	HN-1	Keratin, type II cytoskeletal 5 OS=Homo sapiens GN=KRT5 PE=1 SV=3	P13647	62379.6	11	SLYNLGGSK
1095	HN-1	Keratin, type II cytoskeletal 5 OS=Homo sapiens GN=KRT5 PE=1 SV=3	P13647	62379.6	11	TEAESWYQTK
1096	HN-1	Keratin, type II cytoskeletal 5 OS=Homo sapiens GN=KRT5 PE=1 SV=3	P13647	62379.6	11	WTLLQEQGTK
1097	HN-1	Cathepsin G OS=Homo sapiens GN=CTSG PE=1 SV=2	P08311	28837.5	3	CGGFLVR
1098	HN-1	Cathepsin G OS=Homo sapiens GN=CTSG PE=1 SV=2	P08311	28837.5	3	IFGSYDPR
1099	HN-1	Cathepsin G OS=Homo sapiens GN=CTSG PE=1 SV=2	P08311	28837.5	3	VSSFLPWIR
1100	HN-1	Arachidonate 15-lipoxygenase OS=Homo sapiens GN=ALOX15 PE=1 SV=3	P16050	74805.9	4	ANVILCSQQHLAAPLVMLK
1101	HN-1	Arachidonate 15-lipoxygenase OS=Homo sapiens GN=ALOX15 PE=1 SV=3	P16050	74805.9	4	LWEIIYR
1102	HN-1	Arachidonate 15-lipoxygenase OS=Homo sapiens GN=ALOX15 PE=1 SV=3	P16050	74805.9	4	TGLVSDMGIFDQIMSTGGGGHVQLLK
1103	HN-1	Arachidonate 15-lipoxygenase OS=Homo sapiens GN=ALOX15 PE=1 SV=3	P16050	74805.9	4	VSTGASLYAGSNNQVQLWLVGQHGEAALGK
1104	HN-1	Alpha-2-macroglobulin OS=Homo sapiens GN=A2M PE=1 SV=3	P01023	163290	3	DTVIKPLLVEPEGLEK
1105	HN-1	Alpha-2-macroglobulin OS=Homo sapiens GN=A2M PE=1 SV=3	P01023	163290	3	SSGSLLNNAIK
1106	HN-1	Alpha-2-macroglobulin OS=Homo sapiens GN=A2M PE=1 SV=3	P01023	163290	3	TEHPFTVEEFVLPK
1107	HN-1	Tubulin alpha-1B chain OS=Homo sapiens GN=TUBA1B PE=1 SV=1	P68363	50151.7	2	AYHEQLSVAEITNACFEPANQMVK
1108	HN-1	Tubulin alpha-1B chain OS=Homo sapiens GN=TUBA1B PE=1 SV=1	P68363	50151.7	2	LISQIVSSITASLR
1109	HN-1	Complement C4-B OS=Homo sapiens GN=C4B PE=1 SV=1	P0C0L5	192795	2	QGSFQGGFR
1110	HN-1	Complement C4-B OS=Homo sapiens GN=C4B PE=1 SV=1	P0C0L5	192795	2	VDVQAGACEGKLELSVDGAK
1111	HN-1	Fibulin-1 OS=Homo sapiens GN=FBLN1 PE=1 SV=4	P23142	77211.6	2	AITPPHPASQANIIFDITEGNLR
1112	HN-1	Fibulin-1 OS=Homo sapiens GN=FBLN1 PE=1 SV=4	P23142	77211.6	2	SQETGDLDVGGLQETDKIIEVEEEQEDPYLNDR
1113	HN-1	Neuroblast differentiation-associated protein AHNAK OS=Homo sapiens GN=AHNAK PE=1 SV=2	Q09666	629104	4	IKGDVPSVGLEGPDVDLQGPEAK
1114	HN-1	Neuroblast differentiation-associated protein AHNAK OS=Homo sapiens GN=AHNAK PE=1 SV=2	Q09666	629104	4	LEGELQAPDLELSLPAIHVEGLDIK
1115	HN-1	Neuroblast differentiation-associated protein AHNAK OS=Homo sapiens GN=AHNAK PE=1 SV=2	Q09666	629104	4	VDINAPDVGVQGPDWHLK
1116	HN-1	Neuroblast differentiation-associated protein AHNAK OS=Homo sapiens GN=AHNAK PE=1 SV=2	Q09666	629104	4	VEAPSLDVHMDSPDINIEGPDVK
1117	HN-1	60S ribosomal protein L17 OS=Homo sapiens GN=RPL17 PE=1 SV=3	P18621	21397.4	2	EQIVPKPEEEVAQK
1118	HN-1	60S ribosomal protein L17 OS=Homo sapiens GN=RPL17 PE=1 SV=3	P18621	21397.4	2	GLDVDSLVIEHIQVNK
1119	HN-1	Voltage-dependent anion-selective channel protein 2 OS=Homo sapiens GN=VDAC2 PE=1 SV=2	P45880	31567.3	2	TGDFQLHTNVNDGTEFGGSIYQK
1120	HN-1	Voltage-dependent anion-selective channel protein 2 OS=Homo sapiens GN=VDAC2 PE=1 SV=2	P45880	31567.3	2	WCEYGLTFTEK
1121	HN-1	Ig gamma-3 chain C region OS=Homo sapiens GN=IGHG3 PE=1 SV=2	P01860	41285.9	2	CPAPELLGGPSVFLFPPKPK
1122	HN-1	Ig gamma-3 chain C region OS=Homo sapiens GN=IGHG3 PE=1 SV=2	P01860	41285.9	2	NQVSLTCLVK
1123	HN-1	Ig gamma-3 chain C region OS=Homo sapiens GN=IGHG3 PE=1 SV=2	P01860	41285.9	2	SCDTPPPCPR
1124	HN-1	Ig gamma-3 chain C region OS=Homo sapiens GN=IGHG3 PE=1 SV=2	P01860	41285.9	2	TPEVTCVVVDVSHEDPEVQFK
1125	HN-1	Sarcoplasmic/endoplasmic reticulum calcium ATPase 2 OS=Homo sapiens GN=ATP2A2 PE=1 SV=1	P16615	114759	2	DIVPGDIVEIAVGDKVPADIR
1126	HN-1	Sarcoplasmic/endoplasmic reticulum calcium ATPase 2 OS=Homo sapiens GN=ATP2A2 PE=1 SV=1	P16615	114759	2	EWGSGSDTLR
1127	HN-1	Ras-related protein Rap-1b OS=Homo sapiens GN=RAP1B PE=1 SV=1	P61224	20824.9	2	CDLEDER
1128	HN-1	Ras-related protein Rap-1b OS=Homo sapiens GN=RAP1B PE=1 SV=1	P61224	20824.9	2	EQGQNLAR
1129	HN-1	Annexin A2 OS=Homo sapiens GN=ANXA2 PE=1 SV=2	P07355	38606.1	6	AYTNFDAER
1130	HN-1	Annexin A2 OS=Homo sapiens GN=ANXA2 PE=1 SV=2	P07355	38606.1	6	LSLEGDHSTPPSAYGSVK
1131	HN-1	Annexin A2 OS=Homo sapiens GN=ANXA2 PE=1 SV=2	P07355	38606.1	6	QDIAFAYQR
1132	HN-1	Annexin A2 OS=Homo sapiens GN=ANXA2 PE=1 SV=2	P07355	38606.1	6	SALSGHLETVILGLLK
1133	HN-1	Annexin A2 OS=Homo sapiens GN=ANXA2 PE=1 SV=2	P07355	38606.1	6	TDLEKDIISDTSGDFR
1134	HN-1	Annexin A2 OS=Homo sapiens GN=ANXA2 PE=1 SV=2	P07355	38606.1	6	TNQELQEINR
1135	HN-1	Myosin-9 OS=Homo sapiens GN=MYH9 PE=1 SV=4	P35579	226538	3	CNGVLEGIR
1136	HN-1	Myosin-9 OS=Homo sapiens GN=MYH9 PE=1 SV=4	P35579	226538	3	LQQELDDLLVDLDHQR
1137	HN-1	Myosin-9 OS=Homo sapiens GN=MYH9 PE=1 SV=4	P35579	226538	3	VVFQEFR
1138	HN-1	Calpain-1 catalytic subunit OS=Homo sapiens GN=CAPN1 PE=1 SV=1	P07384	81892.6	2	GFSLESCR
1139	HN-1	Calpain-1 catalytic subunit OS=Homo sapiens GN=CAPN1 PE=1 SV=1	P07384	81892.6	2	LPPGEYVVVPSTFEPNKEGDFVLR
1140	HN-1	BPI fold-containing family B member 1 OS=Homo sapiens GN=BPIFB1 PE=2 SV=1	Q8TDL5	52443.8	6	EKPAGGIPVLGSLVNTVLK
1141	HN-1	BPI fold-containing family B member 1 OS=Homo sapiens GN=BPIFB1 PE=2 SV=1	Q8TDL5	52443.8	6	ILTQDTPEFFIDQGHAK
1142	HN-1	BPI fold-containing family B member 1 OS=Homo sapiens GN=BPIFB1 PE=2 SV=1	Q8TDL5	52443.8	6	LGSTQIVK
1143	HN-1	BPI fold-containing family B member 1 OS=Homo sapiens GN=BPIFB1 PE=2 SV=1	Q8TDL5	52443.8	6	NIITEIIHSILLPNQNGK
1144	HN-1	BPI fold-containing family B member 1 OS=Homo sapiens GN=BPIFB1 PE=2 SV=1	Q8TDL5	52443.8	6	VITANILQLQVKPSANDQELLVK
1145	HN-1	BPI fold-containing family B member 1 OS=Homo sapiens GN=BPIFB1 PE=2 SV=1	Q8TDL5	52443.8	6	VPISLSIDRLEFDLLYPAIK
1146	HN-1	Transketolase OS=Homo sapiens GN=TKT PE=1 SV=3	P29401	67879.4	3	LGQSDPAPLQHQMDIYQK
1147	HN-1	Transketolase OS=Homo sapiens GN=TKT PE=1 SV=3	P29401	67879.4	3	NMAEQIIQEIYSQIQSK
1148	HN-1	Transketolase OS=Homo sapiens GN=TKT PE=1 SV=3	P29401	67879.4	3	TSRPENAIIYNNNEDFQVGQAK
1149	HN-1	Serum amyloid A-1 protein OS=Homo sapiens GN=SAA1 PE=1 SV=1	P0DJI8	13532.6	2	EANYIGSDK
1150	HN-1	Serum amyloid A-1 protein OS=Homo sapiens GN=SAA1 PE=1 SV=1	P0DJI8	13532.6	2	SFFSFLGEAFDGAR
1151	HN-1	Protein disulfide-isomerase A6 OS=Homo sapiens GN=PDIA6 PE=1 SV=1	Q15084	48122.3	2	ALDLFSDNAPPPELLEIINEDIAK
1152	HN-1	Protein disulfide-isomerase A6 OS=Homo sapiens GN=PDIA6 PE=1 SV=1	Q15084	48122.3	2	ALDLFSDNAPPPELLEIINEDIAKR
1153	HN-1	Keratin, type II cytoskeletal 4 OS=Homo sapiens GN=KRT4 PE=1 SV=4	P19013	57286.1	4	AQYEEIAQR
1154	HN-1	Keratin, type II cytoskeletal 4 OS=Homo sapiens GN=KRT4 PE=1 SV=4	P19013	57286.1	4	CSSGGFGSR
1155	HN-1	Keratin, type II cytoskeletal 4 OS=Homo sapiens GN=KRT4 PE=1 SV=4	P19013	57286.1	4	FASFIDK
1156	HN-1	Keratin, type II cytoskeletal 4 OS=Homo sapiens GN=KRT4 PE=1 SV=4	P19013	57286.1	4	GFSCGSAIVGGGK
1157	HN-1	Keratin, type II cytoskeletal 4 OS=Homo sapiens GN=KRT4 PE=1 SV=4	P19013	57286.1	4	GGPGFPVCPAGGIQEVTINQSLLTPLHVEIDPEIQK
1158	HN-1	Keratin, type II cytoskeletal 4 OS=Homo sapiens GN=KRT4 PE=1 SV=4	P19013	57286.1	4	LLEGEEYR
1159	HN-1	Keratin, type I cytoskeletal 13 OS=Homo sapiens GN=KRT13 PE=1 SV=4	P13646	49589.3	4	EQYEAMAER
1160	HN-1	Keratin, type I cytoskeletal 13 OS=Homo sapiens GN=KRT13 PE=1 SV=4	P13646	49589.3	4	ILTATIENNR
1161	HN-1	Keratin, type I cytoskeletal 13 OS=Homo sapiens GN=KRT13 PE=1 SV=4	P13646	49589.3	4	ITMQNLNDR
1162	HN-1	Keratin, type I cytoskeletal 13 OS=Homo sapiens GN=KRT13 PE=1 SV=4	P13646	49589.3	4	LEQEIATYR
1163	HN-1	Keratin, type I cytoskeletal 13 OS=Homo sapiens GN=KRT13 PE=1 SV=4	P13646	49589.3	4	QSPASPER
1164	HN-1	Keratin, type I cytoskeletal 13 OS=Homo sapiens GN=KRT13 PE=1 SV=4	P13646	49589.3	4	SEMECQNQEYK
1165	HN-1	L-lactate dehydrogenase A chain OS=Homo sapiens GN=LDHA PE=1 SV=2	P00338	36689.2	2	DLADELALVDVIEDKLK
1166	HN-1	L-lactate dehydrogenase A chain OS=Homo sapiens GN=LDHA PE=1 SV=2	P00338	36689.2	2	GLYGIKDDVFLSVPCILGQNGISDLVK
1167	HN-1	Deleted in malignant brain tumors 1 protein OS=Homo sapiens GN=DMBT1 PE=1 SV=2	Q9UGM3	260726	7	CVWEIEVNSGYR
1168	HN-1	Deleted in malignant brain tumors 1 protein OS=Homo sapiens GN=DMBT1 PE=1 SV=2	Q9UGM3	260726	7	FGQGSGPIVLDDVR
1169	HN-1	Deleted in malignant brain tumors 1 protein OS=Homo sapiens GN=DMBT1 PE=1 SV=2	Q9UGM3	260726	7	FPSVYLR
1170	HN-1	Deleted in malignant brain tumors 1 protein OS=Homo sapiens GN=DMBT1 PE=1 SV=2	Q9UGM3	260726	7	INLGFSNLK
1171	HN-1	Deleted in malignant brain tumors 1 protein OS=Homo sapiens GN=DMBT1 PE=1 SV=2	Q9UGM3	260726	7	QIFTSSYNR
1172	HN-1	Deleted in malignant brain tumors 1 protein OS=Homo sapiens GN=DMBT1 PE=1 SV=2	Q9UGM3	260726	7	QLGCGWAMSAPGNAR
1173	HN-1	Deleted in malignant brain tumors 1 protein OS=Homo sapiens GN=DMBT1 PE=1 SV=2	Q9UGM3	260726	7	QLGCGWATSAPGNAR
1174	HN-1	Voltage-dependent anion-selective channel protein 1 OS=Homo sapiens GN=VDAC1 PE=1 SV=2	P21796	30773.9	2	TDEFQLHTNVNDGTEFGGSIYQK
1175	HN-1	Voltage-dependent anion-selective channel protein 1 OS=Homo sapiens GN=VDAC1 PE=1 SV=2	P21796	30773.9	2	VNNSSLIGLGYTQTLKPGIK
1176	HN-1	Trifunctional enzyme subunit alpha, mitochondrial OS=Homo sapiens GN=HADHA PE=1 SV=2	P40939	83001.9	2	EVEAVIPDHCIFASNTSALPISEIAAVSK
1177	HN-1	Trifunctional enzyme subunit alpha, mitochondrial OS=Homo sapiens GN=HADHA PE=1 SV=2	P40939	83001.9	2	MGLVDQLVEPLGPGLKPPEER
1178	HN-1	Fatty acid synthase OS=Homo sapiens GN=FASN PE=1 SV=3	P49327	273427	3	LHLSGIDANPNALFPPVEFPAPR
1179	HN-1	Fatty acid synthase OS=Homo sapiens GN=FASN PE=1 SV=3	P49327	273427	3	SLYQSAGVAPESFEYIEAHGTGTK
1180	HN-1	Fatty acid synthase OS=Homo sapiens GN=FASN PE=1 SV=3	P49327	273427	3	YSGTLNLDR
1181	HN-1	Epiplakin OS=Homo sapiens GN=EPPK1 PE=1 SV=2	P58107	555615	2	GFFDPNTHENLTYVQLLR
1182	HN-1	Epiplakin OS=Homo sapiens GN=EPPK1 PE=1 SV=2	P58107	555615	2	LTAIIEEAEEAPGARPQLQDAWR
1183	HN-1	Aldehyde dehydrogenase, dimeric NADP-preferring OS=Homo sapiens GN=ALDH3A1 PE=1 SV=3	P30838	50395.7	2	LIQEQEQELVGALAADLHK
1184	HN-1	Aldehyde dehydrogenase, dimeric NADP-preferring OS=Homo sapiens GN=ALDH3A1 PE=1 SV=3	P30838	50395.7	2	NCDLDVACR
1185	HN-1	Calreticulin OS=Homo sapiens GN=CALR PE=1 SV=1	P27797	48142.9	3	IDNSQVESGSLEDDWDFLPPKK
1186	HN-1	Calreticulin OS=Homo sapiens GN=CALR PE=1 SV=1	P27797	48142.9	3	KPEDWDEEMDGEWEPPVIQNPEYK
1187	HN-1	Calreticulin OS=Homo sapiens GN=CALR PE=1 SV=1	P27797	48142.9	3	LFPNSLDQTDMHGDSEYNIMFGPDICGPGTK
1188	HN-1	Actin, cytoplasmic 2 OS=Homo sapiens GN=ACTG1 PE=1 SV=1	P63261	41793.9	4	AGFAGDDAPR
1189	HN-1	Actin, cytoplasmic 2 OS=Homo sapiens GN=ACTG1 PE=1 SV=1	P63261	41793.9	4	CPEALFQPSFLGMESCGIHETTFNSIMK
1190	HN-1	Actin, cytoplasmic 2 OS=Homo sapiens GN=ACTG1 PE=1 SV=1	P63261	41793.9	4	GYSFTTTAER
1191	HN-1	Actin, cytoplasmic 2 OS=Homo sapiens GN=ACTG1 PE=1 SV=1	P63261	41793.9	4	VAPEEHPVLLTEAPLNPK
1192	HN-1	Complement factor B OS=Homo sapiens GN=CFB PE=1 SV=2	P00751	85533.2	3	EKLQDEDLGFL
1193	HN-1	Complement factor B OS=Homo sapiens GN=CFB PE=1 SV=2	P00751	85533.2	3	LPPTTTCQQQKEELLPAQDIK
1194	HN-1	Complement factor B OS=Homo sapiens GN=CFB PE=1 SV=2	P00751	85533.2	3	YGQTIRPICLPCTEGTTR
1195	HN-1	Elongation factor 1-beta OS=Homo sapiens GN=EEF1B2 PE=1 SV=3	P24534	24764.2	2	SSILLDVKPWDDETDMAK
1196	HN-1	Elongation factor 1-beta OS=Homo sapiens GN=EEF1B2 PE=1 SV=3	P24534	24764.2	2	SYIEGYVPSQADVAVFEAVSSPPPADLCHALR
1197	HN-1	Cytosol aminopeptidase OS=Homo sapiens GN=LAP3 PE=1 SV=3	P28838	56167.8	3	ASANMDLMR
1198	HN-1	Cytosol aminopeptidase OS=Homo sapiens GN=LAP3 PE=1 SV=3	P28838	56167.8	3	LILADALCYAHTFNPK
1199	HN-1	Cytosol aminopeptidase OS=Homo sapiens GN=LAP3 PE=1 SV=3	P28838	56167.8	3	LYGSGDQEAWQK
1200	HN-1	Filamin-A OS=Homo sapiens GN=FLNA PE=1 SV=4	P21333	280729	2	FNEEHIPDSPFVVPVASPSGDAR
1201	HN-1	Filamin-A OS=Homo sapiens GN=FLNA PE=1 SV=4	P21333	280729	2	VEYTPYEEGLHSVDVTYDGSPVPSSPFQVPVTEGCDPSR
1202	HN-1	Keratin, type II cytoskeletal 8 OS=Homo sapiens GN=KRT8 PE=1 SV=7	P05787	53706.2	2	DVDEAYMNKVELESR
1203	HN-1	Keratin, type II cytoskeletal 8 OS=Homo sapiens GN=KRT8 PE=1 SV=7	P05787	53706.2	2	EYQELMNVK
1204	HN-1	Keratin, type II cytoskeletal 8 OS=Homo sapiens GN=KRT8 PE=1 SV=7	P05787	53706.2	2	FASFIDK
1205	HN-1	Keratin, type II cytoskeletal 8 OS=Homo sapiens GN=KRT8 PE=1 SV=7	P05787	53706.2	2	WSLLQQQK
1206	HN-1	Keratin, type I cytoskeletal 10 OS=Homo sapiens GN=KRT10 PE=1 SV=6	P13645	58828.8	5	ADLEMQIESLTEELAYLKK
1207	HN-1	Keratin, type I cytoskeletal 10 OS=Homo sapiens GN=KRT10 PE=1 SV=6	P13645	58828.8	5	LENEIQTYR
1208	HN-1	Keratin, type I cytoskeletal 10 OS=Homo sapiens GN=KRT10 PE=1 SV=6	P13645	58828.8	5	SQYEQLAEQNR
1209	HN-1	Keratin, type I cytoskeletal 10 OS=Homo sapiens GN=KRT10 PE=1 SV=6	P13645	58828.8	5	TIDDLKNQILNLTTDNANILLQIDNAR
1210	HN-1	Keratin, type I cytoskeletal 10 OS=Homo sapiens GN=KRT10 PE=1 SV=6	P13645	58828.8	5	VTMQNLNDR
1211	HN-1	Keratin, type I cytoskeletal 10 OS=Homo sapiens GN=KRT10 PE=1 SV=6	P13645	58828.8	5	YENEVALR
1212	HN-1	Myosin light polypeptide 6 OS=Homo sapiens GN=MYL6 PE=1 SV=2	P60660	16929.8	2	EAFQLFDR
1213	HN-1	Myosin light polypeptide 6 OS=Homo sapiens GN=MYL6 PE=1 SV=2	P60660	16929.8	2	VLDFEHFLPMLQTVAK
1214	HN-1	Tubulin beta chain OS=Homo sapiens GN=TUBB PE=1 SV=2	P07437	49670.6	3	EAESCDCLQGFQLTHSLGGGTGSGMGTLLISK
1215	HN-1	Tubulin beta chain OS=Homo sapiens GN=TUBB PE=1 SV=2	P07437	49670.6	3	LTTPTYGDLNHLVSATMSGVTTCLR
1216	HN-1	Tubulin beta chain OS=Homo sapiens GN=TUBB PE=1 SV=2	P07437	49670.6	3	SGPFGQIFRPDNFVFGQSGAGNNWAK
1217	HN-1	Calpain-2 catalytic subunit OS=Homo sapiens GN=CAPN2 PE=1 SV=6	P17655	79999.1	4	LEICNLTPDTLTSDTYKK
1218	HN-1	Calpain-2 catalytic subunit OS=Homo sapiens GN=CAPN2 PE=1 SV=6	P17655	79999.1	4	LPPGEYILVPSTFEPNKDGDFCIR
1219	HN-1	Calpain-2 catalytic subunit OS=Homo sapiens GN=CAPN2 PE=1 SV=6	P17655	79999.1	4	NPWGEVEWTGR
1220	HN-1	Calpain-2 catalytic subunit OS=Homo sapiens GN=CAPN2 PE=1 SV=6	P17655	79999.1	4	SDTFINLR
1221	HN-1	HLA class I histocompatibility antigen, Cw-12 alpha chain OS=Homo sapiens GN=HLA-C PE=1 SV=2	P30508,Q07000	40885.3	2	DGEDQTQDTELVETRPAGDGTFQK
1222	HN-1	HLA class I histocompatibility antigen, Cw-12 alpha chain OS=Homo sapiens GN=HLA-C PE=1 SV=2	P30508,Q07000	40885.3	2	MYGCDLGPDGR
1223	HN-1	Poly(rC)-binding protein 1 OS=Homo sapiens GN=PCBP1 PE=1 SV=2	Q15365	37498.2	2	INISEGNCPER
1224	HN-1	Poly(rC)-binding protein 1 OS=Homo sapiens GN=PCBP1 PE=1 SV=2	Q15365	37498.2	2	QGANINEIR
1225	HN-1	Triosephosphate isomerase OS=Homo sapiens GN=TPI1 PE=1 SV=3	P60174	30790.8	2	ELASQPDVDGFLVGGASLKPEFVDIINAK
1226	HN-1	Triosephosphate isomerase OS=Homo sapiens GN=TPI1 PE=1 SV=3	P60174	30790.8	2	SNVSDAVAQSTR
1227	HN-1	Keratin, type I cytoskeletal 15 OS=Homo sapiens GN=KRT15 PE=1 SV=3	P19012	49212.9	2	FVSSGSGGGYGGGMR
1228	HN-1	Keratin, type I cytoskeletal 15 OS=Homo sapiens GN=KRT15 PE=1 SV=3	P19012	49212.9	2	ITMQNLNDR
1229	HN-1	Keratin, type I cytoskeletal 15 OS=Homo sapiens GN=KRT15 PE=1 SV=3	P19012	49212.9	2	LEQEIATYR
1230	HN-1	Keratin, type I cytoskeletal 15 OS=Homo sapiens GN=KRT15 PE=1 SV=3	P19012	49212.9	2	TDLEMQIEGLNEELAYLKK
1231	HN-1	Serum albumin OS=Homo sapiens GN=ALB PE=1 SV=2	P02768	69366.9	11	AEFAEVSK
1232	HN-1	Serum albumin OS=Homo sapiens GN=ALB PE=1 SV=2	P02768	69366.9	11	CCTESLVNR
1233	HN-1	Serum albumin OS=Homo sapiens GN=ALB PE=1 SV=2	P02768	69366.9	11	ETYGEMADCCAK
1234	HN-1	Serum albumin OS=Homo sapiens GN=ALB PE=1 SV=2	P02768	69366.9	11	FQNALLVR
1235	HN-1	Serum albumin OS=Homo sapiens GN=ALB PE=1 SV=2	P02768	69366.9	11	KVPQVSTPTLVEVSR
1236	HN-1	Serum albumin OS=Homo sapiens GN=ALB PE=1 SV=2	P02768	69366.9	11	QNCELFEQLGEYK
1237	HN-1	Serum albumin OS=Homo sapiens GN=ALB PE=1 SV=2	P02768	69366.9	11	SHCIAEVENDEMPADLPSLAADFVESK
1238	HN-1	Serum albumin OS=Homo sapiens GN=ALB PE=1 SV=2	P02768	69366.9	11	TYETTLEK
1239	HN-1	Serum albumin OS=Homo sapiens GN=ALB PE=1 SV=2	P02768	69366.9	11	VFDEFKPLVEEPQNLIK
1240	HN-1	Serum albumin OS=Homo sapiens GN=ALB PE=1 SV=2	P02768	69366.9	11	YICENQDSISSK
1241	HN-1	Serum albumin OS=Homo sapiens GN=ALB PE=1 SV=2	P02768	69366.9	11	YLYEIAR
1242	HN-1	Myoferlin OS=Homo sapiens GN=MYOF PE=1 SV=1	Q9NZM1	234716	2	SLLTEADAGHTEFTDEVYQNESR
1243	HN-1	Myoferlin OS=Homo sapiens GN=MYOF PE=1 SV=1	Q9NZM1	234716	2	VIMELFDNDQVGKDEFLGR
1244	HN-1	Tenascin OS=Homo sapiens GN=TNC PE=1 SV=3	P24821	240850	3	EVIVGPDTTSYSLADLSPSTHYTAK
1245	HN-1	Tenascin OS=Homo sapiens GN=TNC PE=1 SV=3	P24821	240850	3	TTIDLTEDENQYSIGNLKPDTEYEVSLISR
1246	HN-1	Tenascin OS=Homo sapiens GN=TNC PE=1 SV=3	P24821	240850	3	VTEYLVVYTPTHEGGLEMQFR
1247	HN-1	Lactotransferrin OS=Homo sapiens GN=LTF PE=1 SV=6	P02788	78182.3	12	CLAENAGDVAFVK
1248	HN-1	Lactotransferrin OS=Homo sapiens GN=LTF PE=1 SV=6	P02788	78182.3	12	CSTSPLLEACEFLR
1249	HN-1	Lactotransferrin OS=Homo sapiens GN=LTF PE=1 SV=6	P02788	78182.3	12	DSAIGFSR
1250	HN-1	Lactotransferrin OS=Homo sapiens GN=LTF PE=1 SV=6	P02788	78182.3	12	EDAIWNLLR
1251	HN-1	Lactotransferrin OS=Homo sapiens GN=LTF PE=1 SV=6	P02788	78182.3	12	ESTVFEDLSDEAERDEYELLCPDNTR
1252	HN-1	Lactotransferrin OS=Homo sapiens GN=LTF PE=1 SV=6	P02788	78182.3	12	IDSGLYLGSGYFTAIQNLR
1253	HN-1	Lactotransferrin OS=Homo sapiens GN=LTF PE=1 SV=6	P02788	78182.3	12	KCNQWSGLSEGSVTCSSASTTEDCIALVLK
1254	HN-1	Lactotransferrin OS=Homo sapiens GN=LTF PE=1 SV=6	P02788	78182.3	12	NLLFNDNTECLAR
1255	HN-1	Lactotransferrin OS=Homo sapiens GN=LTF PE=1 SV=6	P02788	78182.3	12	SDTSLTWNSVK
1256	HN-1	Lactotransferrin OS=Homo sapiens GN=LTF PE=1 SV=6	P02788	78182.3	12	SQQSSDPDPNCVDRPVEGYLAVAVVR
1257	HN-1	Lactotransferrin OS=Homo sapiens GN=LTF PE=1 SV=6	P02788	78182.3	12	VVWCAVGEQELR
1258	HN-1	Lactotransferrin OS=Homo sapiens GN=LTF PE=1 SV=6	P02788	78182.3	12	YYGYTGAFR
1259	HN-1	Moesin OS=Homo sapiens GN=MSN PE=1 SV=3	P26038	67821.8	3	ALELEQER
1260	HN-1	Moesin OS=Homo sapiens GN=MSN PE=1 SV=3	P26038	67821.8	3	IGFPWSEIR
1261	HN-1	Moesin OS=Homo sapiens GN=MSN PE=1 SV=3	P26038	67821.8	3	TAMSTPHVAEPAENEQDEQDENGAEASADLR
1262	HN-1	Heterogeneous nuclear ribonucleoproteins A2/B1 OS=Homo sapiens GN=HNRNPA2B1 PE=1 SV=2	P22626	37430.3	4	GFGFVTFDDHDPVDK
1263	HN-1	Heterogeneous nuclear ribonucleoproteins A2/B1 OS=Homo sapiens GN=HNRNPA2B1 PE=1 SV=2	P22626	37430.3	4	GGGGNFGPGPGSNFR
1264	HN-1	Heterogeneous nuclear ribonucleoproteins A2/B1 OS=Homo sapiens GN=HNRNPA2B1 PE=1 SV=2	P22626	37430.3	4	GGNFGFGDSR
1265	HN-1	Heterogeneous nuclear ribonucleoproteins A2/B1 OS=Homo sapiens GN=HNRNPA2B1 PE=1 SV=2	P22626	37430.3	4	LTDCVVMR
1266	HN-1	Ig alpha-1 chain C region OS=Homo sapiens GN=IGHA1 PE=1 SV=2	P01876	37653.8	4	DLCGCYSVSSVLPGCAEPWNHGK
1267	HN-1	Ig alpha-1 chain C region OS=Homo sapiens GN=IGHA1 PE=1 SV=2	P01876	37653.8	4	GDTFSCMVGHEALPLAFTQK
1268	HN-1	Ig alpha-1 chain C region OS=Homo sapiens GN=IGHA1 PE=1 SV=2	P01876	37653.8	4	VAAEDWK
1269	HN-1	Ig alpha-1 chain C region OS=Homo sapiens GN=IGHA1 PE=1 SV=2	P01876	37653.8	4	WLQGSQELPR
1270	HN-1	Ig gamma-1 chain C region OS=Homo sapiens GN=IGHG1 PE=1 SV=1	P01857	36105	4	EPQVYTLPPSRDELTK
1271	HN-1	Ig gamma-1 chain C region OS=Homo sapiens GN=IGHG1 PE=1 SV=1	P01857	36105	4	GPSVFPLAPSSKSTSGGTAALGCLVK
1272	HN-1	Ig gamma-1 chain C region OS=Homo sapiens GN=IGHG1 PE=1 SV=1	P01857	36105	4	NQVSLTCLVK
1273	HN-1	Ig gamma-1 chain C region OS=Homo sapiens GN=IGHG1 PE=1 SV=1	P01857	36105	4	TPEVTCVVVDVSHEDPEVK
1274	HN-1	60S acidic ribosomal protein P2 OS=Homo sapiens GN=RPLP2 PE=1 SV=1	P05387	11665.5	2	ILDSVGIEADDDRLNK
1275	HN-1	60S acidic ribosomal protein P2 OS=Homo sapiens GN=RPLP2 PE=1 SV=1	P05387	11665.5	2	KEESEESDDDMGFGLFD
1276	HN-1	Filamin-B OS=Homo sapiens GN=FLNB PE=1 SV=2	O75369	278159	3	AHIANPSGASTECFVTDNADGTYQVEYTPFEK
1277	HN-1	Filamin-B OS=Homo sapiens GN=FLNB PE=1 SV=2	O75369	278159	3	IAGPGLGSGVR
1278	HN-1	Filamin-B OS=Homo sapiens GN=FLNB PE=1 SV=2	O75369	278159	3	VLSEDEEDVDFDIIHNANDTFTVK
1279	HN-1	F-actin-capping protein subunit alpha-1 OS=Homo sapiens GN=CAPZA1 PE=1 SV=3	P52907	32923.2	2	FITHAPPGEFNEVFNDVR
1280	HN-1	F-actin-capping protein subunit alpha-1 OS=Homo sapiens GN=CAPZA1 PE=1 SV=3	P52907	32923.2	2	IEGYEDQVLITEHGDLGNSR
1281	HN-1	Polymeric immunoglobulin receptor OS=Homo sapiens GN=PIGR PE=1 SV=4	P01833	83283.4	7	AFVNCDENSR
1282	HN-1	Polymeric immunoglobulin receptor OS=Homo sapiens GN=PIGR PE=1 SV=4	P01833	83283.4	7	CGLGINSR
1283	HN-1	Polymeric immunoglobulin receptor OS=Homo sapiens GN=PIGR PE=1 SV=4	P01833	83283.4	7	GSVTFHCALGPEVANVAK
1284	HN-1	Polymeric immunoglobulin receptor OS=Homo sapiens GN=PIGR PE=1 SV=4	P01833	83283.4	7	IIEGEPNLK
1285	HN-1	Polymeric immunoglobulin receptor OS=Homo sapiens GN=PIGR PE=1 SV=4	P01833	83283.4	7	NADLQVLKPEPELVYEDLR
1286	HN-1	Polymeric immunoglobulin receptor OS=Homo sapiens GN=PIGR PE=1 SV=4	P01833	83283.4	7	YLCGAHSDGQLQEGSPIQAWQLFVNEESTIPR
1287	HN-1	Polymeric immunoglobulin receptor OS=Homo sapiens GN=PIGR PE=1 SV=4	P01833	83283.4	7	YWCLWEGAQNGR
1288	HN-1	Phosphoglycerate kinase 1 OS=Homo sapiens GN=PGK1 PE=1 SV=3	P00558	44615.3	3	ITLPVDFVTADKFDENAK
1289	HN-1	Phosphoglycerate kinase 1 OS=Homo sapiens GN=PGK1 PE=1 SV=3	P00558	44615.3	3	NNQITNNQR
1290	HN-1	Phosphoglycerate kinase 1 OS=Homo sapiens GN=PGK1 PE=1 SV=3	P00558	44615.3	3	TGQATVASGIPAGWMGLDCGPESSKK
1291	HN-1	Glutamate dehydrogenase 1, mitochondrial OS=Homo sapiens GN=GLUD1 PE=1 SV=2	P00367	61399.7	2	IIAEGANGPTTPEADKIFLER
1292	HN-1	Glutamate dehydrogenase 1, mitochondrial OS=Homo sapiens GN=GLUD1 PE=1 SV=2	P00367	61399.7	2	YNLGLDLR
1293	HN-1	Ceruloplasmin OS=Homo sapiens GN=CP PE=1 SV=1	P00450	122208	3	GPEEEHLGILGPVIWAEVGDTIR
1294	HN-1	Ceruloplasmin OS=Homo sapiens GN=CP PE=1 SV=1	P00450	122208	3	MFTTAPDQVDKEDEDFQESNK
1295	HN-1	Ceruloplasmin OS=Homo sapiens GN=CP PE=1 SV=1	P00450	122208	3	TTIEKPVWLGFLGPIIK
1296	HN-1	Keratin, type I cytoskeletal 19 OS=Homo sapiens GN=KRT19 PE=1 SV=4	P08727	44107.1	7	DYSHYYTTIQDLR
1297	HN-1	Keratin, type I cytoskeletal 19 OS=Homo sapiens GN=KRT19 PE=1 SV=4	P08727	44107.1	7	ILGATIENSR
1298	HN-1	Keratin, type I cytoskeletal 19 OS=Homo sapiens GN=KRT19 PE=1 SV=4	P08727	44107.1	7	LEQEIATYR
1299	HN-1	Keratin, type I cytoskeletal 19 OS=Homo sapiens GN=KRT19 PE=1 SV=4	P08727	44107.1	7	LTMQNLNDR
1300	HN-1	Keratin, type I cytoskeletal 19 OS=Homo sapiens GN=KRT19 PE=1 SV=4	P08727	44107.1	7	QNQEYQR
1301	HN-1	Keratin, type I cytoskeletal 19 OS=Homo sapiens GN=KRT19 PE=1 SV=4	P08727	44107.1	7	SQYEVMAEQNR
1302	HN-1	Keratin, type I cytoskeletal 19 OS=Homo sapiens GN=KRT19 PE=1 SV=4	P08727	44107.1	7	TDLEMQIEGLKEELAYLK
1303	HN-1	Vimentin OS=Homo sapiens GN=VIM PE=1 SV=4	P08670	53652.7	4	FADLSEAANR
1304	HN-1	Vimentin OS=Homo sapiens GN=VIM PE=1 SV=4	P08670	53652.7	4	FANYIDK
1305	HN-1	Vimentin OS=Homo sapiens GN=VIM PE=1 SV=4	P08670	53652.7	4	GTNESLER
1306	HN-1	Vimentin OS=Homo sapiens GN=VIM PE=1 SV=4	P08670	53652.7	4	VELQELNDR
1307	HN-1	Heterogeneous nuclear ribonucleoprotein M OS=Homo sapiens GN=HNRNPM PE=1 SV=3	P52272	77517.3	3	FGSGMNMGR
1308	HN-1	Heterogeneous nuclear ribonucleoprotein M OS=Homo sapiens GN=HNRNPM PE=1 SV=3	P52272	77517.3	3	MGAGMGFGLER
1309	HN-1	Heterogeneous nuclear ribonucleoprotein M OS=Homo sapiens GN=HNRNPM PE=1 SV=3	P52272	77517.3	3	QGGGGGGGSVPGIER
1310	HN-1	Complement factor H OS=Homo sapiens GN=CFH PE=1 SV=4	P08603	139096	5	CNMGYEYSER
1311	HN-1	Complement factor H OS=Homo sapiens GN=CFH PE=1 SV=4	P08603	139096	5	CTSTGWIPAPR
1312	HN-1	Complement factor H OS=Homo sapiens GN=CFH PE=1 SV=4	P08603	139096	5	GDAVCTESGWRPLPSCEEK
1313	HN-1	Complement factor H OS=Homo sapiens GN=CFH PE=1 SV=4	P08603	139096	5	LSYTCEGGFR
1314	HN-1	Complement factor H OS=Homo sapiens GN=CFH PE=1 SV=4	P08603	139096	5	SITCIHGVWTQLPQCVAIDK
1315	HN-1	Glycerol-3-phosphate dehydrogenase, mitochondrial OS=Homo sapiens GN=GPD2 PE=1 SV=3	P43304	80854.6	2	ANLLEIAPHLSAPLPIMLPVYK
1316	HN-1	Glycerol-3-phosphate dehydrogenase, mitochondrial OS=Homo sapiens GN=GPD2 PE=1 SV=3	P43304	80854.6	2	LVQDYGLESEVAQHLAATYGDK
1317	HN-1	Fibrinogen alpha chain OS=Homo sapiens GN=FGA PE=1 SV=2	P02671	94973.4	3	GDFSSANNR
1318	HN-1	Fibrinogen alpha chain OS=Homo sapiens GN=FGA PE=1 SV=2	P02671	94973.4	3	MELERPGGNEITRGGSTSYGTGSETESPR
1319	HN-1	Fibrinogen alpha chain OS=Homo sapiens GN=FGA PE=1 SV=2	P02671	94973.4	3	NSLFEYQK
1320	HN-1	Catenin alpha-1 OS=Homo sapiens GN=CTNNA1 PE=1 SV=1	P35221	100073	3	AVMDHVSDSFLETNVPLLVLIEAAK
1321	HN-1	Catenin alpha-1 OS=Homo sapiens GN=CTNNA1 PE=1 SV=1	P35221	100073	3	MSASQLEALCPQVINAALALAAKPQSK
1322	HN-1	Catenin alpha-1 OS=Homo sapiens GN=CTNNA1 PE=1 SV=1	P35221	100073	3	VIHVVTSEMDNYEPGVYTEK
1323	HN-1	Alpha-actinin-4 OS=Homo sapiens GN=ACTN4 PE=1 SV=2	O43707	104857	2	GYEEWLLNEIR
1324	HN-1	Alpha-actinin-4 OS=Homo sapiens GN=ACTN4 PE=1 SV=2	O43707	104857	2	VEQIAAIAQELNELDYYDSHNVNTR
1325	HN-1	Very long-chain specific acyl-CoA dehydrogenase, mitochondrial OS=Homo sapiens GN=ACADVL PE=1 SV=1	P49748	70391.6	2	FFEEVNDPAKNDALEMVEETTWQGLK
1326	HN-1	Very long-chain specific acyl-CoA dehydrogenase, mitochondrial OS=Homo sapiens GN=ACADVL PE=1 SV=1	P49748	70391.6	2	IFGSEAAWK
1327	HN-1	Proteasome activator complex subunit 1 OS=Homo sapiens GN=PSME1 PE=1 SV=1	Q06323	28723.9	2	APLDIPVPDPVKEK
1328	HN-1	Proteasome activator complex subunit 1 OS=Homo sapiens GN=PSME1 PE=1 SV=1	Q06323	28723.9	2	ISELDAFLKEPALNEANLSNLK
1329	HN-1	Vitamin D-binding protein OS=Homo sapiens GN=GC PE=1 SV=1	P02774	52964.6	2	LCDNLSTK
1330	HN-1	Vitamin D-binding protein OS=Homo sapiens GN=GC PE=1 SV=1	P02774	52964.6	2	SCESNSPFPVHPGTAECCTK
1331	HN-1	Hypoxia up-regulated protein 1 OS=Homo sapiens GN=HYOU1 PE=1 SV=1	Q9Y4L1	111337	2	LYQPEYQEVSTEEQREEISGK
1332	HN-1	Hypoxia up-regulated protein 1 OS=Homo sapiens GN=HYOU1 PE=1 SV=1	Q9Y4L1	111337	2	VAIVKPGVPMEIVLNK
1333	HN-1	Complement C3 OS=Homo sapiens GN=C3 PE=1 SV=2	P01024	187149	8	CAEENCFIQK
1334	HN-1	Complement C3 OS=Homo sapiens GN=C3 PE=1 SV=2	P01024	187149	8	DAPDHQELNLDVSLQLPSR
1335	HN-1	Complement C3 OS=Homo sapiens GN=C3 PE=1 SV=2	P01024	187149	8	DTWVEHWPEEDECQDEENQK
1336	HN-1	Complement C3 OS=Homo sapiens GN=C3 PE=1 SV=2	P01024	187149	8	EGVQKEDIPPADLSDQVPDTESETR
1337	HN-1	Complement C3 OS=Homo sapiens GN=C3 PE=1 SV=2	P01024	187149	8	GYTQQLAFR
1338	HN-1	Complement C3 OS=Homo sapiens GN=C3 PE=1 SV=2	P01024	187149	8	SGIPIVTSPYQIHFTK
1339	HN-1	Complement C3 OS=Homo sapiens GN=C3 PE=1 SV=2	P01024	187149	8	SGSDEVQVGQQR
1340	HN-1	Complement C3 OS=Homo sapiens GN=C3 PE=1 SV=2	P01024	187149	8	TMQALPYSTVGNSNNYLHLSVLR
1341	HN-1	DNA-dependent protein kinase catalytic subunit OS=Homo sapiens GN=PRKDC PE=1 SV=3	P78527	469096	2	ELLNPVVEFVSHPSTTCR
1342	HN-1	DNA-dependent protein kinase catalytic subunit OS=Homo sapiens GN=PRKDC PE=1 SV=3	P78527	469096	2	LAGANPAVITCDELLLGHEK
1343	HN-1	Heat shock protein beta-1 OS=Homo sapiens GN=HSPB1 PE=1 SV=2	P04792	22782.6	3	KYTLPPGVDPTQVSSSLSPEGTLTVEAPMPK
1344	HN-1	Heat shock protein beta-1 OS=Homo sapiens GN=HSPB1 PE=1 SV=2	P04792	22782.6	3	LFDQAFGLPR
1345	HN-1	Heat shock protein beta-1 OS=Homo sapiens GN=HSPB1 PE=1 SV=2	P04792	22782.6	3	VSLDVNHFAPDELTVK
1346	HN-1	Calnexin OS=Homo sapiens GN=CANX PE=1 SV=2	P27824	67570.2	2	CESAPGCGVWQRPVIDNPNYK
1347	HN-1	Calnexin OS=Homo sapiens GN=CANX PE=1 SV=2	P27824	67570.2	2	TGIYEEK
1348	HN-1	Alpha-actinin-1 OS=Homo sapiens GN=ACTN1 PE=1 SV=2	P12814	103061	2	GYEEWLLNEIR
1349	HN-1	Alpha-actinin-1 OS=Homo sapiens GN=ACTN1 PE=1 SV=2	P12814	103061	2	IDQLEGDHQLIQEALIFDNK
1350	HN-1	Alpha-actinin-1 OS=Homo sapiens GN=ACTN1 PE=1 SV=2	P12814	103061	2	MLDAEDIVGTARPDEK
1351	HN-1	Keratin, type II cytoskeletal 1 OS=Homo sapiens GN=KRT1 PE=1 SV=6	P04264	66040.3	5	FSSCGGGGGSFGAGGGFGSR
1352	HN-1	Keratin, type II cytoskeletal 1 OS=Homo sapiens GN=KRT1 PE=1 SV=6	P04264	66040.3	5	GSGGGSSGGSIGGR
1353	HN-1	Keratin, type II cytoskeletal 1 OS=Homo sapiens GN=KRT1 PE=1 SV=6	P04264	66040.3	5	IEISELNR
1354	HN-1	Keratin, type II cytoskeletal 1 OS=Homo sapiens GN=KRT1 PE=1 SV=6	P04264	66040.3	5	MSGECAPNVSVSVSTSHTTISGGGSR
1355	HN-1	Keratin, type II cytoskeletal 1 OS=Homo sapiens GN=KRT1 PE=1 SV=6	P04264	66040.3	5	NMQDMVEDYR
1356	HN-1	Keratin, type I cytoskeletal 9 OS=Homo sapiens GN=KRT9 PE=1 SV=3	P35527	62065.9	9	DIENQYETQITQIEHEVSSSGQEVQSSAK
1357	HN-1	Keratin, type I cytoskeletal 9 OS=Homo sapiens GN=KRT9 PE=1 SV=3	P35527	62065.9	9	EIETYHNLLEGGQEDFESSGAGK
1358	HN-1	Keratin, type I cytoskeletal 9 OS=Homo sapiens GN=KRT9 PE=1 SV=3	P35527	62065.9	9	FSSSGGGGGGGR
1359	HN-1	Keratin, type I cytoskeletal 9 OS=Homo sapiens GN=KRT9 PE=1 SV=3	P35527	62065.9	9	GGSGGSYGGGGSGGGYGGGSGSR
1360	HN-1	Keratin, type I cytoskeletal 9 OS=Homo sapiens GN=KRT9 PE=1 SV=3	P35527	62065.9	9	MTLDDFR
1361	HN-1	Keratin, type I cytoskeletal 9 OS=Homo sapiens GN=KRT9 PE=1 SV=3	P35527	62065.9	9	NYSPYYNTIDDLKDQIVDLTVGNNK
1362	HN-1	Keratin, type I cytoskeletal 9 OS=Homo sapiens GN=KRT9 PE=1 SV=3	P35527	62065.9	9	QGVDADINGLR
1363	HN-1	Keratin, type I cytoskeletal 9 OS=Homo sapiens GN=KRT9 PE=1 SV=3	P35527	62065.9	9	STMQELNSR
1364	HN-1	Keratin, type I cytoskeletal 9 OS=Homo sapiens GN=KRT9 PE=1 SV=3	P35527	62065.9	9	YCGQLQMIQEQISNLEAQITDVR
1365	HN-1	14-3-3 protein sigma OS=Homo sapiens GN=SFN PE=1 SV=1	P31947	27774.8	2	LAEQAER
1366	HN-1	14-3-3 protein sigma OS=Homo sapiens GN=SFN PE=1 SV=1	P31947	27774.8	2	TTFDEAMADLHTLSEDSYK
1367	HN-1	14-3-3 protein sigma OS=Homo sapiens GN=SFN PE=1 SV=1	P31947	27774.8	2	VETELQGVCDTVLGLLDSHLIK
1368	HN-1	Myosin regulatory light chain 12B OS=Homo sapiens GN=MYL12B PE=1 SV=2	O14950,P19105	19795.3	2	EAFNMIDQNR
1369	HN-1	Myosin regulatory light chain 12B OS=Homo sapiens GN=MYL12B PE=1 SV=2	O14950,P19105	19795.3	2	GNFNYIEFTR
1370	HN-1	Keratin, type II cytoskeletal 6A OS=Homo sapiens GN=KRT6A PE=1 SV=3	P02538	60046.4	8	AEAESWYQTK
1371	HN-1	Keratin, type II cytoskeletal 6A OS=Homo sapiens GN=KRT6A PE=1 SV=3	P02538	60046.4	8	ALYDAELSQMQTHISDTSVVLSMDNNR
1372	HN-1	Keratin, type II cytoskeletal 6A OS=Homo sapiens GN=KRT6A PE=1 SV=3	P02538	60046.4	8	AQYEEIAQR
1373	HN-1	Keratin, type II cytoskeletal 6A OS=Homo sapiens GN=KRT6A PE=1 SV=3	P02538	60046.4	8	EYQELMNVK
1374	HN-1	Keratin, type II cytoskeletal 6A OS=Homo sapiens GN=KRT6A PE=1 SV=3	P02538	60046.4	8	FASFIDK
1375	HN-1	Keratin, type II cytoskeletal 6A OS=Homo sapiens GN=KRT6A PE=1 SV=3	P02538	60046.4	8	GSGGLGGACGGAGFGSR
1376	HN-1	Keratin, type II cytoskeletal 6A OS=Homo sapiens GN=KRT6A PE=1 SV=3	P02538	60046.4	8	NLDLDSIIAEVK
1377	HN-1	Keratin, type II cytoskeletal 6A OS=Homo sapiens GN=KRT6A PE=1 SV=3	P02538	60046.4	8	QEIAEINR
1378	HN-1	Keratin, type II cytoskeletal 6A OS=Homo sapiens GN=KRT6A PE=1 SV=3	P02538	60046.4	8	QLDSIVGER
1379	HN-1	Keratin, type II cytoskeletal 6A OS=Homo sapiens GN=KRT6A PE=1 SV=3	P02538	60046.4	8	SLYGLGGSK
1380	HN-1	Keratin, type II cytoskeletal 6A OS=Homo sapiens GN=KRT6A PE=1 SV=3	P02538	60046.4	8	WTLLQEQGTK
1381	HN-1	Keratin, type II cytoskeletal 6A OS=Homo sapiens GN=KRT6A PE=1 SV=3	P02538	60046.4	8	YTTTSSSSR
1382	HN-1	Prelamin-A/C OS=Homo sapiens GN=LMNA PE=1 SV=1	P02545	74140.7	2	LLEGEEER
1383	HN-1	Prelamin-A/C OS=Homo sapiens GN=LMNA PE=1 SV=1	P02545	74140.7	2	SLETENAGLR
1384	HN-1	Clusterin OS=Homo sapiens GN=CLU PE=1 SV=1	P10909	52495	2	FMETVAEK
1385	HN-1	Clusterin OS=Homo sapiens GN=CLU PE=1 SV=1	P10909	52495	2	VTTVASHTSDSDVPSGVTEVVVK
1386	HN-1	40S ribosomal protein S9 OS=Homo sapiens GN=RPS9 PE=1 SV=3	P46781	22592.5	2	KGQGGAGAGDDEEED
1387	HN-1	40S ribosomal protein S9 OS=Homo sapiens GN=RPS9 PE=1 SV=3	P46781	22592.5	2	LFEGNALLR
1388	HN-1	Desmoplakin OS=Homo sapiens GN=DSP PE=1 SV=3	P15924	331781	6	AQQIHSQTSQQYPLYDLDLGK
1389	HN-1	Desmoplakin OS=Homo sapiens GN=DSP PE=1 SV=3	P15924	331781	6	FGDSNTVMR
1390	HN-1	Desmoplakin OS=Homo sapiens GN=DSP PE=1 SV=3	P15924	331781	6	FLEFQYLTGGLVDPEVHGR
1391	HN-1	Desmoplakin OS=Homo sapiens GN=DSP PE=1 SV=3	P15924	331781	6	IKVLEQDKAR
1392	HN-1	Desmoplakin OS=Homo sapiens GN=DSP PE=1 SV=3	P15924	331781	6	LTEEETVCLDLDKVEAYR
1393	HN-1	Desmoplakin OS=Homo sapiens GN=DSP PE=1 SV=3	P15924	331781	6	NQCTQVVQER
1394	HN-1	Protein disulfide-isomerase A3 OS=Homo sapiens GN=PDIA3 PE=1 SV=4	P30101	56784.6	4	DASIVGFFDDSFSEAHSEFLK
1395	HN-1	Protein disulfide-isomerase A3 OS=Homo sapiens GN=PDIA3 PE=1 SV=4	P30101	56784.6	4	EATNPPVIQEEKPK
1396	HN-1	Protein disulfide-isomerase A3 OS=Homo sapiens GN=PDIA3 PE=1 SV=4	P30101	56784.6	4	FVMQEEFSR
1397	HN-1	Protein disulfide-isomerase A3 OS=Homo sapiens GN=PDIA3 PE=1 SV=4	P30101	56784.6	4	TFSHELSDFGLESTAGEIPVVAIR
1398	HN-1	Epoxide hydrolase 1 OS=Homo sapiens GN=EPHX1 PE=1 SV=1	P07099	52951.1	2	ENLGQGWMTQK
1399	HN-1	Epoxide hydrolase 1 OS=Homo sapiens GN=EPHX1 PE=1 SV=1	P07099	52951.1	2	FSTWTNTEFR
1400	HN-1	Plectin OS=Homo sapiens GN=PLEC PE=1 SV=3	Q15149	531784	3	DLLPSDMAVALLEAQAGTGHIIDPATSAR
1401	HN-1	Plectin OS=Homo sapiens GN=PLEC PE=1 SV=3	Q15149	531784	3	LCFEGLR
1402	HN-1	Plectin OS=Homo sapiens GN=PLEC PE=1 SV=3	Q15149	531784	3	LEDLLQDAQDEKEQLNEYK
1403	HN-1	T-complex protein 1 subunit delta OS=Homo sapiens GN=CCT4 PE=1 SV=4	P50991	57926	2	MIQDGKGDVTITNDGATILK
1404	HN-1	T-complex protein 1 subunit delta OS=Homo sapiens GN=CCT4 PE=1 SV=4	P50991	57926	2	VSNSGITR
1405	HN-1	Clathrin heavy chain 1 OS=Homo sapiens GN=CLTC PE=1 SV=5	Q00610	191619	3	ISGETIFVTAPHEATAGIIGVNR
1406	HN-1	Clathrin heavy chain 1 OS=Homo sapiens GN=CLTC PE=1 SV=5	Q00610	191619	3	IYIDSNNNPER
1407	HN-1	Clathrin heavy chain 1 OS=Homo sapiens GN=CLTC PE=1 SV=5	Q00610	191619	3	LAELEEFINGPNNAHIQQVGDR
1408	HN-1	40S ribosomal protein S18 OS=Homo sapiens GN=RPS18 PE=1 SV=3	P62269	17719.3	2	IPDWFLNR
1409	HN-1	40S ribosomal protein S18 OS=Homo sapiens GN=RPS18 PE=1 SV=3	P62269	17719.3	2	VLNTNIDGR
1410	HN-1	Mucin-5B OS=Homo sapiens GN=MUC5B PE=1 SV=3	Q9HC84	596324	7	CVAQCGCYDKDGNYYDVGAR
1411	HN-1	Mucin-5B OS=Homo sapiens GN=MUC5B PE=1 SV=3	Q9HC84	596324	7	ELGQVVECSLDFGLVCR
1412	HN-1	Mucin-5B OS=Homo sapiens GN=MUC5B PE=1 SV=3	Q9HC84	596324	7	GLMCANSQQSPPLCHDYELR
1413	HN-1	Mucin-5B OS=Homo sapiens GN=MUC5B PE=1 SV=3	Q9HC84	596324	7	LYDLHGDCSYVLSK
1414	HN-1	Mucin-5B OS=Homo sapiens GN=MUC5B PE=1 SV=3	Q9HC84	596324	7	NPSGHCLVDLPGLEGCYPK
1415	HN-1	Mucin-5B OS=Homo sapiens GN=MUC5B PE=1 SV=3	Q9HC84	596324	7	TCPLNMQHQECGSPCTDTCSNPQR
1416	HN-1	Mucin-5B OS=Homo sapiens GN=MUC5B PE=1 SV=3	Q9HC84	596324	7	YSAEAQAMQHQCTCCQER
1417	HN-1	Proteasome subunit alpha type-5 OS=Homo sapiens GN=PSMA5 PE=1 SV=3	P28066	26411.3	2	AIGSASEGAQSSLQEVYHK
1418	HN-1	Proteasome subunit alpha type-5 OS=Homo sapiens GN=PSMA5 PE=1 SV=3	P28066	26411.3	2	GPQLFHMDPSGTFVQCDAR
1419	HN-1	Heat shock protein HSP 90-beta OS=Homo sapiens GN=HSP90AB1 PE=1 SV=4	P08238	83267.3	4	ELISNASDALDKIR
1420	HN-1	Heat shock protein HSP 90-beta OS=Homo sapiens GN=HSP90AB1 PE=1 SV=4	P08238	83267.3	4	IEDVGSDEEDDSGKDK
1421	HN-1	Heat shock protein HSP 90-beta OS=Homo sapiens GN=HSP90AB1 PE=1 SV=4	P08238	83267.3	4	SLTNDWEDHLAVK
1422	HN-1	Heat shock protein HSP 90-beta OS=Homo sapiens GN=HSP90AB1 PE=1 SV=4	P08238	83267.3	4	YESLTDPSKLDSGK
1423	HN-1	Keratin, type I cytoskeletal 9 OS=Homo sapiens GN=KRT9 PE=1 SV=3	P35527	62065.9	2	EIETYHNLLEGGQEDFESSGAGK
1424	HN-1	Keratin, type I cytoskeletal 9 OS=Homo sapiens GN=KRT9 PE=1 SV=3	P35527	62065.9	2	GGSGGSHGGGSGFGGESGGSYGGGEEASGSGGGYGGGSGK
1425	HN-1	BPI fold-containing family B member 1 OS=Homo sapiens GN=BPIFB1 PE=2 SV=1	Q8TDL5	52443.8	3	EKPAGGIPVLGSLVNTVLK
1426	HN-1	BPI fold-containing family B member 1 OS=Homo sapiens GN=BPIFB1 PE=2 SV=1	Q8TDL5	52443.8	3	ILTQDTPEFFIDQGHAK
1427	HN-1	BPI fold-containing family B member 1 OS=Homo sapiens GN=BPIFB1 PE=2 SV=1	Q8TDL5	52443.8	3	LVLSDCATSHGSLR
1428	HN-1	Neutral alpha-glucosidase AB OS=Homo sapiens GN=GANAB PE=1 SV=3	Q14697	106876	3	FGAVWTGDNTAEWDHLK
1429	HN-1	Neutral alpha-glucosidase AB OS=Homo sapiens GN=GANAB PE=1 SV=3	Q14697	106876	3	LSFQHDPETSVLVLR
1430	HN-1	Neutral alpha-glucosidase AB OS=Homo sapiens GN=GANAB PE=1 SV=3	Q14697	106876	3	VSQGSKDPAEGDGAQPEETPR
1431	HN-1	Protein disulfide-isomerase OS=Homo sapiens GN=P4HB PE=1 SV=3	P07237	57118.1	2	HNQLPLVIEFTEQTAPK
1432	HN-1	Protein disulfide-isomerase OS=Homo sapiens GN=P4HB PE=1 SV=3	P07237	57118.1	2	NNFEGEVTKENLLDFIK
1433	HN-1	Alpha-actinin-4 OS=Homo sapiens GN=ACTN4 PE=1 SV=2	O43707	104857	2	QLEAIDQLHLEYAK
1434	HN-1	Alpha-actinin-4 OS=Homo sapiens GN=ACTN4 PE=1 SV=2	O43707	104857	2	VLAVNQENEHLMEDYEK
1435	HN-1	Myoferlin OS=Homo sapiens GN=MYOF PE=1 SV=1	Q9NZM1	234716	2	DRDNDSDDVESNLLLPAGIALR
1436	HN-1	Myoferlin OS=Homo sapiens GN=MYOF PE=1 SV=1	Q9NZM1	234716	2	IDVGFVYDEPGHAVMR
1437	HN-1	Fibrinogen alpha chain OS=Homo sapiens GN=FGA PE=1 SV=2	P02671	94973.4	2	DSHSLTTNIMEILR
1438	HN-1	Fibrinogen alpha chain OS=Homo sapiens GN=FGA PE=1 SV=2	P02671	94973.4	2	EVDLKDYEDQQK
1439	HN-1	Keratin, type II cytoskeletal 8 OS=Homo sapiens GN=KRT8 PE=1 SV=7	P05787	53706.2	3	DVDEAYMNKVELESR
1440	HN-1	Keratin, type II cytoskeletal 8 OS=Homo sapiens GN=KRT8 PE=1 SV=7	P05787	53706.2	3	LKLEAELGNMQGLVEDFK
1441	HN-1	Keratin, type II cytoskeletal 8 OS=Homo sapiens GN=KRT8 PE=1 SV=7	P05787	53706.2	3	TEMENEFVLIKK
1442	HN-1	Heterogeneous nuclear ribonucleoprotein K OS=Homo sapiens GN=HNRNPK PE=1 SV=1	P61978	50978.5	2	ADIETIGEILKK
1443	HN-1	Heterogeneous nuclear ribonucleoprotein K OS=Homo sapiens GN=HNRNPK PE=1 SV=1	P61978	50978.5	2	LLIHQSLAGGIIGVK
1444	HN-1	Calmodulin OS=Homo sapiens GN=CALM1 PE=1 SV=2	P62158	16838	2	DTDSEEEIREAFR
1445	HN-1	Calmodulin OS=Homo sapiens GN=CALM1 PE=1 SV=2	P62158	16838	2	EAFSLFDKDGDGTITTK
1446	HN-1	Filamin-A OS=Homo sapiens GN=FLNA PE=1 SV=4	P21333	280729	3	ATCAPQHGAPGPGPADASK
1447	HN-1	Filamin-A OS=Homo sapiens GN=FLNA PE=1 SV=4	P21333	280729	3	TGVAVNKPAEFTVDAK
1448	HN-1	Filamin-A OS=Homo sapiens GN=FLNA PE=1 SV=4	P21333	280729	3	VAQPTITDNKDGTVTVR
1449	HN-1	Beta-2-glycoprotein 1 OS=Homo sapiens GN=APOH PE=1 SV=3	P02749	38298.5	2	ATFGCHDGYSLDGPEEIECTK
1450	HN-1	Beta-2-glycoprotein 1 OS=Homo sapiens GN=APOH PE=1 SV=3	P02749	38298.5	2	TCPKPDDLPFSTVVPLK
1451	HN-1	Vimentin OS=Homo sapiens GN=VIM PE=1 SV=4	P08670	53652.7	3	DGQVINETSQHHDDLE
1452	HN-1	Vimentin OS=Homo sapiens GN=VIM PE=1 SV=4	P08670	53652.7	3	ETNLDSLPLVDTHSK
1453	HN-1	Vimentin OS=Homo sapiens GN=VIM PE=1 SV=4	P08670	53652.7	3	LQDEIQNMKEEMAR
1454	HN-1	Fibrinogen beta chain OS=Homo sapiens GN=FGB PE=1 SV=2	P02675	55928.6	2	EEAPSLRPAPPPISGGGYR
1455	HN-1	Fibrinogen beta chain OS=Homo sapiens GN=FGB PE=1 SV=2	P02675	55928.6	2	GGETSEMYLIQPDSSVKPYR
1456	HN-1	Actin, cytoplasmic 2 OS=Homo sapiens GN=ACTG1 PE=1 SV=1	P63261	41793.9	3	DSYVGDEAQSKR
1457	HN-1	Actin, cytoplasmic 2 OS=Homo sapiens GN=ACTG1 PE=1 SV=1	P63261	41793.9	3	KDLYANTVLSGGTTMYPGIADR
1458	HN-1	Actin, cytoplasmic 2 OS=Homo sapiens GN=ACTG1 PE=1 SV=1	P63261	41793.9	3	QEYDESGPSIVHR
1459	HN-1	Aspartate aminotransferase, mitochondrial OS=Homo sapiens GN=GOT2 PE=1 SV=3	P00505	47518.6	2	DDNGKPYVLPSVR
1460	HN-1	Aspartate aminotransferase, mitochondrial OS=Homo sapiens GN=GOT2 PE=1 SV=3	P00505	47518.6	2	NLDKEYLPIGGLAEFCK
1461	HN-1	Tubulin alpha-1B chain OS=Homo sapiens GN=TUBA1B PE=1 SV=1	P68363	50151.7	2	AYHEQLSVAEITNACFEPANQMVK
1462	HN-1	Tubulin alpha-1B chain OS=Homo sapiens GN=TUBA1B PE=1 SV=1	P68363	50151.7	2	IHFPLATYAPVISAEK
1463	HN-1	Fibrinogen gamma chain OS=Homo sapiens GN=FGG PE=1 SV=3	P02679	51513.3	2	DTVQIHDITGK
1464	HN-1	Fibrinogen gamma chain OS=Homo sapiens GN=FGG PE=1 SV=3	P02679	51513.3	2	EGFGHLSPTGTTEFWLGNEK
1465	HN-1	F-actin-capping protein subunit alpha-1 OS=Homo sapiens GN=CAPZA1 PE=1 SV=3	P52907	32923.2	2	FITHAPPGEFNEVFNDVR
1466	HN-1	F-actin-capping protein subunit alpha-1 OS=Homo sapiens GN=CAPZA1 PE=1 SV=3	P52907	32923.2	2	IEGYEDQVLITEHGDLGNSR
1467	HN-1	Keratin, type II cytoskeletal 2 epidermal OS=Homo sapiens GN=KRT2 PE=1 SV=2	P35908	65433.9	2	NLDLDSIIAEVK
1468	HN-1	Keratin, type II cytoskeletal 2 epidermal OS=Homo sapiens GN=KRT2 PE=1 SV=2	P35908	65433.9	2	TSQNSELNNMQDLVEDYKK
1469	HN-1	Keratin, type II cytoskeletal 2 epidermal OS=Homo sapiens GN=KRT2 PE=1 SV=2	P35908	65433.9	2	VLYDAEISQIHQSVTDTNVILSMDNSR
1470	HN-1	Filamin-B OS=Homo sapiens GN=FLNB PE=1 SV=2	O75369	278159	3	EAFTNKPNVFTVVTR
1471	HN-1	Filamin-B OS=Homo sapiens GN=FLNB PE=1 SV=2	O75369	278159	3	IPEINSSDMSAHVTSPSGR
1472	HN-1	Filamin-B OS=Homo sapiens GN=FLNB PE=1 SV=2	O75369	278159	3	VEVGKDQEFTVDTR
1473	HN-1	40S ribosomal protein S20 OS=Homo sapiens GN=RPS20 PE=1 SV=1	P60866	13373	2	LIDLHSPSEIVK
1474	HN-1	40S ribosomal protein S20 OS=Homo sapiens GN=RPS20 PE=1 SV=1	P60866	13373	2	TPVEPEVAIHR
1475	HN-1	Vitamin D-binding protein OS=Homo sapiens GN=GC PE=1 SV=1	P02774	52964.6	2	HQPQEFPTYVEPTNDEICEAFR
1476	HN-1	Vitamin D-binding protein OS=Homo sapiens GN=GC PE=1 SV=1	P02774	52964.6	2	SCESNSPFPVHPGTAECCTK
1477	HN-1	Annexin A2 OS=Homo sapiens GN=ANXA2 PE=1 SV=2	P07355	38606.1	4	AYTNFDAERDALNIETAIK
1478	HN-1	Annexin A2 OS=Homo sapiens GN=ANXA2 PE=1 SV=2	P07355	38606.1	4	DIISDTSGDFRK
1479	HN-1	Annexin A2 OS=Homo sapiens GN=ANXA2 PE=1 SV=2	P07355	38606.1	4	RAEDGSVIDYELIDQDAR
1480	HN-1	Annexin A2 OS=Homo sapiens GN=ANXA2 PE=1 SV=2	P07355	38606.1	4	TDLEKDIISDTSGDFR
1481	HN-1	Calnexin OS=Homo sapiens GN=CANX PE=1 SV=2	P27824	67570.2	2	CESAPGCGVWQRPVIDNPNYK
1482	HN-1	Calnexin OS=Homo sapiens GN=CANX PE=1 SV=2	P27824	67570.2	2	TPELNLDQFHDK
1483	HN-1	Ig alpha-1 chain C region OS=Homo sapiens GN=IGHA1 PE=1 SV=2	P01876	37653.8	2	KGDTFSCMVGHEALPLAFTQK
1484	HN-1	Ig alpha-1 chain C region OS=Homo sapiens GN=IGHA1 PE=1 SV=2	P01876	37653.8	2	WLQGSQELPR
1485	HN-1	Prelamin-A/C OS=Homo sapiens GN=LMNA PE=1 SV=1	P02545	74140.7	2	NSNLVGAAHEELQQSR
1486	HN-1	Prelamin-A/C OS=Homo sapiens GN=LMNA PE=1 SV=1	P02545	74140.7	2	VAVEEVDEEGKFVR
1487	HN-1	Polymeric immunoglobulin receptor OS=Homo sapiens GN=PIGR PE=1 SV=4	P01833	83283.4	4	GSVTFHCALGPEVANVAK
1488	HN-1	Polymeric immunoglobulin receptor OS=Homo sapiens GN=PIGR PE=1 SV=4	P01833	83283.4	4	LSDAGQYLCQAGDDSNSNKK
1489	HN-1	Polymeric immunoglobulin receptor OS=Homo sapiens GN=PIGR PE=1 SV=4	P01833	83283.4	4	LVSLTLNLVTR
1490	HN-1	Polymeric immunoglobulin receptor OS=Homo sapiens GN=PIGR PE=1 SV=4	P01833	83283.4	4	NADLQVLKPEPELVYEDLR
1491	HN-1	Lactotransferrin OS=Homo sapiens GN=LTF PE=1 SV=6	P02788	78182.3	4	CLAENAGDVAFVK
1492	HN-1	Lactotransferrin OS=Homo sapiens GN=LTF PE=1 SV=6	P02788	78182.3	4	EDAIWNLLR
1493	HN-1	Lactotransferrin OS=Homo sapiens GN=LTF PE=1 SV=6	P02788	78182.3	4	ESTVFEDLSDEAERDEYELLCPDNTR
1494	HN-1	Lactotransferrin OS=Homo sapiens GN=LTF PE=1 SV=6	P02788	78182.3	4	NGSDCPDKFCLFQSETK
1495	HN-1	Transketolase OS=Homo sapiens GN=TKT PE=1 SV=3	P29401	67879.4	3	ISSDLDGHPVPK
1496	HN-1	Transketolase OS=Homo sapiens GN=TKT PE=1 SV=3	P29401	67879.4	3	TSRPENAIIYNNNEDFQVGQAK
1497	HN-1	Transketolase OS=Homo sapiens GN=TKT PE=1 SV=3	P29401	67879.4	3	VLDPFTIKPLDR
1498	HN-1	Keratin, type I cytoskeletal 19 OS=Homo sapiens GN=KRT19 PE=1 SV=4	P08727	44107.1	2	DYSHYYTTIQDLR
1499	HN-1	Keratin, type I cytoskeletal 19 OS=Homo sapiens GN=KRT19 PE=1 SV=4	P08727	44107.1	2	SLLEGQEDHYNNLSASK
1500	HN-1	ATP synthase subunit beta, mitochondrial OS=Homo sapiens GN=ATP5B PE=1 SV=3	P06576	56560.6	3	EGNDLYHEMIESGVINLK
1501	HN-1	ATP synthase subunit beta, mitochondrial OS=Homo sapiens GN=ATP5B PE=1 SV=3	P06576	56560.6	3	IMDPNIVGSEHYDVAR
1502	HN-1	ATP synthase subunit beta, mitochondrial OS=Homo sapiens GN=ATP5B PE=1 SV=3	P06576	56560.6	3	LVLEVAQHLGESTVR
1503	HN-1	Serum albumin OS=Homo sapiens GN=ALB PE=1 SV=2	P02768	69366.9	3	FQNALLVR
1504	HN-1	Serum albumin OS=Homo sapiens GN=ALB PE=1 SV=2	P02768	69366.9	3	SHCIAEVENDEMPADLPSLAADFVESK
1505	HN-1	Serum albumin OS=Homo sapiens GN=ALB PE=1 SV=2	P02768	69366.9	3	VFDEFKPLVEEPQNLIK
1506	HN-1	Histone H4 OS=Homo sapiens GN=HIST1H4A PE=1 SV=2	P62805	11367.7	2	DAVTYTEHAK
1507	HN-1	Histone H4 OS=Homo sapiens GN=HIST1H4A PE=1 SV=2	P62805	11367.7	2	DNIQGITKPAIR
1508	HN-1	Glutamate dehydrogenase 1, mitochondrial OS=Homo sapiens GN=GLUD1 PE=1 SV=2	P00367	61399.7	2	DIVHSGLAYTMER
1509	HN-1	Glutamate dehydrogenase 1, mitochondrial OS=Homo sapiens GN=GLUD1 PE=1 SV=2	P00367	61399.7	2	KGFIGPGIDVPAPDMSTGER
1510	HN-1	Complement C3 OS=Homo sapiens GN=C3 PE=1 SV=2	P01024	187149	3	DAPDHQELNLDVSLQLPSR
1511	HN-1	Complement C3 OS=Homo sapiens GN=C3 PE=1 SV=2	P01024	187149	3	SGIPIVTSPYQIHFTK
1512	HN-1	Complement C3 OS=Homo sapiens GN=C3 PE=1 SV=2	P01024	187149	3	TELRPGETLNVNFLLR
1513	HN-1	Aconitate hydratase, mitochondrial OS=Homo sapiens GN=ACO2 PE=1 SV=2	Q99798	85428	2	DSSGQHVDVSPTSQR
1514	HN-1	Aconitate hydratase, mitochondrial OS=Homo sapiens GN=ACO2 PE=1 SV=2	Q99798	85428	2	IVYGHLDDPASQEIER
1515	HN-1	Cytoskeleton-associated protein 4 OS=Homo sapiens GN=CKAP4 PE=1 SV=2	Q07065	66022.2	2	DLSDGIHVVK
1516	HN-1	Cytoskeleton-associated protein 4 OS=Homo sapiens GN=CKAP4 PE=1 SV=2	Q07065	66022.2	2	VASLEESEGNKQDLK
1517	HN-1	Keratin, type II cytoskeletal 5 OS=Homo sapiens GN=KRT5 PE=1 SV=3	P13647	62379.6	2	LAELEEALQK
1518	HN-1	Keratin, type II cytoskeletal 5 OS=Homo sapiens GN=KRT5 PE=1 SV=3	P13647	62379.6	2	NLDLDSIIAEVK
1519	HN-1	Serpin B3 OS=Homo sapiens GN=SERPINB3 PE=1 SV=2	P29508	44565.9	2	GKDLSMIVLLPNEIDGLQK
1520	HN-1	Serpin B3 OS=Homo sapiens GN=SERPINB3 PE=1 SV=2	P29508	44565.9	2	GLVLSGVLHK
1521	HN-1	Myosin-9 OS=Homo sapiens GN=MYH9 PE=1 SV=4	P35579	226538	3	LDPHLVLDQLR
1522	HN-1	Myosin-9 OS=Homo sapiens GN=MYH9 PE=1 SV=4	P35579	226538	3	QAQQERDELADEIANSSGK
1523	HN-1	Myosin-9 OS=Homo sapiens GN=MYH9 PE=1 SV=4	P35579	226538	3	TEMEDLMSSKDDVGK
1524	HN-1	Ig gamma-1 chain C region OS=Homo sapiens GN=IGHG1 PE=1 SV=1	P01857	36105	2	EPQVYTLPPSRDELTK
1525	HN-1	Ig gamma-1 chain C region OS=Homo sapiens GN=IGHG1 PE=1 SV=1	P01857	36105	2	TPEVTCVVVDVSHEDPEVK
1526	HN-1	Pyruvate kinase isozymes M1/M2 OS=Homo sapiens GN=PKM PE=1 SV=4	P14618	57937.5	2	KGVNLPGAAVDLPAVSEK
1527	HN-1	Pyruvate kinase isozymes M1/M2 OS=Homo sapiens GN=PKM PE=1 SV=4	P14618	57937.5	2	RLAPITSDPTEATAVGAVEASFK
1528	HN-1	Mucin-5B OS=Homo sapiens GN=MUC5B PE=1 SV=3	Q9HC84	596324	18	ALSIHYK
1529	HN-1	Mucin-5B OS=Homo sapiens GN=MUC5B PE=1 SV=3	Q9HC84	596324	18	AQAQPGVPLGELGQVVECSLDFGLVCR
1530	HN-1	Mucin-5B OS=Homo sapiens GN=MUC5B PE=1 SV=3	Q9HC84	596324	18	CVAQCGCYDKDGNYYDVGAR
1531	HN-1	Mucin-5B OS=Homo sapiens GN=MUC5B PE=1 SV=3	Q9HC84	596324	18	ELGQVVECSLDFGLVCR
1532	HN-1	Mucin-5B OS=Homo sapiens GN=MUC5B PE=1 SV=3	Q9HC84	596324	18	FPGLCNYVFSEHCR
1533	HN-1	Mucin-5B OS=Homo sapiens GN=MUC5B PE=1 SV=3	Q9HC84	596324	18	GRLEVPCQSLEAYAELCR
1534	HN-1	Mucin-5B OS=Homo sapiens GN=MUC5B PE=1 SV=3	Q9HC84	596324	18	KCADSSFTVLAELR
1535	HN-1	Mucin-5B OS=Homo sapiens GN=MUC5B PE=1 SV=3	Q9HC84	596324	18	KTGCCYSCEEDSCQVR
1536	HN-1	Mucin-5B OS=Homo sapiens GN=MUC5B PE=1 SV=3	Q9HC84	596324	18	LFVESYELILQEGTFK
1537	HN-1	Mucin-5B OS=Homo sapiens GN=MUC5B PE=1 SV=3	Q9HC84	596324	18	LYDLHGDCSYVLSK
1538	HN-1	Mucin-5B OS=Homo sapiens GN=MUC5B PE=1 SV=3	Q9HC84	596324	18	QCAHAGGQPR
1539	HN-1	Mucin-5B OS=Homo sapiens GN=MUC5B PE=1 SV=3	Q9HC84	596324	18	QCSILHGPTFAACR
1540	HN-1	Mucin-5B OS=Homo sapiens GN=MUC5B PE=1 SV=3	Q9HC84	596324	18	TCPLNMQHQECGSPCTDTCSNPQR
1541	HN-1	Mucin-5B OS=Homo sapiens GN=MUC5B PE=1 SV=3	Q9HC84	596324	18	TPDTCPLFCDFYNPHGGCEWHYQPCGAPCLK
1542	HN-1	Mucin-5B OS=Homo sapiens GN=MUC5B PE=1 SV=3	Q9HC84	596324	18	VCSTWGDFHYK
1543	HN-1	Mucin-5B OS=Homo sapiens GN=MUC5B PE=1 SV=3	Q9HC84	596324	18	VLCCSDDHCR
1544	HN-1	Mucin-5B OS=Homo sapiens GN=MUC5B PE=1 SV=3	Q9HC84	596324	18	VYKPCGPIQPATCNSR
1545	HN-1	Mucin-5B OS=Homo sapiens GN=MUC5B PE=1 SV=3	Q9HC84	596324	18	WSSWYNGHRPEPGLGGGDFETFENLR
1546	HN-1	Ornithine aminotransferase, mitochondrial OS=Homo sapiens GN=OAT PE=1 SV=1	P04181	48536.2	2	FAPPLVIKEDELR
1547	HN-1	Ornithine aminotransferase, mitochondrial OS=Homo sapiens GN=OAT PE=1 SV=1	P04181	48536.2	2	HQVLFIADEIQTGLAR
1548	HN-1	Isocitrate dehydrogenase [NADP] cytoplasmic OS=Homo sapiens GN=IDH1 PE=1 SV=2	O75874	46660.5	2	FKDIFQEIYDK
1549	HN-1	Isocitrate dehydrogenase [NADP] cytoplasmic OS=Homo sapiens GN=IDH1 PE=1 SV=2	O75874	46660.5	2	TVEAEAAHGTVTR
1550	HN-1	Vacuolar protein sorting-associated protein 35 OS=Homo sapiens GN=VPS35 PE=1 SV=2	Q96QK1	91710	2	HASNMLGELR
1551	HN-1	Vacuolar protein sorting-associated protein 35 OS=Homo sapiens GN=VPS35 PE=1 SV=2	Q96QK1	91710	2	IREDLPNLESSEETEQINK
1552	HN-1	Zinc-alpha-2-glycoprotein OS=Homo sapiens GN=AZGP1 PE=1 SV=2	P25311	34258.6	2	AREDIFMETLK
1553	HN-1	Zinc-alpha-2-glycoprotein OS=Homo sapiens GN=AZGP1 PE=1 SV=2	P25311	34258.6	2	QKWEAEPVYVQR
1554	HN-1	Endoplasmin OS=Homo sapiens GN=HSP90B1 PE=1 SV=1	P14625	92471.7	3	FQSSHHPTDITSLDQYVER
1555	HN-1	Endoplasmin OS=Homo sapiens GN=HSP90B1 PE=1 SV=1	P14625	92471.7	3	LGVIEDHSNR
1556	HN-1	Endoplasmin OS=Homo sapiens GN=HSP90B1 PE=1 SV=1	P14625	92471.7	3	NLLHVTDTGVGMTR
1557	HN-1	Polypyrimidine tract-binding protein 1 OS=Homo sapiens GN=PTBP1 PE=1 SV=1	P26599	57222.5	2	DYGNSPLHR
1558	HN-1	Polypyrimidine tract-binding protein 1 OS=Homo sapiens GN=PTBP1 PE=1 SV=1	P26599	57222.5	2	HQNVQLPR
1559	HN-1	Complement C4-B OS=Homo sapiens GN=C4B PE=1 SV=1	P0C0L5	192795	4	DHAVDLIQK
1560	HN-1	Complement C4-B OS=Homo sapiens GN=C4B PE=1 SV=1	P0C0L5	192795	4	EELVYELNPLDHR
1561	HN-1	Complement C4-B OS=Homo sapiens GN=C4B PE=1 SV=1	P0C0L5	192795	4	HLVPGAPFLLQALVR
1562	HN-1	Complement C4-B OS=Homo sapiens GN=C4B PE=1 SV=1	P0C0L5	192795	4	ITQVLHFTK
1563	HN-1	Aconitate hydratase, mitochondrial OS=Homo sapiens GN=ACO2 PE=1 SV=2	Q99798	85428	4	GHLDNISNNLLIGAINIENGK
1564	HN-1	Aconitate hydratase, mitochondrial OS=Homo sapiens GN=ACO2 PE=1 SV=2	Q99798	85428	4	IVYGHLDDPASQEIER
1565	HN-1	Aconitate hydratase, mitochondrial OS=Homo sapiens GN=ACO2 PE=1 SV=2	Q99798	85428	4	LNRPLTLSEK
1566	HN-1	Aconitate hydratase, mitochondrial OS=Homo sapiens GN=ACO2 PE=1 SV=2	Q99798	85428	4	VAVPSTIHCDHLIEAQVGGEK
1567	HN-1	Fibrinogen gamma chain OS=Homo sapiens GN=FGG PE=1 SV=3	P02679	51513.3	8	CHAGHLNGVYYQGGTYSK
1568	HN-1	Fibrinogen gamma chain OS=Homo sapiens GN=FGG PE=1 SV=3	P02679	51513.3	8	DTVQIHDITGK
1569	HN-1	Fibrinogen gamma chain OS=Homo sapiens GN=FGG PE=1 SV=3	P02679	51513.3	8	KMLEEIMK
1570	HN-1	Fibrinogen gamma chain OS=Homo sapiens GN=FGG PE=1 SV=3	P02679	51513.3	8	KNWIQYK
1571	HN-1	Fibrinogen gamma chain OS=Homo sapiens GN=FGG PE=1 SV=3	P02679	51513.3	8	LDGSVDFKK
1572	HN-1	Fibrinogen gamma chain OS=Homo sapiens GN=FGG PE=1 SV=3	P02679	51513.3	8	QSGLYFIKPLK
1573	HN-1	Fibrinogen gamma chain OS=Homo sapiens GN=FGG PE=1 SV=3	P02679	51513.3	8	VAQLEAQCQEPCKDTVQIHDITGK
1574	HN-1	Fibrinogen gamma chain OS=Homo sapiens GN=FGG PE=1 SV=3	P02679	51513.3	8	VGPEADKYR
1575	HN-1	L-lactate dehydrogenase B chain OS=Homo sapiens GN=LDHB PE=1 SV=2	P07195	36638.6	2	LKDDEVAQLKK
1576	HN-1	L-lactate dehydrogenase B chain OS=Homo sapiens GN=LDHB PE=1 SV=2	P07195	36638.6	2	LKGEMMDLQHGSLFLQTPK
1577	HN-1	NADH-cytochrome b5 reductase 3 OS=Homo sapiens GN=CYB5R3 PE=1 SV=3	P00387	34236.3	3	DILLRPELEELR
1578	HN-1	NADH-cytochrome b5 reductase 3 OS=Homo sapiens GN=CYB5R3 PE=1 SV=3	P00387	34236.3	3	FALPSPQHILGLPVGQHIYLSAR
1579	HN-1	NADH-cytochrome b5 reductase 3 OS=Homo sapiens GN=CYB5R3 PE=1 SV=3	P00387	34236.3	3	IDGNLVVRPYTPISSDDDKGFVDLVIK
1580	HN-1	Histone H2A type 1 OS=Homo sapiens GN=HIST1H2AG PE=1 SV=2	P0C0S8,Q16777,Q6FI13,Q96KK5,Q99878,Q9BTM1	14020	2	HLQLAIR
1581	HN-1	Histone H2A type 1 OS=Homo sapiens GN=HIST1H2AG PE=1 SV=2	P0C0S8,Q16777,Q6FI13,Q96KK5,Q99878,Q9BTM1	14020	2	KGNYAER
1582	HN-1	Vitamin D-binding protein OS=Homo sapiens GN=GC PE=1 SV=1	P02774	52964.6	2	HQPQEFPTYVEPTNDEICEAFR
1583	HN-1	Vitamin D-binding protein OS=Homo sapiens GN=GC PE=1 SV=1	P02774	52964.6	2	KFPSGTFEQVSQLVK
1584	HN-1	Glutathione S-transferase omega-1 OS=Homo sapiens GN=GSTO1 PE=1 SV=2	P78417	27567.2	2	HEVININLK
1585	HN-1	Glutathione S-transferase omega-1 OS=Homo sapiens GN=GSTO1 PE=1 SV=2	P78417	27567.2	2	LNECVDHTPK
1586	HN-1	Profilin-1 OS=Homo sapiens GN=PFN1 PE=1 SV=2	P07737	15054.3	2	CYEMASHLR
1587	HN-1	Profilin-1 OS=Homo sapiens GN=PFN1 PE=1 SV=2	P07737	15054.3	2	EGVHGGLINKK
1588	HN-1	Heat shock 70 kDa protein 1A/1B OS=Homo sapiens GN=HSPA1A PE=1 SV=5	P08107	70054	2	AQIHDLVLVGGSTR
1589	HN-1	Heat shock 70 kDa protein 1A/1B OS=Homo sapiens GN=HSPA1A PE=1 SV=5	P08107	70054	2	ATAGDTHLGGEDFDNR
1590	HN-1	6-phosphogluconate dehydrogenase, decarboxylating OS=Homo sapiens GN=PGD PE=1 SV=3	P52209	53141.9	2	IKDAFDRNPELQNLLLDDFFK
1591	HN-1	6-phosphogluconate dehydrogenase, decarboxylating OS=Homo sapiens GN=PGD PE=1 SV=3	P52209	53141.9	2	SFLEDIRK
1592	HN-1	Hemoglobin subunit beta OS=Homo sapiens GN=HBB PE=1 SV=2	P68871	15998	2	LLGNVLVCVLAHHFGK
1593	HN-1	Hemoglobin subunit beta OS=Homo sapiens GN=HBB PE=1 SV=2	P68871	15998	2	VVAGVANALAHK
1594	HN-1	Sodium/potassium-transporting ATPase subunit alpha-1 OS=Homo sapiens GN=ATP1A1 PE=1 SV=1	P05023	112900	3	DKYEPAAVSEQGDKK
1595	HN-1	Sodium/potassium-transporting ATPase subunit alpha-1 OS=Homo sapiens GN=ATP1A1 PE=1 SV=1	P05023	112900	3	LSLDELHR
1596	HN-1	Sodium/potassium-transporting ATPase subunit alpha-1 OS=Homo sapiens GN=ATP1A1 PE=1 SV=1	P05023	112900	3	YHTEIVFAR
1597	HN-1	Fatty acid synthase OS=Homo sapiens GN=FASN PE=1 SV=3	P49327	273427	3	GILADEDSSRPVWLK
1598	HN-1	Fatty acid synthase OS=Homo sapiens GN=FASN PE=1 SV=3	P49327	273427	3	LHLSGIDANPNALFPPVEFPAPR
1599	HN-1	Fatty acid synthase OS=Homo sapiens GN=FASN PE=1 SV=3	P49327	273427	3	RPTPQDSPIFLPVDDTSFR
1600	HN-1	Ezrin OS=Homo sapiens GN=EZR PE=1 SV=4	P15311	69414.7	2	AKFYPEDVAEELIQDITQK
1601	HN-1	Ezrin OS=Homo sapiens GN=EZR PE=1 SV=4	P15311	69414.7	2	AQEEAERLEADR
1602	HN-1	Retinal dehydrogenase 1 OS=Homo sapiens GN=ALDH1A1 PE=1 SV=2	P00352	54862.8	3	ELGEYGFHEYTEVK
1603	HN-1	Retinal dehydrogenase 1 OS=Homo sapiens GN=ALDH1A1 PE=1 SV=2	P00352	54862.8	3	KYILGNPLTPGVTQGPQIDKEQYDK
1604	HN-1	Retinal dehydrogenase 1 OS=Homo sapiens GN=ALDH1A1 PE=1 SV=2	P00352	54862.8	3	SLDDVIKR
1605	HN-1	Complement factor B OS=Homo sapiens GN=CFB PE=1 SV=2	P00751	85533.2	4	GDSGGPLIVHK
1606	HN-1	Complement factor B OS=Homo sapiens GN=CFB PE=1 SV=2	P00751	85533.2	4	ISVIRPSK
1607	HN-1	Complement factor B OS=Homo sapiens GN=CFB PE=1 SV=2	P00751	85533.2	4	QLNEINYEDHK
1608	HN-1	Complement factor B OS=Homo sapiens GN=CFB PE=1 SV=2	P00751	85533.2	4	VKDISEVVTPR
1609	HN-1	V-type proton ATPase catalytic subunit A OS=Homo sapiens GN=ATP6V1A PE=1 SV=2	P38606	68305.5	3	ALDEYYDKHFTEFVPLR
1610	HN-1	V-type proton ATPase catalytic subunit A OS=Homo sapiens GN=ATP6V1A PE=1 SV=2	P38606	68305.5	3	LPANHPLLTGQR
1611	HN-1	V-type proton ATPase catalytic subunit A OS=Homo sapiens GN=ATP6V1A PE=1 SV=2	P38606	68305.5	3	VGHSELVGEIIR
1612	HN-1	14-3-3 protein sigma OS=Homo sapiens GN=SFN PE=1 SV=1	P31947	27774.8	3	GAVEKGEELSCEER
1613	HN-1	14-3-3 protein sigma OS=Homo sapiens GN=SFN PE=1 SV=1	P31947	27774.8	3	MKGDYYR
1614	HN-1	14-3-3 protein sigma OS=Homo sapiens GN=SFN PE=1 SV=1	P31947	27774.8	3	SNEEGSEEKGPEVR
1615	HN-1	14-3-3 protein sigma OS=Homo sapiens GN=SFN PE=1 SV=1	P31947	27774.8	3	YLAEVATGDDKKR
1616	HN-1	BPI fold-containing family B member 1 OS=Homo sapiens GN=BPIFB1 PE=2 SV=1	Q8TDL5	52443.8	2	NIITEIIHSILLPNQNGK
1617	HN-1	BPI fold-containing family B member 1 OS=Homo sapiens GN=BPIFB1 PE=2 SV=1	Q8TDL5	52443.8	2	VPISLSIDRLEFDLLYPAIK
1618	HN-1	Heterogeneous nuclear ribonucleoprotein A1 OS=Homo sapiens GN=HNRNPA1 PE=1 SV=5	P09651	38747	2	EDSQRPGAHLTVK
1619	HN-1	Heterogeneous nuclear ribonucleoprotein A1 OS=Homo sapiens GN=HNRNPA1 PE=1 SV=5	P09651	38747	2	SHFEQWGTLTDCVVMR
1620	HN-1	Actin-related protein 2 OS=Homo sapiens GN=ACTR2 PE=1 SV=1	P61160	44761.7	2	HLWDYTFGPEK
1621	HN-1	Actin-related protein 2 OS=Homo sapiens GN=ACTR2 PE=1 SV=1	P61160	44761.7	2	HMVFLGGAVLADIMK
1622	HN-1	Annexin A5 OS=Homo sapiens GN=ANXA5 PE=1 SV=2	P08758	35938.6	2	ADAETLRK
1623	HN-1	Annexin A5 OS=Homo sapiens GN=ANXA5 PE=1 SV=2	P08758	35938.6	2	GAGTDDHTLIR
1624	HN-1	Glyceraldehyde-3-phosphate dehydrogenase OS=Homo sapiens GN=GAPDH PE=1 SV=3	P04406	36053.4	2	AGAHLQGGAK
1625	HN-1	Glyceraldehyde-3-phosphate dehydrogenase OS=Homo sapiens GN=GAPDH PE=1 SV=3	P04406	36053.4	2	VIHDNFGIVEGLMTTVHAITATQK
1626	HN-1	T-complex protein 1 subunit zeta OS=Homo sapiens GN=CCT6A PE=1 SV=3	P40227	58025.3	3	DGNVLLHEMQIQHPTASLIAK
1627	HN-1	T-complex protein 1 subunit zeta OS=Homo sapiens GN=CCT6A PE=1 SV=3	P40227	58025.3	3	GLVLDHGAR
1628	HN-1	T-complex protein 1 subunit zeta OS=Homo sapiens GN=CCT6A PE=1 SV=3	P40227	58025.3	3	QADLYISEGLHPR
1629	HN-1	Cytochrome c oxidase subunit 4 isoform 1, mitochondrial OS=Homo sapiens GN=COX4I1 PE=1 SV=1	P13073	19576.8	2	DHPLPEVAHVK
1630	HN-1	Cytochrome c oxidase subunit 4 isoform 1, mitochondrial OS=Homo sapiens GN=COX4I1 PE=1 SV=1	P13073	19576.8	2	HYVYGPLPQSFDKEWVAK
1631	HN-1	Guanylate-binding protein 3 OS=Homo sapiens GN=GBP3 PE=2 SV=3	P32455,Q9H0R5	68115.7	2	DVDHLFQK
1632	HN-1	Guanylate-binding protein 3 OS=Homo sapiens GN=GBP3 PE=2 SV=3	P32455,Q9H0R5	68115.7	2	KGIQAEEILQTYLK
1633	HN-1	Adenylyl cyclase-associated protein 1 OS=Homo sapiens GN=CAP1 PE=1 SV=5	Q01518	51901.6	2	INSITVDNCKK
1634	HN-1	Adenylyl cyclase-associated protein 1 OS=Homo sapiens GN=CAP1 PE=1 SV=5	Q01518	51901.6	2	TDGCHAYLSK
1635	HN-1	Sulfide:quinone oxidoreductase, mitochondrial OS=Homo sapiens GN=SQRDL PE=1 SV=1	Q9Y6N5	49962	2	HFYQPIWTLVGAGAK
1636	HN-1	Sulfide:quinone oxidoreductase, mitochondrial OS=Homo sapiens GN=SQRDL PE=1 SV=1	Q9Y6N5	49962	2	TSPVADAAGWVDVDKETLQHR
1637	HN-1	Heat shock protein HSP 90-alpha OS=Homo sapiens GN=HSP90AA1 PE=1 SV=5	P07900	84663.2	3	EGLELPEDEEEKKK
1638	HN-1	Heat shock protein HSP 90-alpha OS=Homo sapiens GN=HSP90AA1 PE=1 SV=5	P07900	84663.2	3	HFSVEGQLEFR
1639	HN-1	Heat shock protein HSP 90-alpha OS=Homo sapiens GN=HSP90AA1 PE=1 SV=5	P07900	84663.2	3	HLEINPDHSIIETLR
1640	HN-1	Heat shock protein HSP 90-alpha OS=Homo sapiens GN=HSP90AA1 PE=1 SV=5	P07900	84663.2	3	HSQFIGYPITLFVEK
1641	HN-1	Heat shock protein HSP 90-alpha OS=Homo sapiens GN=HSP90AA1 PE=1 SV=5	P07900	84663.2	3	RAPFDLFENR
1642	HN-1	Heat shock protein HSP 90-alpha OS=Homo sapiens GN=HSP90AA1 PE=1 SV=5	P07900	84663.2	3	SLTNDWEDHLAVK
1643	HN-1	Heat shock protein HSP 90-alpha OS=Homo sapiens GN=HSP90AA1 PE=1 SV=5	P07900	84663.2	3	VILHLKEDQTEYLEER
1644	HN-1	Complement C3 OS=Homo sapiens GN=C3 PE=1 SV=2	P01024	187149	5	KQELSEAEQATR
1645	HN-1	Complement C3 OS=Homo sapiens GN=C3 PE=1 SV=2	P01024	187149	5	KVLLDGVQNPR
1646	HN-1	Complement C3 OS=Homo sapiens GN=C3 PE=1 SV=2	P01024	187149	5	RIPIEDGSGEVVLSR
1647	HN-1	Complement C3 OS=Homo sapiens GN=C3 PE=1 SV=2	P01024	187149	5	TELRPGETLNVNFLLR
1648	HN-1	Complement C3 OS=Homo sapiens GN=C3 PE=1 SV=2	P01024	187149	5	VSHSEDDCLAFK
1649	HN-1	Annexin A1 OS=Homo sapiens GN=ANXA1 PE=1 SV=2	P04083	38715.9	2	CATSKPAFFAEK
1650	HN-1	Annexin A1 OS=Homo sapiens GN=ANXA1 PE=1 SV=2	P04083	38715.9	2	GDRSEDFGVNEDLADSDAR
1651	HN-1	HLA class II histocompatibility antigen, DR alpha chain OS=Homo sapiens GN=HLA-DRA PE=1 SV=1	P01903	28607.1	3	FHYLPFLPSTEDVYDCR
1652	HN-1	HLA class II histocompatibility antigen, DR alpha chain OS=Homo sapiens GN=HLA-DRA PE=1 SV=1	P01903	28607.1	3	KFHYLPFLPSTEDVYDCR
1653	HN-1	HLA class II histocompatibility antigen, DR alpha chain OS=Homo sapiens GN=HLA-DRA PE=1 SV=1	P01903	28607.1	3	VEHWGLDEPLLK
1654	HN-1	Serpin B3 OS=Homo sapiens GN=SERPINB3 PE=1 SV=2	P29508	44565.9	3	KVLHFDQVTENTTGK
1655	HN-1	Serpin B3 OS=Homo sapiens GN=SERPINB3 PE=1 SV=2	P29508	44565.9	3	VDLHLPR
1656	HN-1	Serpin B3 OS=Homo sapiens GN=SERPINB3 PE=1 SV=2	P29508	44565.9	3	VLHFDQVTENTTGK
1657	HN-1	ATP synthase subunit alpha, mitochondrial OS=Homo sapiens GN=ATP5A1 PE=1 SV=1	P25705	59752.1	3	FENAFLSHVVSQHQALLGTIR
1658	HN-1	ATP synthase subunit alpha, mitochondrial OS=Homo sapiens GN=ATP5A1 PE=1 SV=1	P25705	59752.1	3	GIRPAINVGLSVSR
1659	HN-1	ATP synthase subunit alpha, mitochondrial OS=Homo sapiens GN=ATP5A1 PE=1 SV=1	P25705	59752.1	3	HALIIYDDLSK
1660	HN-1	Annexin A2 OS=Homo sapiens GN=ANXA2 PE=1 SV=2	P07355	38606.1	5	DIISDTSGDFRK
1661	HN-1	Annexin A2 OS=Homo sapiens GN=ANXA2 PE=1 SV=2	P07355	38606.1	5	RAEDGSVIDYELIDQDAR
1662	HN-1	Annexin A2 OS=Homo sapiens GN=ANXA2 PE=1 SV=2	P07355	38606.1	5	SALSGHLETVILGLLK
1663	HN-1	Annexin A2 OS=Homo sapiens GN=ANXA2 PE=1 SV=2	P07355	38606.1	5	SYSPYDMLESIRK
1664	HN-1	Annexin A2 OS=Homo sapiens GN=ANXA2 PE=1 SV=2	P07355	38606.1	5	TDLEKDIISDTSGDFRK
1665	HN-1	Calpain-1 catalytic subunit OS=Homo sapiens GN=CAPN1 PE=1 SV=1	P07384	81892.6	2	KAPSDLYQIILK
1666	HN-1	Calpain-1 catalytic subunit OS=Homo sapiens GN=CAPN1 PE=1 SV=1	P07384	81892.6	2	RPTELLSNPQFIVDGATR
1667	HN-1	Nucleosome assembly protein 1-like 1 OS=Homo sapiens GN=NAP1L1 PE=1 SV=1	P55209	45375	2	FYEEVHDLER
1668	HN-1	Nucleosome assembly protein 1-like 1 OS=Homo sapiens GN=NAP1L1 PE=1 SV=1	P55209	45375	2	YAVLYQPLFDKR
1669	HN-1	Elongation factor 1-gamma OS=Homo sapiens GN=EEF1G PE=1 SV=3	P26641	50119.4	3	EYFSWEGAFQHVGK
1670	HN-1	Elongation factor 1-gamma OS=Homo sapiens GN=EEF1G PE=1 SV=3	P26641	50119.4	3	KLDPGSEETQTLVR
1671	HN-1	Elongation factor 1-gamma OS=Homo sapiens GN=EEF1G PE=1 SV=3	P26641	50119.4	3	STFVLDEFKR
1672	HN-1	Keratin, type II cytoskeletal 7 OS=Homo sapiens GN=KRT7 PE=1 SV=5	P08729	51387.3	3	AKQEELEAALQR
1673	HN-1	Keratin, type II cytoskeletal 7 OS=Homo sapiens GN=KRT7 PE=1 SV=5	P08729	51387.3	3	LEAAIAEAEERGELALK
1674	HN-1	Keratin, type II cytoskeletal 7 OS=Homo sapiens GN=KRT7 PE=1 SV=5	P08729	51387.3	3	VRQEESEQIK
1675	HN-1	Cytochrome c oxidase subunit 5A, mitochondrial OS=Homo sapiens GN=COX5A PE=1 SV=2	P20674	16762.5	2	RLNDFASTVR
1676	HN-1	Cytochrome c oxidase subunit 5A, mitochondrial OS=Homo sapiens GN=COX5A PE=1 SV=2	P20674	16762.5	2	SHGSQETDEEFDAR
1677	HN-1	Alpha-1-antichymotrypsin OS=Homo sapiens GN=SERPINA3 PE=1 SV=2	P01011	47653	4	AKWEMPFDPQDTHQSR
1678	HN-1	Alpha-1-antichymotrypsin OS=Homo sapiens GN=SERPINA3 PE=1 SV=2	P01011	47653	4	KLINDYVK
1679	HN-1	Alpha-1-antichymotrypsin OS=Homo sapiens GN=SERPINA3 PE=1 SV=2	P01011	47653	4	WEMPFDPQDTHQSR
1680	HN-1	Alpha-1-antichymotrypsin OS=Homo sapiens GN=SERPINA3 PE=1 SV=2	P01011	47653	4	WRDSLEFR
1681	HN-1	ATP synthase subunit beta, mitochondrial OS=Homo sapiens GN=ATP5B PE=1 SV=3	P06576	56560.6	4	ADKLAEEHSS
1682	HN-1	ATP synthase subunit beta, mitochondrial OS=Homo sapiens GN=ATP5B PE=1 SV=3	P06576	56560.6	4	EGNDLYHEMIESGVINLK
1683	HN-1	ATP synthase subunit beta, mitochondrial OS=Homo sapiens GN=ATP5B PE=1 SV=3	P06576	56560.6	4	IMDPNIVGSEHYDVAR
1684	HN-1	ATP synthase subunit beta, mitochondrial OS=Homo sapiens GN=ATP5B PE=1 SV=3	P06576	56560.6	4	LVLEVAQHLGESTVR
1685	HN-1	Catenin delta-1 OS=Homo sapiens GN=CTNND1 PE=1 SV=1	O60716	108172	2	ALSAIADLLTNEHER
1686	HN-1	Catenin delta-1 OS=Homo sapiens GN=CTNND1 PE=1 SV=1	O60716	108172	2	HIEWESVLTNTAGCLR
1687	HN-1	Ig gamma-1 chain C region OS=Homo sapiens GN=IGHG1 PE=1 SV=1	P01857	36105	2	FNWYVDGVEVHNAK
1688	HN-1	Ig gamma-1 chain C region OS=Homo sapiens GN=IGHG1 PE=1 SV=1	P01857	36105	2	THTCPPCPAPELLGGPSVFLFPPKPK
1689	HN-1	Phosphatidylethanolamine-binding protein 1 OS=Homo sapiens GN=PEBP1 PE=1 SV=3	P30086	21056.9	2	NRPTSISWDGLDSGK
1690	HN-1	Phosphatidylethanolamine-binding protein 1 OS=Homo sapiens GN=PEBP1 PE=1 SV=3	P30086	21056.9	2	YVWLVYEQDRPLK
1691	HN-1	Alpha-2-macroglobulin OS=Homo sapiens GN=A2M PE=1 SV=3	P01023	163290	3	KYSDASDCHGEDSQAFCEK
1692	HN-1	Alpha-2-macroglobulin OS=Homo sapiens GN=A2M PE=1 SV=3	P01023	163290	3	LHTEAQIQEEGTVVELTGR
1693	HN-1	Alpha-2-macroglobulin OS=Homo sapiens GN=A2M PE=1 SV=3	P01023	163290	3	TAQEGDHGSHVYTK
1694	HN-1	Keratin, type I cytoskeletal 19 OS=Homo sapiens GN=KRT19 PE=1 SV=4	P08727	44107.1	7	APSIHGGSGGR
1695	HN-1	Keratin, type I cytoskeletal 19 OS=Homo sapiens GN=KRT19 PE=1 SV=4	P08727	44107.1	7	DKILGATIENSR
1696	HN-1	Keratin, type I cytoskeletal 19 OS=Homo sapiens GN=KRT19 PE=1 SV=4	P08727	44107.1	7	MSVEADINGLRR
1697	HN-1	Keratin, type I cytoskeletal 19 OS=Homo sapiens GN=KRT19 PE=1 SV=4	P08727	44107.1	7	NHEEEISTLR
1698	HN-1	Keratin, type I cytoskeletal 19 OS=Homo sapiens GN=KRT19 PE=1 SV=4	P08727	44107.1	7	SEVTDLRR
1699	HN-1	Keratin, type I cytoskeletal 19 OS=Homo sapiens GN=KRT19 PE=1 SV=4	P08727	44107.1	7	SRLEQEIATYR
1700	HN-1	Keratin, type I cytoskeletal 19 OS=Homo sapiens GN=KRT19 PE=1 SV=4	P08727	44107.1	7	TKFETEQALR
1701	HN-1	Keratin, type I cytoskeletal 10 OS=Homo sapiens GN=KRT10 PE=1 SV=6	P13645	58828.8	2	IRLENEIQTYR
1702	HN-1	Keratin, type I cytoskeletal 10 OS=Homo sapiens GN=KRT10 PE=1 SV=6	P13645	58828.8	2	QSVEADINGLRR
1703	HN-1	Keratin, type I cytoskeletal 10 OS=Homo sapiens GN=KRT10 PE=1 SV=6	P13645	58828.8	2	SKELTTEIDNNIEQISSYK
1704	HN-1	Prelamin-A/C OS=Homo sapiens GN=LMNA PE=1 SV=1	P02545	74140.7	9	AQHEDQVEQYK
1705	HN-1	Prelamin-A/C OS=Homo sapiens GN=LMNA PE=1 SV=1	P02545	74140.7	9	AQHEDQVEQYKK
1706	HN-1	Prelamin-A/C OS=Homo sapiens GN=LMNA PE=1 SV=1	P02545	74140.7	9	KLESTESR
1707	HN-1	Prelamin-A/C OS=Homo sapiens GN=LMNA PE=1 SV=1	P02545	74140.7	9	KLLEGEEER
1708	HN-1	Prelamin-A/C OS=Homo sapiens GN=LMNA PE=1 SV=1	P02545	74140.7	9	KQLQDEMLR
1709	HN-1	Prelamin-A/C OS=Homo sapiens GN=LMNA PE=1 SV=1	P02545	74140.7	9	LQEKEDLQELNDR
1710	HN-1	Prelamin-A/C OS=Homo sapiens GN=LMNA PE=1 SV=1	P02545	74140.7	9	LRDLEDSLAR
1711	HN-1	Prelamin-A/C OS=Homo sapiens GN=LMNA PE=1 SV=1	P02545	74140.7	9	NSNLVGAAHEELQQSR
1712	HN-1	Prelamin-A/C OS=Homo sapiens GN=LMNA PE=1 SV=1	P02545	74140.7	9	VAVEEVDEEGKFVR
1713	HN-1	Flavin reductase (NADPH) OS=Homo sapiens GN=BLVRB PE=1 SV=3	P30043	22118.7	2	LPSEGPRPAHVVVGDVLQAADVDK
1714	HN-1	Flavin reductase (NADPH) OS=Homo sapiens GN=BLVRB PE=1 SV=3	P30043	22118.7	2	LQAVTDDHIR
1715	HN-1	Protein disulfide-isomerase A4 OS=Homo sapiens GN=PDIA4 PE=1 SV=2	P13667	72934	4	FIEEHATK
1716	HN-1	Protein disulfide-isomerase A4 OS=Homo sapiens GN=PDIA4 PE=1 SV=2	P13667	72934	4	KGQAVDYEGSR
1717	HN-1	Protein disulfide-isomerase A4 OS=Homo sapiens GN=PDIA4 PE=1 SV=2	P13667	72934	4	RFDVSGYPTLK
1718	HN-1	Protein disulfide-isomerase A4 OS=Homo sapiens GN=PDIA4 PE=1 SV=2	P13667	72934	4	YALPLVGHR
1719	HN-1	Keratin, type II cytoskeletal 1 OS=Homo sapiens GN=KRT1 PE=1 SV=6	P04264	66040.3	4	NKLNDLEDALQQAK
1720	HN-1	Keratin, type II cytoskeletal 1 OS=Homo sapiens GN=KRT1 PE=1 SV=6	P04264	66040.3	4	NKLNDLEDALQQAKEDLAR
1721	HN-1	Keratin, type II cytoskeletal 1 OS=Homo sapiens GN=KRT1 PE=1 SV=6	P04264	66040.3	4	THNLEPYFESFINNLR
1722	HN-1	Keratin, type II cytoskeletal 1 OS=Homo sapiens GN=KRT1 PE=1 SV=6	P04264	66040.3	4	TNAENEFVTIKK
1723	HN-1	Keratin, type II cytoskeletal 1 OS=Homo sapiens GN=KRT1 PE=1 SV=6	P04264	66040.3	4	YEDEINKR
1724	HN-1	Clathrin heavy chain 1 OS=Homo sapiens GN=CLTC PE=1 SV=5	Q00610	191619	5	ALEHFTDLYDIK
1725	HN-1	Clathrin heavy chain 1 OS=Homo sapiens GN=CLTC PE=1 SV=5	Q00610	191619	5	IHEGCEEPATHNALAK
1726	HN-1	Clathrin heavy chain 1 OS=Homo sapiens GN=CLTC PE=1 SV=5	Q00610	191619	5	IVLDNSVFSEHR
1727	HN-1	Clathrin heavy chain 1 OS=Homo sapiens GN=CLTC PE=1 SV=5	Q00610	191619	5	KVGYTPDWIFLLR
1728	HN-1	Clathrin heavy chain 1 OS=Homo sapiens GN=CLTC PE=1 SV=5	Q00610	191619	5	NNRPSEGPLQTR
1729	HN-1	Heterogeneous nuclear ribonucleoprotein H OS=Homo sapiens GN=HNRNPH1 PE=1 SV=4	P31943	49229.8	3	EGRPSGEAFVELESEDEVK
1730	HN-1	Heterogeneous nuclear ribonucleoprotein H OS=Homo sapiens GN=HNRNPH1 PE=1 SV=4	P31943	49229.8	3	HTGPNSPDTANDGFVR
1731	HN-1	Heterogeneous nuclear ribonucleoprotein H OS=Homo sapiens GN=HNRNPH1 PE=1 SV=4	P31943	49229.8	3	VHIEIGPDGR
1732	HN-1	Apolipoprotein A-I OS=Homo sapiens GN=APOA1 PE=1 SV=1	P02647	30778.5	7	ATEHLSTLSEK
1733	HN-1	Apolipoprotein A-I OS=Homo sapiens GN=APOA1 PE=1 SV=1	P02647	30778.5	7	DSGRDYVSQFEGSALGK
1734	HN-1	Apolipoprotein A-I OS=Homo sapiens GN=APOA1 PE=1 SV=1	P02647	30778.5	7	KWQEEMELYR
1735	HN-1	Apolipoprotein A-I OS=Homo sapiens GN=APOA1 PE=1 SV=1	P02647	30778.5	7	LEALKENGGAR
1736	HN-1	Apolipoprotein A-I OS=Homo sapiens GN=APOA1 PE=1 SV=1	P02647	30778.5	7	LREQLGPVTQEFWDNLEK
1737	HN-1	Apolipoprotein A-I OS=Homo sapiens GN=APOA1 PE=1 SV=1	P02647	30778.5	7	THLAPYSDELR
1738	HN-1	Apolipoprotein A-I OS=Homo sapiens GN=APOA1 PE=1 SV=1	P02647	30778.5	7	VKDLATVYVDVLK
1739	HN-1	60S ribosomal protein L12 OS=Homo sapiens GN=RPL12 PE=1 SV=1	P30050	17819.1	2	HPHDIIDDINSGAVECPAS
1740	HN-1	60S ribosomal protein L12 OS=Homo sapiens GN=RPL12 PE=1 SV=1	P30050	17819.1	2	KVGDDIAK
1741	HN-1	Alpha-enolase OS=Homo sapiens GN=ENO1 PE=1 SV=2	P06733	47170.2	3	HIADLAGNSEVILPVPAFNVINGGSHAGNK
1742	HN-1	Alpha-enolase OS=Homo sapiens GN=ENO1 PE=1 SV=2	P06733	47170.2	3	KLNVTEQEK
1743	HN-1	Alpha-enolase OS=Homo sapiens GN=ENO1 PE=1 SV=2	P06733	47170.2	3	KLNVTEQEKIDK
1744	HN-1	Heterogeneous nuclear ribonucleoproteins C1/C2 OS=Homo sapiens GN=HNRNPC PE=1 SV=4	P07910	33670.5	3	KSDVEAIFSK
1745	HN-1	Heterogeneous nuclear ribonucleoproteins C1/C2 OS=Homo sapiens GN=HNRNPC PE=1 SV=4	P07910	33670.5	3	LKGDDLQAIK
1746	HN-1	Heterogeneous nuclear ribonucleoproteins C1/C2 OS=Homo sapiens GN=HNRNPC PE=1 SV=4	P07910	33670.5	3	LKGDDLQAIKK
1747	HN-1	Dolichyl-diphosphooligosaccharide--protein glycosyltransferase subunit 1 OS=Homo sapiens GN=RPN1 PE=1 SV=1	P04843	68571	4	APDELHYTYLDTFGRPVIVAYK
1748	HN-1	Dolichyl-diphosphooligosaccharide--protein glycosyltransferase subunit 1 OS=Homo sapiens GN=RPN1 PE=1 SV=1	P04843	68571	4	ISVIVETVYTHVLHPYPTQITQSEK
1749	HN-1	Dolichyl-diphosphooligosaccharide--protein glycosyltransferase subunit 1 OS=Homo sapiens GN=RPN1 PE=1 SV=1	P04843	68571	4	TVDLSSHLAK
1750	HN-1	Dolichyl-diphosphooligosaccharide--protein glycosyltransferase subunit 1 OS=Homo sapiens GN=RPN1 PE=1 SV=1	P04843	68571	4	VTAEVVLAHLGGGSTSR
1751	HN-1	IgGFc-binding protein OS=Homo sapiens GN=FCGBP PE=1 SV=3	Q9Y6R7	571983	4	AYSHSVSLTR
1752	HN-1	IgGFc-binding protein OS=Homo sapiens GN=FCGBP PE=1 SV=3	Q9Y6R7	571983	4	CTCNGATHQVTCR
1753	HN-1	IgGFc-binding protein OS=Homo sapiens GN=FCGBP PE=1 SV=3	Q9Y6R7	571983	4	SRLPVSLSEGR
1754	HN-1	IgGFc-binding protein OS=Homo sapiens GN=FCGBP PE=1 SV=3	Q9Y6R7	571983	4	YQKEEFCGLLSSPTGPLSSCHK
1755	HN-1	Protein disulfide-isomerase OS=Homo sapiens GN=P4HB PE=1 SV=3	P07237	57118.1	4	HNQLPLVIEFTEQTAPK
1756	HN-1	Protein disulfide-isomerase OS=Homo sapiens GN=P4HB PE=1 SV=3	P07237	57118.1	4	ITEFCHR
1757	HN-1	Protein disulfide-isomerase OS=Homo sapiens GN=P4HB PE=1 SV=3	P07237	57118.1	4	THILLFLPK
1758	HN-1	Protein disulfide-isomerase OS=Homo sapiens GN=P4HB PE=1 SV=3	P07237	57118.1	4	YQLDKDGVVLFK
1759	HN-1	Keratin, type II cytoskeletal 8 OS=Homo sapiens GN=KRT8 PE=1 SV=7	P05787	53706.2	5	LKLEAELGNMQGLVEDFK
1760	HN-1	Keratin, type II cytoskeletal 8 OS=Homo sapiens GN=KRT8 PE=1 SV=7	P05787	53706.2	5	SRAEAESMYQIK
1761	HN-1	Keratin, type II cytoskeletal 8 OS=Homo sapiens GN=KRT8 PE=1 SV=7	P05787	53706.2	5	TEMENEFVLIKK
1762	HN-1	Keratin, type II cytoskeletal 8 OS=Homo sapiens GN=KRT8 PE=1 SV=7	P05787	53706.2	5	TKTEISEMNR
1763	HN-1	Keratin, type II cytoskeletal 8 OS=Homo sapiens GN=KRT8 PE=1 SV=7	P05787	53706.2	5	TQEKEQIK
1764	HN-1	Keratin, type II cytoskeletal 8 OS=Homo sapiens GN=KRT8 PE=1 SV=7	P05787	53706.2	5	YEDEINKR
1765	HN-1	Malate dehydrogenase, mitochondrial OS=Homo sapiens GN=MDH2 PE=1 SV=3	P40926	35503.7	2	LTLYDIAHTPGVAADLSHIETK
1766	HN-1	Malate dehydrogenase, mitochondrial OS=Homo sapiens GN=MDH2 PE=1 SV=3	P40926	35503.7	2	VNVPVIGGHAGK
1767	HN-1	Keratin, type I cytoskeletal 14 OS=Homo sapiens GN=KRT14 PE=1 SV=4	P02533	51562.5	3	ASLENSLEETKGR
1768	HN-1	Keratin, type I cytoskeletal 14 OS=Homo sapiens GN=KRT14 PE=1 SV=4	P02533	51562.5	3	MSVEADINGLRR
1769	HN-1	Keratin, type I cytoskeletal 14 OS=Homo sapiens GN=KRT14 PE=1 SV=4	P02533	51562.5	3	NHEEEMNALR
1770	HN-1	Keratin, type I cytoskeletal 14 OS=Homo sapiens GN=KRT14 PE=1 SV=4	P02533	51562.5	3	TKYETELNLR
1771	HN-1	Keratin, type I cytoskeletal 14 OS=Homo sapiens GN=KRT14 PE=1 SV=4	P02533	51562.5	3	TRLEQEIATYR
1772	HN-1	Keratin, type I cytoskeletal 14 OS=Homo sapiens GN=KRT14 PE=1 SV=4	P02533	51562.5	3	VVSTHEQVLR
1773	HN-1	Trans-2,3-enoyl-CoA reductase OS=Homo sapiens GN=TECR PE=1 SV=1	Q9NZ01	36036	2	HYEVEILDAK
1774	HN-1	Trans-2,3-enoyl-CoA reductase OS=Homo sapiens GN=TECR PE=1 SV=1	Q9NZ01	36036	2	SLKDEDVLQK
1775	HN-1	Phosphoglycerate kinase 1 OS=Homo sapiens GN=PGK1 PE=1 SV=3	P00558	44615.3	2	AHSSMVGVNLPQK
1776	HN-1	Phosphoglycerate kinase 1 OS=Homo sapiens GN=PGK1 PE=1 SV=3	P00558	44615.3	2	VSHVSTGGGASLELLEGK
1777	HN-1	Ig alpha-1 chain C region OS=Homo sapiens GN=IGHA1 PE=1 SV=2	P01876	37653.8	2	KGDTFSCMVGHEALPLAFTQK
1778	HN-1	Ig alpha-1 chain C region OS=Homo sapiens GN=IGHA1 PE=1 SV=2	P01876	37653.8	2	LAGKPTHVNVSVVMAEVDGTCY
1779	HN-1	Chromobox protein homolog 3 OS=Homo sapiens GN=CBX3 PE=1 SV=4	Q13185	20812	2	KVEEAEPEEFVVEK
1780	HN-1	Chromobox protein homolog 3 OS=Homo sapiens GN=CBX3 PE=1 SV=4	Q13185	20812	2	WKDSDEADLVLAK
1781	HN-1	Keratin, type I cytoskeletal 13 OS=Homo sapiens GN=KRT13 PE=1 SV=4	P13646	49589.3	3	LKYENELALR
1782	HN-1	Keratin, type I cytoskeletal 13 OS=Homo sapiens GN=KRT13 PE=1 SV=4	P13646	49589.3	3	QSVEADINGLRR
1783	HN-1	Keratin, type I cytoskeletal 13 OS=Homo sapiens GN=KRT13 PE=1 SV=4	P13646	49589.3	3	TRLEQEIATYR
1784	HN-1	Serine/threonine-protein phosphatase PP1-beta catalytic subunit OS=Homo sapiens GN=PPP1CB PE=1 SV=3	P36873,P62136,P62140	37513.9	3	AHQVVEDGYEFFAK
1785	HN-1	Serine/threonine-protein phosphatase PP1-beta catalytic subunit OS=Homo sapiens GN=PPP1CB PE=1 SV=3	P36873,P62136,P62140	37513.9	3	HDLDLICR
1786	HN-1	Serine/threonine-protein phosphatase PP1-beta catalytic subunit OS=Homo sapiens GN=PPP1CB PE=1 SV=3	P36873,P62136,P62140	37513.9	3	IKYPENFFLLR
1787	HN-1	Calmodulin OS=Homo sapiens GN=CALM1 PE=1 SV=2	P62158	16838	3	DTDSEEEIREAFR
1788	HN-1	Calmodulin OS=Homo sapiens GN=CALM1 PE=1 SV=2	P62158	16838	3	EAFSLFDKDGDGTITTK
1789	HN-1	Calmodulin OS=Homo sapiens GN=CALM1 PE=1 SV=2	P62158	16838	3	MKDTDSEEEIR
1790	HN-1	Keratin, type II cytoskeletal 6A OS=Homo sapiens GN=KRT6A PE=1 SV=3	P02538	60046.4	4	NKLEGLEDALQK
1791	HN-1	Keratin, type II cytoskeletal 6A OS=Homo sapiens GN=KRT6A PE=1 SV=3	P02538	60046.4	4	NTKQEIAEINR
1792	HN-1	Keratin, type II cytoskeletal 6A OS=Homo sapiens GN=KRT6A PE=1 SV=3	P02538	60046.4	4	RQLDSIVGER
1793	HN-1	Keratin, type II cytoskeletal 6A OS=Homo sapiens GN=KRT6A PE=1 SV=3	P02538	60046.4	4	SRAEAESWYQTK
1794	HN-1	Keratin, type II cytoskeletal 6A OS=Homo sapiens GN=KRT6A PE=1 SV=3	P02538	60046.4	4	TAAENEFVTLKK
1795	HN-1	Keratin, type II cytoskeletal 6A OS=Homo sapiens GN=KRT6A PE=1 SV=3	P02538	60046.4	4	YEDEINKR
1796	HN-1	Fibrinogen alpha chain OS=Homo sapiens GN=FGA PE=1 SV=2	P02671	94973.4	6	DSHSLTTNIMEILR
1797	HN-1	Fibrinogen alpha chain OS=Homo sapiens GN=FGA PE=1 SV=2	P02671	94973.4	6	EVDLKDYEDQQK
1798	HN-1	Fibrinogen alpha chain OS=Homo sapiens GN=FGA PE=1 SV=2	P02671	94973.4	6	MELERPGGNEITR
1799	HN-1	Fibrinogen alpha chain OS=Homo sapiens GN=FGA PE=1 SV=2	P02671	94973.4	6	MKPVPDLVPGNFK
1800	HN-1	Fibrinogen alpha chain OS=Homo sapiens GN=FGA PE=1 SV=2	P02671	94973.4	6	TVIGPDGHK
1801	HN-1	Fibrinogen alpha chain OS=Homo sapiens GN=FGA PE=1 SV=2	P02671	94973.4	6	VQHIQLLQK
1802	HN-1	40S ribosomal protein SA OS=Homo sapiens GN=RPSA PE=1 SV=4	P08865	32854.1	2	KSDGIYIINLK
1803	HN-1	40S ribosomal protein SA OS=Homo sapiens GN=RPSA PE=1 SV=4	P08865	32854.1	2	RDPEEIEKEEQAAAEK
1804	HN-1	Tubulin alpha-1B chain OS=Homo sapiens GN=TUBA1B PE=1 SV=1	P68363	50151.7	3	IHFPLATYAPVISAEK
1805	HN-1	Tubulin alpha-1B chain OS=Homo sapiens GN=TUBA1B PE=1 SV=1	P68363	50151.7	3	NLDIERPTYTNLNR
1806	HN-1	Tubulin alpha-1B chain OS=Homo sapiens GN=TUBA1B PE=1 SV=1	P68363	50151.7	3	QLFHPEQLITGK
1807	HN-1	Pyruvate kinase isozymes M1/M2 OS=Homo sapiens GN=PKM PE=1 SV=4	P14618	57937.5	5	ASDVHEVR
1808	HN-1	Pyruvate kinase isozymes M1/M2 OS=Homo sapiens GN=PKM PE=1 SV=4	P14618	57937.5	5	IENHEGVR
1809	HN-1	Pyruvate kinase isozymes M1/M2 OS=Homo sapiens GN=PKM PE=1 SV=4	P14618	57937.5	5	KGVNLPGAAVDLPAVSEK
1810	HN-1	Pyruvate kinase isozymes M1/M2 OS=Homo sapiens GN=PKM PE=1 SV=4	P14618	57937.5	5	KGVNLPGAAVDLPAVSEKDIQDLK
1811	HN-1	Pyruvate kinase isozymes M1/M2 OS=Homo sapiens GN=PKM PE=1 SV=4	P14618	57937.5	5	RFDEILEASDGIMVAR
1812	HN-1	Antileukoproteinase OS=Homo sapiens GN=SLPI PE=1 SV=2	P03973	14326	2	AGVCPPKK
1813	HN-1	Antileukoproteinase OS=Homo sapiens GN=SLPI PE=1 SV=2	P03973	14326	2	YKKPECQSDWQCPGK
1814	HN-1	Keratin, type I cytoskeletal 18 OS=Homo sapiens GN=KRT18 PE=1 SV=2	P05783	48059	7	KVIDDTNITR
1815	HN-1	Keratin, type I cytoskeletal 18 OS=Homo sapiens GN=KRT18 PE=1 SV=2	P05783	48059	7	NHEEEVK
1816	HN-1	Keratin, type I cytoskeletal 18 OS=Homo sapiens GN=KRT18 PE=1 SV=2	P05783	48059	7	NREELDK
1817	HN-1	Keratin, type I cytoskeletal 18 OS=Homo sapiens GN=KRT18 PE=1 SV=2	P05783	48059	7	QSVENDIHGLR
1818	HN-1	Keratin, type I cytoskeletal 18 OS=Homo sapiens GN=KRT18 PE=1 SV=2	P05783	48059	7	VKLEAEIATYR
1819	HN-1	Keratin, type I cytoskeletal 18 OS=Homo sapiens GN=KRT18 PE=1 SV=2	P05783	48059	7	VKYETELAMR
1820	HN-1	Keratin, type I cytoskeletal 18 OS=Homo sapiens GN=KRT18 PE=1 SV=2	P05783	48059	7	YALQMEQLNGILLHLESELAQTR
1821	HN-1	Vimentin OS=Homo sapiens GN=VIM PE=1 SV=4	P08670	53652.7	4	KVESLQEEIAFLK
1822	HN-1	Vimentin OS=Homo sapiens GN=VIM PE=1 SV=4	P08670	53652.7	4	RQVDQLTNDK
1823	HN-1	Vimentin OS=Homo sapiens GN=VIM PE=1 SV=4	P08670	53652.7	4	TNEKVELQELNDR
1824	HN-1	Vimentin OS=Homo sapiens GN=VIM PE=1 SV=4	P08670	53652.7	4	VEVERDNLAEDIMR
1825	HN-1	Keratin, type I cytoskeletal 9 OS=Homo sapiens GN=KRT9 PE=1 SV=3	P35527	62065.9	3	GGSGGSHGGGSGFGGESGGSYGGGEEASGSGGGYGGGSGK
1826	HN-1	Keratin, type I cytoskeletal 9 OS=Homo sapiens GN=KRT9 PE=1 SV=3	P35527	62065.9	3	HGVQELEIELQSQLSK
1827	HN-1	Keratin, type I cytoskeletal 9 OS=Homo sapiens GN=KRT9 PE=1 SV=3	P35527	62065.9	3	IKFEMEQNLR
1828	HN-1	Alpha-1-antitrypsin OS=Homo sapiens GN=SERPINA1 PE=1 SV=3	P01009	46737.9	4	FLEDVKK
1829	HN-1	Alpha-1-antitrypsin OS=Homo sapiens GN=SERPINA1 PE=1 SV=3	P01009	46737.9	4	FLENEDRR
1830	HN-1	Alpha-1-antitrypsin OS=Homo sapiens GN=SERPINA1 PE=1 SV=3	P01009	46737.9	4	LQHLENELTHDIITK
1831	HN-1	Alpha-1-antitrypsin OS=Homo sapiens GN=SERPINA1 PE=1 SV=3	P01009	46737.9	4	LYHSEAFTVNFGDTEEAKK
1832	HN-1	Beta-2-microglobulin OS=Homo sapiens GN=B2M PE=1 SV=1	P61769	13714.9	2	VEHSDLSFSK
1833	HN-1	Beta-2-microglobulin OS=Homo sapiens GN=B2M PE=1 SV=1	P61769	13714.9	2	VNHVTLSQPK
1834	HN-1	Junction plakoglobin OS=Homo sapiens GN=JUP PE=1 SV=3	P14923	81745.9	2	AGDKDDITEPAVCALR
1835	HN-1	Junction plakoglobin OS=Homo sapiens GN=JUP PE=1 SV=3	P14923	81745.9	2	HVAAGTQQPYTDGVR
1836	HN-1	Adenosylhomocysteinase OS=Homo sapiens GN=AHCY PE=1 SV=4	P23526	47717.1	2	KLDEAVAEAHLGK
1837	HN-1	Adenosylhomocysteinase OS=Homo sapiens GN=AHCY PE=1 SV=4	P23526	47717.1	2	SKFDNLYGCR
1838	HN-1	Keratin, type II cytoskeletal 4 OS=Homo sapiens GN=KRT4 PE=1 SV=4	P19013	57286.1	3	KLLEGEEYR
1839	HN-1	Keratin, type II cytoskeletal 4 OS=Homo sapiens GN=KRT4 PE=1 SV=4	P19013	57286.1	3	LRAEIENIKK
1840	HN-1	Keratin, type II cytoskeletal 4 OS=Homo sapiens GN=KRT4 PE=1 SV=4	P19013	57286.1	3	YEEEINKR
1841	HN-1	Major vault protein OS=Homo sapiens GN=MVP PE=1 SV=4	Q14764	99326	4	ALLDFEDKDGDKVVAGDEWLFEGPGTYIPR
1842	HN-1	Major vault protein OS=Homo sapiens GN=MVP PE=1 SV=4	Q14764	99326	4	GAVASVTFDDFHK
1843	HN-1	Major vault protein OS=Homo sapiens GN=MVP PE=1 SV=4	Q14764	99326	4	HYCTVANPVSR
1844	HN-1	Major vault protein OS=Homo sapiens GN=MVP PE=1 SV=4	Q14764	99326	4	IPPYHYIHVLDQNSNVSR
1845	HN-1	Galectin-3 OS=Homo sapiens GN=LGALS3 PE=1 SV=5	P17931	26152.8	3	IQVLVEPDHFK
1846	HN-1	Galectin-3 OS=Homo sapiens GN=LGALS3 PE=1 SV=5	P17931	26152.8	3	QSVFPFESGKPFK
1847	HN-1	Galectin-3 OS=Homo sapiens GN=LGALS3 PE=1 SV=5	P17931	26152.8	3	VAVNDAHLLQYNHR
1848	HN-1	T-complex protein 1 subunit beta OS=Homo sapiens GN=CCT2 PE=1 SV=4	P78371	57489.9	2	HGINCFINR
1849	HN-1	T-complex protein 1 subunit beta OS=Homo sapiens GN=CCT2 PE=1 SV=4	P78371	57489.9	2	SLHDALCVLAQTVK
1850	HN-1	Plectin OS=Homo sapiens GN=PLEC PE=1 SV=3	Q15149	531784	6	DTHDQLSEPSEVR
1851	HN-1	Plectin OS=Homo sapiens GN=PLEC PE=1 SV=3	Q15149	531784	6	FRELAEEAAR
1852	HN-1	Plectin OS=Homo sapiens GN=PLEC PE=1 SV=3	Q15149	531784	6	GLVGPELHDR
1853	HN-1	Plectin OS=Homo sapiens GN=PLEC PE=1 SV=3	Q15149	531784	6	LGFHLPLEVAYQR
1854	HN-1	Plectin OS=Homo sapiens GN=PLEC PE=1 SV=3	Q15149	531784	6	LRAETEQGEQQR
1855	HN-1	Plectin OS=Homo sapiens GN=PLEC PE=1 SV=3	Q15149	531784	6	RQELEAELAK
1856	HN-1	Tubulin beta chain OS=Homo sapiens GN=TUBB PE=1 SV=2	P07437	49670.6	3	FWEVISDEHGIDPTGTYHGDSDLQLDR
1857	HN-1	Tubulin beta chain OS=Homo sapiens GN=TUBB PE=1 SV=2	P07437	49670.6	3	GHYTEGAELVDSVLDVVR
1858	HN-1	Tubulin beta chain OS=Homo sapiens GN=TUBB PE=1 SV=2	P07437	49670.6	3	LHFFMPGFAPLTSR
1859	HN-1	Transketolase OS=Homo sapiens GN=TKT PE=1 SV=3	P29401	67879.4	2	ISSDLDGHPVPK
1860	HN-1	Transketolase OS=Homo sapiens GN=TKT PE=1 SV=3	P29401	67879.4	2	SKDDQVTVIGAGVTLHEALAAAELLK
1861	HN-1	Neutral alpha-glucosidase AB OS=Homo sapiens GN=GANAB PE=1 SV=3	Q14697	106876	2	SIRPGLSPYR
1862	HN-1	Neutral alpha-glucosidase AB OS=Homo sapiens GN=GANAB PE=1 SV=3	Q14697	106876	2	YRVPDVLVADPPIAR
1863	HN-1	Keratin, type I cytoskeletal 17 OS=Homo sapiens GN=KRT17 PE=1 SV=2	Q04695	48106.7	3	ADLEMQIENLKEELAYLKK
1864	HN-1	Keratin, type I cytoskeletal 17 OS=Homo sapiens GN=KRT17 PE=1 SV=2	Q04695	48106.7	3	LLEGEDAHLTQYK
1865	HN-1	Keratin, type I cytoskeletal 17 OS=Homo sapiens GN=KRT17 PE=1 SV=2	Q04695	48106.7	3	NHEEEMNALR
1866	HN-1	Keratin, type I cytoskeletal 17 OS=Homo sapiens GN=KRT17 PE=1 SV=2	Q04695	48106.7	3	TKFETEQALR
1867	HN-1	Keratin, type I cytoskeletal 17 OS=Homo sapiens GN=KRT17 PE=1 SV=2	Q04695	48106.7	3	TRLEQEIATYR
1868	HN-1	Protein S100-A8 OS=Homo sapiens GN=S100A8 PE=1 SV=1	P05109	10835	3	ALNSIIDVYHK
1869	HN-1	Protein S100-A8 OS=Homo sapiens GN=S100A8 PE=1 SV=1	P05109	10835	3	GNFHAVYR
1870	HN-1	Protein S100-A8 OS=Homo sapiens GN=S100A8 PE=1 SV=1	P05109	10835	3	KLLETECPQYIR
1871	HN-1	Heat shock protein HSP 90-beta OS=Homo sapiens GN=HSP90AB1 PE=1 SV=4	P08238	83267.3	4	EGLELPEDEEEKKK
1872	HN-1	Heat shock protein HSP 90-beta OS=Homo sapiens GN=HSP90AB1 PE=1 SV=4	P08238	83267.3	4	HFSVEGQLEFR
1873	HN-1	Heat shock protein HSP 90-beta OS=Homo sapiens GN=HSP90AB1 PE=1 SV=4	P08238	83267.3	4	SLTNDWEDHLAVK
1874	HN-1	Heat shock protein HSP 90-beta OS=Homo sapiens GN=HSP90AB1 PE=1 SV=4	P08238	83267.3	4	VILHLKEDQTEYLEER
1875	HN-1	60S ribosomal protein L5 OS=Homo sapiens GN=RPL5 PE=1 SV=3	P46777	34363.5	2	EFNAEVHR
1876	HN-1	60S ribosomal protein L5 OS=Homo sapiens GN=RPL5 PE=1 SV=3	P46777	34363.5	2	GAVDGGLSIPHSTK
1877	HN-1	Clusterin OS=Homo sapiens GN=CLU PE=1 SV=1	P10909	52495	2	KTLLSNLEEAK
1878	HN-1	Clusterin OS=Homo sapiens GN=CLU PE=1 SV=1	P10909	52495	2	KYNELLK
1879	HN-1	Alcohol dehydrogenase class 4 mu/sigma chain OS=Homo sapiens GN=ADH7 PE=1 SV=2	P40394	41481.4	2	FPVIVGHEATGIVESIGEGVTTVKPGDK
1880	HN-1	Alcohol dehydrogenase class 4 mu/sigma chain OS=Homo sapiens GN=ADH7 PE=1 SV=2	P40394	41481.4	2	KFDLDQLITHVLPFK
1881	HN-1	Aldo-keto reductase family 1 member C1 OS=Homo sapiens GN=AKR1C1 PE=1 SV=1	Q04828	36789.1	3	NLQLDYVDLYLIHFPVSVKPGEEVIPK
1882	HN-1	Aldo-keto reductase family 1 member C1 OS=Homo sapiens GN=AKR1C1 PE=1 SV=1	Q04828	36789.1	3	REDIFYTSK
1883	HN-1	Aldo-keto reductase family 1 member C1 OS=Homo sapiens GN=AKR1C1 PE=1 SV=1	Q04828	36789.1	3	YKPVCNQVECHPYFNQR
1884	HN-1	Cathepsin B OS=Homo sapiens GN=CTSB PE=1 SV=3	P07858	37821.2	2	GQDHCGIESEVVAGIPR
1885	HN-1	Cathepsin B OS=Homo sapiens GN=CTSB PE=1 SV=3	P07858	37821.2	2	SGVYQHVTGEMMGGHAIR
1886	HN-1	Keratin, type II cytoskeletal 5 OS=Homo sapiens GN=KRT5 PE=1 SV=3	P13647	62379.6	7	AEIDNVKK
1887	HN-1	Keratin, type II cytoskeletal 5 OS=Homo sapiens GN=KRT5 PE=1 SV=3	P13647	62379.6	7	HEISEMNR
1888	HN-1	Keratin, type II cytoskeletal 5 OS=Homo sapiens GN=KRT5 PE=1 SV=3	P13647	62379.6	7	LRAEIDNVK
1889	HN-1	Keratin, type II cytoskeletal 5 OS=Homo sapiens GN=KRT5 PE=1 SV=3	P13647	62379.6	7	RQLDSIVGER
1890	HN-1	Keratin, type II cytoskeletal 5 OS=Homo sapiens GN=KRT5 PE=1 SV=3	P13647	62379.6	7	SRTEAESWYQTK
1891	HN-1	Keratin, type II cytoskeletal 5 OS=Homo sapiens GN=KRT5 PE=1 SV=3	P13647	62379.6	7	TTAENEFVMLKK
1892	HN-1	Keratin, type II cytoskeletal 5 OS=Homo sapiens GN=KRT5 PE=1 SV=3	P13647	62379.6	7	YEDEINKR
1893	HN-1	Isocitrate dehydrogenase [NADP], mitochondrial OS=Homo sapiens GN=IDH2 PE=1 SV=2	P48735	50910.4	3	FKDIFQEIFDK
1894	HN-1	Isocitrate dehydrogenase [NADP], mitochondrial OS=Homo sapiens GN=IDH2 PE=1 SV=2	P48735	50910.4	3	GKLDGNQDLIR
1895	HN-1	Isocitrate dehydrogenase [NADP], mitochondrial OS=Homo sapiens GN=IDH2 PE=1 SV=2	P48735	50910.4	3	TIEAEAAHGTVTR
1896	HN-1	Filamin-B OS=Homo sapiens GN=FLNB PE=1 SV=2	O75369	278159	2	EATTDFTVDSRPLTQVGGDHIK
1897	HN-1	Filamin-B OS=Homo sapiens GN=FLNB PE=1 SV=2	O75369	278159	2	VKVEPAVDTSR
1898	HN-1	Haptoglobin OS=Homo sapiens GN=HP PE=1 SV=1	P00738	45204.9	3	AVGDKLPECEAVCGKPK
1899	HN-1	Haptoglobin OS=Homo sapiens GN=HP PE=1 SV=1	P00738	45204.9	3	HYEGSTVPEK
1900	HN-1	Haptoglobin OS=Homo sapiens GN=HP PE=1 SV=1	P00738	45204.9	3	HYEGSTVPEKK
1901	HN-1	Elongation factor 1-alpha 1 OS=Homo sapiens GN=EEF1A1 PE=1 SV=1	P68104,Q5VTE0	50141.2	2	DGNASGTTLLEALDCILPPTRPTDKPLR
1902	HN-1	Elongation factor 1-alpha 1 OS=Homo sapiens GN=EEF1A1 PE=1 SV=1	P68104,Q5VTE0	50141.2	2	THINIVVIGHVDSGK
1903	HN-1	Serum albumin OS=Homo sapiens GN=ALB PE=1 SV=2	P02768	69366.9	19	ADDKETCFAEEGK
1904	HN-1	Serum albumin OS=Homo sapiens GN=ALB PE=1 SV=2	P02768	69366.9	19	ADDKETCFAEEGKK
1905	HN-1	Serum albumin OS=Homo sapiens GN=ALB PE=1 SV=2	P02768	69366.9	19	CCAAADPHECYAK
1906	HN-1	Serum albumin OS=Homo sapiens GN=ALB PE=1 SV=2	P02768	69366.9	19	ECCEKPLLEK
1907	HN-1	Serum albumin OS=Homo sapiens GN=ALB PE=1 SV=2	P02768	69366.9	19	ETCFAEEGKK
1908	HN-1	Serum albumin OS=Homo sapiens GN=ALB PE=1 SV=2	P02768	69366.9	19	FKDLGEENFK
1909	HN-1	Serum albumin OS=Homo sapiens GN=ALB PE=1 SV=2	P02768	69366.9	19	HPDYSVVLLLR
1910	HN-1	Serum albumin OS=Homo sapiens GN=ALB PE=1 SV=2	P02768	69366.9	19	HPYFYAPELLFFAK
1911	HN-1	Serum albumin OS=Homo sapiens GN=ALB PE=1 SV=2	P02768	69366.9	19	KVPQVSTPTLVEVSR
1912	HN-1	Serum albumin OS=Homo sapiens GN=ALB PE=1 SV=2	P02768	69366.9	19	LKECCEKPLLEK
1913	HN-1	Serum albumin OS=Homo sapiens GN=ALB PE=1 SV=2	P02768	69366.9	19	LVRPEVDVMCTAFHDNEETFLK
1914	HN-1	Serum albumin OS=Homo sapiens GN=ALB PE=1 SV=2	P02768	69366.9	19	LVRPEVDVMCTAFHDNEETFLKK
1915	HN-1	Serum albumin OS=Homo sapiens GN=ALB PE=1 SV=2	P02768	69366.9	19	NECFLQHKDDNPNLPR
1916	HN-1	Serum albumin OS=Homo sapiens GN=ALB PE=1 SV=2	P02768	69366.9	19	QEPERNECFLQHK
1917	HN-1	Serum albumin OS=Homo sapiens GN=ALB PE=1 SV=2	P02768	69366.9	19	RHPDYSVVLLLR
1918	HN-1	Serum albumin OS=Homo sapiens GN=ALB PE=1 SV=2	P02768	69366.9	19	RHPYFYAPELLFFAK
1919	HN-1	Serum albumin OS=Homo sapiens GN=ALB PE=1 SV=2	P02768	69366.9	19	SHCIAEVENDEMPADLPSLAADFVESK
1920	HN-1	Serum albumin OS=Homo sapiens GN=ALB PE=1 SV=2	P02768	69366.9	19	SLHTLFGDK
1921	HN-1	Serum albumin OS=Homo sapiens GN=ALB PE=1 SV=2	P02768	69366.9	19	VFDEFKPLVEEPQNLIK
1922	HN-1	Histone H4 OS=Homo sapiens GN=HIST1H4A PE=1 SV=2	P62805	11367.7	3	DAVTYTEHAK
1923	HN-1	Histone H4 OS=Homo sapiens GN=HIST1H4A PE=1 SV=2	P62805	11367.7	3	DNIQGITKPAIR
1924	HN-1	Histone H4 OS=Homo sapiens GN=HIST1H4A PE=1 SV=2	P62805	11367.7	3	KTVTAMDVVYALK
1925	HN-1	Transforming protein RhoA OS=Homo sapiens GN=RHOA PE=1 SV=1	P61586	21768.4	2	HFCPNVPIILVGNK
1926	HN-1	Transforming protein RhoA OS=Homo sapiens GN=RHOA PE=1 SV=1	P61586	21768.4	2	HFCPNVPIILVGNKK
1927	HN-1	10 kDa heat shock protein, mitochondrial OS=Homo sapiens GN=HSPE1 PE=1 SV=2	P61604	10931.8	2	GKGGEIQPVSVK
1928	HN-1	10 kDa heat shock protein, mitochondrial OS=Homo sapiens GN=HSPE1 PE=1 SV=2	P61604	10931.8	2	VVLDDKDYFLFR
1929	HN-1	Heterogeneous nuclear ribonucleoprotein K OS=Homo sapiens GN=HNRNPK PE=1 SV=1	P61978	50978.5	2	LLIHQSLAGGIIGVK
1930	HN-1	Heterogeneous nuclear ribonucleoprotein K OS=Homo sapiens GN=HNRNPK PE=1 SV=1	P61978	50978.5	2	RPAEDMEEEQAFKR
1931	HN-1	Elongation factor 2 OS=Homo sapiens GN=EEF2 PE=1 SV=4	P13639	95340.1	5	ARPFPDGLAEDIDKGEVSAR
1932	HN-1	Elongation factor 2 OS=Homo sapiens GN=EEF2 PE=1 SV=4	P13639	95340.1	5	DLEEDHACIPIKK
1933	HN-1	Elongation factor 2 OS=Homo sapiens GN=EEF2 PE=1 SV=4	P13639	95340.1	5	GHVFEESQVAGTPMFVVK
1934	HN-1	Elongation factor 2 OS=Homo sapiens GN=EEF2 PE=1 SV=4	P13639	95340.1	5	KIWCFGPDGTGPNILTDITK
1935	HN-1	Elongation factor 2 OS=Homo sapiens GN=EEF2 PE=1 SV=4	P13639	95340.1	5	KVEDMMK
1936	HN-1	Arachidonate 15-lipoxygenase OS=Homo sapiens GN=ALOX15 PE=1 SV=3	P16050	74805.9	4	FREELAALDKEIEIR
1937	HN-1	Arachidonate 15-lipoxygenase OS=Homo sapiens GN=ALOX15 PE=1 SV=3	P16050	74805.9	4	RVDFEVSLAK
1938	HN-1	Arachidonate 15-lipoxygenase OS=Homo sapiens GN=ALOX15 PE=1 SV=3	P16050	74805.9	4	SSDFQLHELQSHLLR
1939	HN-1	Arachidonate 15-lipoxygenase OS=Homo sapiens GN=ALOX15 PE=1 SV=3	P16050	74805.9	4	TDVAVKDDPELQTWCR
1940	HN-1	78 kDa glucose-regulated protein OS=Homo sapiens GN=HSPA5 PE=1 SV=2	P11021	72334.7	7	AKFEELNMDLFR
1941	HN-1	78 kDa glucose-regulated protein OS=Homo sapiens GN=HSPA5 PE=1 SV=2	P11021	72334.7	7	ALSSQHQAR
1942	HN-1	78 kDa glucose-regulated protein OS=Homo sapiens GN=HSPA5 PE=1 SV=2	P11021	72334.7	7	FAEEDKK
1943	HN-1	78 kDa glucose-regulated protein OS=Homo sapiens GN=HSPA5 PE=1 SV=2	P11021	72334.7	7	IEWLESHQDADIEDFK
1944	HN-1	78 kDa glucose-regulated protein OS=Homo sapiens GN=HSPA5 PE=1 SV=2	P11021	72334.7	7	KSDIDEIVLVGGSTR
1945	HN-1	78 kDa glucose-regulated protein OS=Homo sapiens GN=HSPA5 PE=1 SV=2	P11021	72334.7	7	VTAEDKGTGNK
1946	HN-1	78 kDa glucose-regulated protein OS=Homo sapiens GN=HSPA5 PE=1 SV=2	P11021	72334.7	7	VTHAVVTVPAYFNDAQR
1947	HN-1	Protein disulfide-isomerase A3 OS=Homo sapiens GN=PDIA3 PE=1 SV=4	P30101	56784.6	3	FIQENIFGICPHMTEDNKDLIQGK
1948	HN-1	Protein disulfide-isomerase A3 OS=Homo sapiens GN=PDIA3 PE=1 SV=4	P30101	56784.6	3	FLQDYFDGNLKR
1949	HN-1	Protein disulfide-isomerase A3 OS=Homo sapiens GN=PDIA3 PE=1 SV=4	P30101	56784.6	3	KTFSHELSDFGLESTAGEIPVVAIR
1950	HN-1	Actin, cytoplasmic 2 OS=Homo sapiens GN=ACTG1 PE=1 SV=1	P63261	41793.9	4	HQGVMVGMGQK
1951	HN-1	Actin, cytoplasmic 2 OS=Homo sapiens GN=ACTG1 PE=1 SV=1	P63261	41793.9	4	KDLYANTVLSGGTTMYPGIADR
1952	HN-1	Actin, cytoplasmic 2 OS=Homo sapiens GN=ACTG1 PE=1 SV=1	P63261	41793.9	4	QEYDESGPSIVHR
1953	HN-1	Actin, cytoplasmic 2 OS=Homo sapiens GN=ACTG1 PE=1 SV=1	P63261	41793.9	4	TTGIVMDSGDGVTHTVPIYEGYALPHAILR
1954	HN-1	Alpha-actinin-4 OS=Homo sapiens GN=ACTN4 PE=1 SV=2	O43707	104857	4	ASIHEAWTDGK
1955	HN-1	Alpha-actinin-4 OS=Homo sapiens GN=ACTN4 PE=1 SV=2	O43707	104857	4	EAILAIHK
1956	HN-1	Alpha-actinin-4 OS=Homo sapiens GN=ACTN4 PE=1 SV=2	O43707	104857	4	ICDQWDALGSLTHSR
1957	HN-1	Alpha-actinin-4 OS=Homo sapiens GN=ACTN4 PE=1 SV=2	O43707	104857	4	KDDPVTNLNNAFEVAEK
1958	HN-1	Myosin-9 OS=Homo sapiens GN=MYH9 PE=1 SV=4	P35579	226538	14	ADFCIIHYAGK
1959	HN-1	Myosin-9 OS=Homo sapiens GN=MYH9 PE=1 SV=4	P35579	226538	14	EMEAELEDERK
1960	HN-1	Myosin-9 OS=Homo sapiens GN=MYH9 PE=1 SV=4	P35579	226538	14	EQLEEEEEAKHNLEK
1961	HN-1	Myosin-9 OS=Homo sapiens GN=MYH9 PE=1 SV=4	P35579	226538	14	HSQAVEELAEQLEQTKR
1962	HN-1	Myosin-9 OS=Homo sapiens GN=MYH9 PE=1 SV=4	P35579	226538	14	KEEELQAALAR
1963	HN-1	Myosin-9 OS=Homo sapiens GN=MYH9 PE=1 SV=4	P35579	226538	14	KLEEEQIILEDQNCK
1964	HN-1	Myosin-9 OS=Homo sapiens GN=MYH9 PE=1 SV=4	P35579	226538	14	LDPHLVLDQLR
1965	HN-1	Myosin-9 OS=Homo sapiens GN=MYH9 PE=1 SV=4	P35579	226538	14	QAQQERDELADEIANSSGK
1966	HN-1	Myosin-9 OS=Homo sapiens GN=MYH9 PE=1 SV=4	P35579	226538	14	RGDLPFVVPR
1967	HN-1	Myosin-9 OS=Homo sapiens GN=MYH9 PE=1 SV=4	P35579	226538	14	RKLEGDSTDLSDQIAELQAQIAELK
1968	HN-1	Myosin-9 OS=Homo sapiens GN=MYH9 PE=1 SV=4	P35579	226538	14	THEAQIQEMR
1969	HN-1	Myosin-9 OS=Homo sapiens GN=MYH9 PE=1 SV=4	P35579	226538	14	VMQEQGTHPK
1970	HN-1	Myosin-9 OS=Homo sapiens GN=MYH9 PE=1 SV=4	P35579	226538	14	VNKDDIQK
1971	HN-1	Myosin-9 OS=Homo sapiens GN=MYH9 PE=1 SV=4	P35579	226538	14	VSHLLGINVTDFTR
1972	HN-1	Lumican OS=Homo sapiens GN=LUM PE=1 SV=2	P51884	38431.5	3	LKEDAVSAAFK
1973	HN-1	Lumican OS=Homo sapiens GN=LUM PE=1 SV=2	P51884	38431.5	3	NNQIDHIDEK
1974	HN-1	Lumican OS=Homo sapiens GN=LUM PE=1 SV=2	P51884	38431.5	3	SLEDLQLTHNK
1975	HN-1	Lactotransferrin OS=Homo sapiens GN=LTF PE=1 SV=6	P02788	78182.3	15	ADAVTLDGGFIYEAGLAPYK
1976	HN-1	Lactotransferrin OS=Homo sapiens GN=LTF PE=1 SV=6	P02788	78182.3	15	KCNQWSGLSEGSVTCSSASTTEDCIALVLK
1977	HN-1	Lactotransferrin OS=Homo sapiens GN=LTF PE=1 SV=6	P02788	78182.3	15	KCSTSPLLEACEFLR
1978	HN-1	Lactotransferrin OS=Homo sapiens GN=LTF PE=1 SV=6	P02788	78182.3	15	KGGSFQLNELQGLK
1979	HN-1	Lactotransferrin OS=Homo sapiens GN=LTF PE=1 SV=6	P02788	78182.3	15	KPVTEAR
1980	HN-1	Lactotransferrin OS=Homo sapiens GN=LTF PE=1 SV=6	P02788	78182.3	15	KSEEEVAAR
1981	HN-1	Lactotransferrin OS=Homo sapiens GN=LTF PE=1 SV=6	P02788	78182.3	15	LRPVAAEVYGTER
1982	HN-1	Lactotransferrin OS=Homo sapiens GN=LTF PE=1 SV=6	P02788	78182.3	15	NGSDCPDKFCLFQSETK
1983	HN-1	Lactotransferrin OS=Homo sapiens GN=LTF PE=1 SV=6	P02788	78182.3	15	QVLLHQQAK
1984	HN-1	Lactotransferrin OS=Homo sapiens GN=LTF PE=1 SV=6	P02788	78182.3	15	SCHLAMAPNHAVVSR
1985	HN-1	Lactotransferrin OS=Homo sapiens GN=LTF PE=1 SV=6	P02788	78182.3	15	SVNGKEDAIWNLLR
1986	HN-1	Lactotransferrin OS=Homo sapiens GN=LTF PE=1 SV=6	P02788	78182.3	15	VPSHAVVAR
1987	HN-1	Lactotransferrin OS=Homo sapiens GN=LTF PE=1 SV=6	P02788	78182.3	15	VRGPPVSCIK
1988	HN-1	Lactotransferrin OS=Homo sapiens GN=LTF PE=1 SV=6	P02788	78182.3	15	VVWCAVGEQELRK
1989	HN-1	Lactotransferrin OS=Homo sapiens GN=LTF PE=1 SV=6	P02788	78182.3	15	YLGPQYVAGITNLKK
1990	HN-1	Alpha-1-acid glycoprotein 1 OS=Homo sapiens GN=ORM1 PE=1 SV=1	P02763	23512.1	2	DKCEPLEK
1991	HN-1	Alpha-1-acid glycoprotein 1 OS=Homo sapiens GN=ORM1 PE=1 SV=1	P02763	23512.1	2	YVGGQEHFAHLLILR
1992	HN-1	Heat shock cognate 71 kDa protein OS=Homo sapiens GN=HSPA8 PE=1 SV=1	P11142	70899.8	7	ARFEELNADLFR
1993	HN-1	Heat shock cognate 71 kDa protein OS=Homo sapiens GN=HSPA8 PE=1 SV=1	P11142	70899.8	7	LSKEDIER
1994	HN-1	Heat shock cognate 71 kDa protein OS=Homo sapiens GN=HSPA8 PE=1 SV=1	P11142	70899.8	7	NQTAEKEEFEHQQK
1995	HN-1	Heat shock cognate 71 kDa protein OS=Homo sapiens GN=HSPA8 PE=1 SV=1	P11142	70899.8	7	RFDDAVVQSDMK
1996	HN-1	Heat shock cognate 71 kDa protein OS=Homo sapiens GN=HSPA8 PE=1 SV=1	P11142	70899.8	7	SQIHDIVLVGGSTR
1997	HN-1	Heat shock cognate 71 kDa protein OS=Homo sapiens GN=HSPA8 PE=1 SV=1	P11142	70899.8	7	STAGDTHLGGEDFDNR
1998	HN-1	Heat shock cognate 71 kDa protein OS=Homo sapiens GN=HSPA8 PE=1 SV=1	P11142	70899.8	7	VQVEYKGETK
[truncated: 3,488 more rows]

## Sheet: HN-1
	HN-1				Unique
		Protein name	Accession #	MW (Da)	peptide #	Peptide sequence
1	HN-1	Mucin-5B OS=Homo sapiens GN=MUC5B PE=1 SV=3	Q9HC84	596324	25	AAGGAVCEQPLGLECR
2	HN-1	Mucin-5B OS=Homo sapiens GN=MUC5B PE=1 SV=3	Q9HC84	596324	25	AAQLPDMPLEELGQQVDCDR
3	HN-1	Mucin-5B OS=Homo sapiens GN=MUC5B PE=1 SV=3	Q9HC84	596324	25	AENYPEVSIDQVGQVLTCSLETGLTCK
4	HN-1	Mucin-5B OS=Homo sapiens GN=MUC5B PE=1 SV=3	Q9HC84	596324	25	AQAACANAR
5	HN-1	Mucin-5B OS=Homo sapiens GN=MUC5B PE=1 SV=3	Q9HC84	596324	25	AQAQPGVPLGELGQVVECSLDFGLVCR
6	HN-1	Mucin-5B OS=Homo sapiens GN=MUC5B PE=1 SV=3	Q9HC84	596324	25	CGLTDNENCLK
7	HN-1	Mucin-5B OS=Homo sapiens GN=MUC5B PE=1 SV=3	Q9HC84	596324	25	CPPSQPFFNEDQMK
8	HN-1	Mucin-5B OS=Homo sapiens GN=MUC5B PE=1 SV=3	Q9HC84	596324	25	DIECQAESFPNWTLAQVGQK
9	HN-1	Mucin-5B OS=Homo sapiens GN=MUC5B PE=1 SV=3	Q9HC84	596324	25	EEGLILFDQIPVSSGFSK
10	HN-1	Mucin-5B OS=Homo sapiens GN=MUC5B PE=1 SV=3	Q9HC84	596324	25	ELGQVVECSLDFGLVCR
11	HN-1	Mucin-5B OS=Homo sapiens GN=MUC5B PE=1 SV=3	Q9HC84	596324	25	GATGGLCDLTCPPTK
12	HN-1	Mucin-5B OS=Homo sapiens GN=MUC5B PE=1 SV=3	Q9HC84	596324	25	GYQVCPVLADIECR
13	HN-1	Mucin-5B OS=Homo sapiens GN=MUC5B PE=1 SV=3	Q9HC84	596324	25	IVTENIPCGTTGTTCSK
14	HN-1	Mucin-5B OS=Homo sapiens GN=MUC5B PE=1 SV=3	Q9HC84	596324	25	LEVPCQSLEAYAELCR
15	HN-1	Mucin-5B OS=Homo sapiens GN=MUC5B PE=1 SV=3	Q9HC84	596324	25	LSCLGASLQK
16	HN-1	Mucin-5B OS=Homo sapiens GN=MUC5B PE=1 SV=3	Q9HC84	596324	25	LSPSCPDALAPK
17	HN-1	Mucin-5B OS=Homo sapiens GN=MUC5B PE=1 SV=3	Q9HC84	596324	25	LTDPNSAFSR
18	HN-1	Mucin-5B OS=Homo sapiens GN=MUC5B PE=1 SV=3	Q9HC84	596324	25	LTPLQFGNLQK
19	HN-1	Mucin-5B OS=Homo sapiens GN=MUC5B PE=1 SV=3	Q9HC84	596324	25	MCFNYEIR
20	HN-1	Mucin-5B OS=Homo sapiens GN=MUC5B PE=1 SV=3	Q9HC84	596324	25	NSFEDPCSLSVENENYAR
21	HN-1	Mucin-5B OS=Homo sapiens GN=MUC5B PE=1 SV=3	Q9HC84	596324	25	SEQLGGDVESYDK
22	HN-1	Mucin-5B OS=Homo sapiens GN=MUC5B PE=1 SV=3	Q9HC84	596324	25	TFDGDVFR
23	HN-1	Mucin-5B OS=Homo sapiens GN=MUC5B PE=1 SV=3	Q9HC84	596324	25	TGCCYSCEEDSCQVR
24	HN-1	Mucin-5B OS=Homo sapiens GN=MUC5B PE=1 SV=3	Q9HC84	596324	25	VDCNTCTCR
25	HN-1	Mucin-5B OS=Homo sapiens GN=MUC5B PE=1 SV=3	Q9HC84	596324	25	YAYVVDACQPTCR
26	HN-1	Pulmonary surfactant-associated protein A2 OS=Homo sapiens GN=SFTPA2 PE=1 SV=1	Q8IWL1,Q8IWL2	26182.3	2	NPEENEAIASFVK
27	HN-1	Pulmonary surfactant-associated protein A2 OS=Homo sapiens GN=SFTPA2 PE=1 SV=1	Q8IWL1,Q8IWL2	26182.3	2	VFSSNGQSITFDAIQEACAR
28	HN-1	Alpha-actinin-4 OS=Homo sapiens GN=ACTN4 PE=1 SV=2	O43707	104857	8	ALDFIASK
29	HN-1	Alpha-actinin-4 OS=Homo sapiens GN=ACTN4 PE=1 SV=2	O43707	104857	8	ETTDTDTADQVIASFK
30	HN-1	Alpha-actinin-4 OS=Homo sapiens GN=ACTN4 PE=1 SV=2	O43707	104857	8	LASDLLEWIR
31	HN-1	Alpha-actinin-4 OS=Homo sapiens GN=ACTN4 PE=1 SV=2	O43707	104857	8	LSGSNPYTTVTPQIINSK
32	HN-1	Alpha-actinin-4 OS=Homo sapiens GN=ACTN4 PE=1 SV=2	O43707	104857	8	MAPYQGPDAVPGALDYK
33	HN-1	Alpha-actinin-4 OS=Homo sapiens GN=ACTN4 PE=1 SV=2	O43707	104857	8	TIQEMQQK
34	HN-1	Alpha-actinin-4 OS=Homo sapiens GN=ACTN4 PE=1 SV=2	O43707	104857	8	VGWEQLLTTIAR
35	HN-1	Alpha-actinin-4 OS=Homo sapiens GN=ACTN4 PE=1 SV=2	O43707	104857	8	VQQLVPK
36	HN-1	Triosephosphate isomerase OS=Homo sapiens GN=TPI1 PE=1 SV=3	P60174	30790.8	4	SNVSDAVAQSTR
37	HN-1	Triosephosphate isomerase OS=Homo sapiens GN=TPI1 PE=1 SV=3	P60174	30790.8	4	VPADTEVVCAPPTAYIDFAR
38	HN-1	Triosephosphate isomerase OS=Homo sapiens GN=TPI1 PE=1 SV=3	P60174	30790.8	4	VTNGAFTGEISPGMIK
39	HN-1	Triosephosphate isomerase OS=Homo sapiens GN=TPI1 PE=1 SV=3	P60174	30790.8	4	VVLAYEPVWAIGTGK
40	HN-1	Lactotransferrin OS=Homo sapiens GN=LTF PE=1 SV=6	P02788	78182.3	14	ADAVTLDGGFIYEAGLAPYK
41	HN-1	Lactotransferrin OS=Homo sapiens GN=LTF PE=1 SV=6	P02788	78182.3	14	CAFSSQEPYFSYSGAFK
42	HN-1	Lactotransferrin OS=Homo sapiens GN=LTF PE=1 SV=6	P02788	78182.3	14	CGLVPVLAENYK
43	HN-1	Lactotransferrin OS=Homo sapiens GN=LTF PE=1 SV=6	P02788	78182.3	14	CLAENAGDVAFVK
44	HN-1	Lactotransferrin OS=Homo sapiens GN=LTF PE=1 SV=6	P02788	78182.3	14	DGAGDVAFIR
45	HN-1	Lactotransferrin OS=Homo sapiens GN=LTF PE=1 SV=6	P02788	78182.3	14	DSPIQCIQAIAENR
46	HN-1	Lactotransferrin OS=Homo sapiens GN=LTF PE=1 SV=6	P02788	78182.3	14	DVTVLQNTDGNNNEAWAK
47	HN-1	Lactotransferrin OS=Homo sapiens GN=LTF PE=1 SV=6	P02788	78182.3	14	EDAIWNLLR
48	HN-1	Lactotransferrin OS=Homo sapiens GN=LTF PE=1 SV=6	P02788	78182.3	14	FQLFGSPSGQK
49	HN-1	Lactotransferrin OS=Homo sapiens GN=LTF PE=1 SV=6	P02788	78182.3	14	GEADAMSLDGGYVYTAGK
50	HN-1	Lactotransferrin OS=Homo sapiens GN=LTF PE=1 SV=6	P02788	78182.3	14	IDSGLYLGSGYFTAIQNLR
51	HN-1	Lactotransferrin OS=Homo sapiens GN=LTF PE=1 SV=6	P02788	78182.3	14	NLLFNDNTECLAR
52	HN-1	Lactotransferrin OS=Homo sapiens GN=LTF PE=1 SV=6	P02788	78182.3	14	SVQWCAVSQPEATK
53	HN-1	Lactotransferrin OS=Homo sapiens GN=LTF PE=1 SV=6	P02788	78182.3	14	VVWCAVGEQELR
54	HN-1	Cathepsin D OS=Homo sapiens GN=CTSD PE=1 SV=1	P07339	44553	5	AIGAVPLIQGEYMIPCEK
55	HN-1	Cathepsin D OS=Homo sapiens GN=CTSD PE=1 SV=1	P07339	44553	5	DPDAQPGGELMLGGTDSK
56	HN-1	Cathepsin D OS=Homo sapiens GN=CTSD PE=1 SV=1	P07339	44553	5	EGCEAIVDTGTSLMVGPVDEVR
57	HN-1	Cathepsin D OS=Homo sapiens GN=CTSD PE=1 SV=1	P07339	44553	5	ISVNNVLPVFDNLMQQK
58	HN-1	Cathepsin D OS=Homo sapiens GN=CTSD PE=1 SV=1	P07339	44553	5	VGFAEAAR
59	HN-1	Clusterin OS=Homo sapiens GN=CLU PE=1 SV=1	P10909	52495	4	EIQNAVNGVK
60	HN-1	Clusterin OS=Homo sapiens GN=CLU PE=1 SV=1	P10909	52495	4	ELDESLQVAER
61	HN-1	Clusterin OS=Homo sapiens GN=CLU PE=1 SV=1	P10909	52495	4	LFDSDPITVTVPVEVSR
62	HN-1	Clusterin OS=Homo sapiens GN=CLU PE=1 SV=1	P10909	52495	4	TLLSNLEEAK
63	HN-1	Annexin A2 OS=Homo sapiens GN=ANXA2 PE=1 SV=2	P07355	38606.1	4	AEDGSVIDYELIDQDAR
64	HN-1	Annexin A2 OS=Homo sapiens GN=ANXA2 PE=1 SV=2	P07355	38606.1	4	GLGTDEDSLIEIICSR
65	HN-1	Annexin A2 OS=Homo sapiens GN=ANXA2 PE=1 SV=2	P07355	38606.1	4	QDIAFAYQR
66	HN-1	Annexin A2 OS=Homo sapiens GN=ANXA2 PE=1 SV=2	P07355	38606.1	4	TNQELQEINR
67	HN-1	Beta-2-glycoprotein 1 OS=Homo sapiens GN=APOH PE=1 SV=3	P02749	38298.5	2	TDASDVKPC
68	HN-1	Beta-2-glycoprotein 1 OS=Homo sapiens GN=APOH PE=1 SV=3	P02749	38298.5	2	VCPFAGILENGAVR
69	HN-1	Complement C4-B OS=Homo sapiens GN=C4B PE=1 SV=1	P0C0L5	192795	7	AEFQDALEK
70	HN-1	Complement C4-B OS=Homo sapiens GN=C4B PE=1 SV=1	P0C0L5	192795	7	CSVFYGAPSK
71	HN-1	Complement C4-B OS=Homo sapiens GN=C4B PE=1 SV=1	P0C0L5	192795	7	EMSGSPASGIPVK
72	HN-1	Complement C4-B OS=Homo sapiens GN=C4B PE=1 SV=1	P0C0L5	192795	7	GLEEELQFSLGSK
73	HN-1	Complement C4-B OS=Homo sapiens GN=C4B PE=1 SV=1	P0C0L5	192795	7	LNMGITDLQGLR
74	HN-1	Complement C4-B OS=Homo sapiens GN=C4B PE=1 SV=1	P0C0L5	192795	7	VEYGFQVK
75	HN-1	Complement C4-B OS=Homo sapiens GN=C4B PE=1 SV=1	P0C0L5	192795	7	VTASDPLDTLGSEGALSPGGVASLLR
76	HN-1	L-lactate dehydrogenase B chain OS=Homo sapiens GN=LDHB PE=1 SV=2	P07195	36638.6	4	LIAPVAEEEATVPNNK
77	HN-1	L-lactate dehydrogenase B chain OS=Homo sapiens GN=LDHB PE=1 SV=2	P07195	36638.6	4	MVVESAYEVIK
78	HN-1	L-lactate dehydrogenase B chain OS=Homo sapiens GN=LDHB PE=1 SV=2	P07195	36638.6	4	SADTLWDIQK
79	HN-1	L-lactate dehydrogenase B chain OS=Homo sapiens GN=LDHB PE=1 SV=2	P07195	36638.6	4	SLADELALVDVLEDK
80	HN-1	Endoplasmin OS=Homo sapiens GN=HSP90B1 PE=1 SV=1	P14625	92471.7	8	EEASDYLELDTIK
81	HN-1	Endoplasmin OS=Homo sapiens GN=HSP90B1 PE=1 SV=1	P14625	92471.7	8	ELISNASDALDK
82	HN-1	Endoplasmin OS=Homo sapiens GN=HSP90B1 PE=1 SV=1	P14625	92471.7	8	GLFDEYGSK
83	HN-1	Endoplasmin OS=Homo sapiens GN=HSP90B1 PE=1 SV=1	P14625	92471.7	8	GVVDSDDLPLNVSR
84	HN-1	Endoplasmin OS=Homo sapiens GN=HSP90B1 PE=1 SV=1	P14625	92471.7	8	LISLTDENALSGNEELTVK
85	HN-1	Endoplasmin OS=Homo sapiens GN=HSP90B1 PE=1 SV=1	P14625	92471.7	8	LSLNIDPDAK
86	HN-1	Endoplasmin OS=Homo sapiens GN=HSP90B1 PE=1 SV=1	P14625	92471.7	8	SGYLLPDTK
87	HN-1	Endoplasmin OS=Homo sapiens GN=HSP90B1 PE=1 SV=1	P14625	92471.7	8	SILFVPTSAPR
88	HN-1	Endoplasmin OS=Homo sapiens GN=HSP90B1 PE=1 SV=1	P14625	92471.7	8	YSQFINFPIYVWSSK
89	HN-1	ADP/ATP translocase 2 OS=Homo sapiens GN=SLC25A5 PE=1 SV=7	P05141	32853.5	2	DFLAGGVAAAISK
90	HN-1	ADP/ATP translocase 2 OS=Homo sapiens GN=SLC25A5 PE=1 SV=7	P05141	32853.5	2	YFPTQALNFAFK
91	HN-1	Protein arginine N-methyltransferase 1 OS=Homo sapiens GN=PRMT1 PE=1 SV=2	Q99873	41516.1	2	VEDLTFTSPFCLQVK
92	HN-1	Protein arginine N-methyltransferase 1 OS=Homo sapiens GN=PRMT1 PE=1 SV=2	Q99873	41516.1	2	WLAPDGLIFPDR
93	HN-1	Ezrin OS=Homo sapiens GN=EZR PE=1 SV=4	P15311	69414.7	2	APDFVFYAPR
94	HN-1	Ezrin OS=Homo sapiens GN=EZR PE=1 SV=4	P15311	69414.7	2	FYPEDVAEELIQDITQK
95	HN-1	Ezrin OS=Homo sapiens GN=EZR PE=1 SV=4	P15311	69414.7	2	IALLEEAR
96	HN-1	Ezrin OS=Homo sapiens GN=EZR PE=1 SV=4	P15311	69414.7	2	IGFPWSEIR
97	HN-1	116 kDa U5 small nuclear ribonucleoprotein component OS=Homo sapiens GN=EFTUD2 PE=1 SV=1	Q15029	109438	2	SFVEFILEPLYK
98	HN-1	116 kDa U5 small nuclear ribonucleoprotein component OS=Homo sapiens GN=EFTUD2 PE=1 SV=1	Q15029	109438	2	VLGENYTLEDEEDSQICTVGR
99	HN-1	Keratin, type I cytoskeletal 18 OS=Homo sapiens GN=KRT18 PE=1 SV=2	P05783	48059	4	AQYDELAR
100	HN-1	Keratin, type I cytoskeletal 18 OS=Homo sapiens GN=KRT18 PE=1 SV=2	P05783	48059	4	GGMGSGGLATGIAGGLAGMGGIQNEK
101	HN-1	Keratin, type I cytoskeletal 18 OS=Homo sapiens GN=KRT18 PE=1 SV=2	P05783	48059	4	IVLQIDNAR
102	HN-1	Keratin, type I cytoskeletal 18 OS=Homo sapiens GN=KRT18 PE=1 SV=2	P05783	48059	4	LAADDFR
103	HN-1	Keratin, type I cytoskeletal 18 OS=Homo sapiens GN=KRT18 PE=1 SV=2	P05783	48059	4	LLEDGEDFNLGDALDSSNSMQTIQK
104	HN-1	Keratin, type I cytoskeletal 18 OS=Homo sapiens GN=KRT18 PE=1 SV=2	P05783	48059	4	TVQSLEIDLDSMR
105	HN-1	T-complex protein 1 subunit beta OS=Homo sapiens GN=CCT2 PE=1 SV=4	P78371	57489.9	3	LAVEAVLR
106	HN-1	T-complex protein 1 subunit beta OS=Homo sapiens GN=CCT2 PE=1 SV=4	P78371	57489.9	3	LGGSLADSYLDEGFLLDK
107	HN-1	T-complex protein 1 subunit beta OS=Homo sapiens GN=CCT2 PE=1 SV=4	P78371	57489.9	3	MLPTIIADNAGYDSADLVAQLR
108	HN-1	Protein SET OS=Homo sapiens GN=SET PE=1 SV=3	Q01105	33489.4	2	IDFYFDENPYFENK
109	HN-1	Protein SET OS=Homo sapiens GN=SET PE=1 SV=3	Q01105	33489.4	2	LNEQASEEILK
110	HN-1	Enhancer of rudimentary homolog OS=Homo sapiens GN=ERH PE=1 SV=1	P84090	12259.3	2	ADTQTYQPYNK
111	HN-1	Enhancer of rudimentary homolog OS=Homo sapiens GN=ERH PE=1 SV=1	P84090	12259.3	2	SHTILLVQPTK
112	HN-1	T-complex protein 1 subunit delta OS=Homo sapiens GN=CCT4 PE=1 SV=4	P50991	57926	3	AFADAMEVIPSTLAENAGLNPISTVTELR
113	HN-1	T-complex protein 1 subunit delta OS=Homo sapiens GN=CCT4 PE=1 SV=4	P50991	57926	3	ALIAGGGAPEIELALR
114	HN-1	T-complex protein 1 subunit delta OS=Homo sapiens GN=CCT4 PE=1 SV=4	P50991	57926	3	VIDPATATSVDLR
115	HN-1	Keratin, type II cytoskeletal 1 OS=Homo sapiens GN=KRT1 PE=1 SV=6	P04264	66040.3	9	AQYEDIAQK
116	HN-1	Keratin, type II cytoskeletal 1 OS=Homo sapiens GN=KRT1 PE=1 SV=6	P04264	66040.3	9	DYQELMNTK
117	HN-1	Keratin, type II cytoskeletal 1 OS=Homo sapiens GN=KRT1 PE=1 SV=6	P04264	66040.3	9	FLEQQNQVLQTK
118	HN-1	Keratin, type II cytoskeletal 1 OS=Homo sapiens GN=KRT1 PE=1 SV=6	P04264	66040.3	9	FSSCGGGGGSFGAGGGFGSR
119	HN-1	Keratin, type II cytoskeletal 1 OS=Homo sapiens GN=KRT1 PE=1 SV=6	P04264	66040.3	9	IEISELNR
120	HN-1	Keratin, type II cytoskeletal 1 OS=Homo sapiens GN=KRT1 PE=1 SV=6	P04264	66040.3	9	LNDLEDALQQAK
121	HN-1	Keratin, type II cytoskeletal 1 OS=Homo sapiens GN=KRT1 PE=1 SV=6	P04264	66040.3	9	NMQDMVEDYR
122	HN-1	Keratin, type II cytoskeletal 1 OS=Homo sapiens GN=KRT1 PE=1 SV=6	P04264	66040.3	9	QISNLQQSISDAEQR
123	HN-1	Keratin, type II cytoskeletal 1 OS=Homo sapiens GN=KRT1 PE=1 SV=6	P04264	66040.3	9	SLNNQFASFIDK
124	HN-1	Keratin, type II cytoskeletal 1 OS=Homo sapiens GN=KRT1 PE=1 SV=6	P04264	66040.3	9	YEELQITAGR
125	HN-1	Prohibitin OS=Homo sapiens GN=PHB PE=1 SV=1	P35232	29804.6	3	AAIISAEGDSK
126	HN-1	Prohibitin OS=Homo sapiens GN=PHB PE=1 SV=1	P35232	29804.6	3	FDAGELITQR
127	HN-1	Prohibitin OS=Homo sapiens GN=PHB PE=1 SV=1	P35232	29804.6	3	QVAQQEAER
128	HN-1	Protein-glutamine gamma-glutamyltransferase 2 OS=Homo sapiens GN=TGM2 PE=1 SV=2	P21980	77329.1	3	ALLVEPVINSYLLAER
129	HN-1	Protein-glutamine gamma-glutamyltransferase 2 OS=Homo sapiens GN=TGM2 PE=1 SV=2	P21980	77329.1	3	SEGTYCCGPVPVR
130	HN-1	Protein-glutamine gamma-glutamyltransferase 2 OS=Homo sapiens GN=TGM2 PE=1 SV=2	P21980	77329.1	3	YLLNLNLEPFSEK
131	HN-1	Transketolase OS=Homo sapiens GN=TKT PE=1 SV=3	P29401	67879.4	2	IIALDGDTK
132	HN-1	Transketolase OS=Homo sapiens GN=TKT PE=1 SV=3	P29401	67879.4	2	SVPTSTVFYPSDGVATEK
133	HN-1	Malate dehydrogenase, mitochondrial OS=Homo sapiens GN=MDH2 PE=1 SV=3	P40926	35503.7	4	IQEAGTEVVK
134	HN-1	Malate dehydrogenase, mitochondrial OS=Homo sapiens GN=MDH2 PE=1 SV=3	P40926	35503.7	4	SQETECTYFSTPLLLGK
135	HN-1	Malate dehydrogenase, mitochondrial OS=Homo sapiens GN=MDH2 PE=1 SV=3	P40926	35503.7	4	TIIPLISQCTPK
136	HN-1	Malate dehydrogenase, mitochondrial OS=Homo sapiens GN=MDH2 PE=1 SV=3	P40926	35503.7	4	VAVLGASGGIGQPLSLLLK
137	HN-1	Arginine--tRNA ligase, cytoplasmic OS=Homo sapiens GN=RARS PE=1 SV=2	P54136	75382	2	IVFVPGCSIPLTIVK
138	HN-1	Arginine--tRNA ligase, cytoplasmic OS=Homo sapiens GN=RARS PE=1 SV=2	P54136	75382	2	SDGGYTYDTSDLAAIK
139	HN-1	14-3-3 protein theta OS=Homo sapiens GN=YWHAQ PE=1 SV=1	P27348	27765.4	2	LAEQAER
140	HN-1	14-3-3 protein theta OS=Homo sapiens GN=YWHAQ PE=1 SV=1	P27348	27765.4	2	NLLSVAYK
141	HN-1	14-3-3 protein theta OS=Homo sapiens GN=YWHAQ PE=1 SV=1	P27348	27765.4	2	SICTTVLELLDK
142	HN-1	14-3-3 protein theta OS=Homo sapiens GN=YWHAQ PE=1 SV=1	P27348	27765.4	2	TAFDEAIAELDTLNEDSYK
143	HN-1	Peroxiredoxin-5, mitochondrial OS=Homo sapiens GN=PRDX5 PE=1 SV=4	P30044	22086.4	3	FSMVVQDGIVK
144	HN-1	Peroxiredoxin-5, mitochondrial OS=Homo sapiens GN=PRDX5 PE=1 SV=4	P30044	22086.4	3	LLADPTGAFGK
145	HN-1	Peroxiredoxin-5, mitochondrial OS=Homo sapiens GN=PRDX5 PE=1 SV=4	P30044	22086.4	3	VGDAIPAVEVFEGEPGNK
146	HN-1	60S ribosomal protein L18 OS=Homo sapiens GN=RPL18 PE=1 SV=2	Q07020	21635.2	2	TAVVVGTITDDVR
147	HN-1	60S ribosomal protein L18 OS=Homo sapiens GN=RPL18 PE=1 SV=2	Q07020	21635.2	2	TNSTFNQVVLK
148	HN-1	L-lactate dehydrogenase A chain OS=Homo sapiens GN=LDHA PE=1 SV=2	P00338	36689.2	4	DLADELALVDVIEDK
149	HN-1	L-lactate dehydrogenase A chain OS=Homo sapiens GN=LDHA PE=1 SV=2	P00338	36689.2	4	DQLIYNLLK
150	HN-1	L-lactate dehydrogenase A chain OS=Homo sapiens GN=LDHA PE=1 SV=2	P00338	36689.2	4	QVVESAYEVIK
151	HN-1	L-lactate dehydrogenase A chain OS=Homo sapiens GN=LDHA PE=1 SV=2	P00338	36689.2	4	VTLTSEEEAR
152	HN-1	60S acidic ribosomal protein P2 OS=Homo sapiens GN=RPLP2 PE=1 SV=1	P05387	11665.5	2	LASVPAGGAVAVSAAPGSAAPAAGSAPAAAEEK
153	HN-1	60S acidic ribosomal protein P2 OS=Homo sapiens GN=RPLP2 PE=1 SV=1	P05387	11665.5	2	NIEDVIAQGIGK
154	HN-1	Aldehyde dehydrogenase, mitochondrial OS=Homo sapiens GN=ALDH2 PE=1 SV=2	P05091	56381.4	5	TEQGPQVDETQFK
155	HN-1	Aldehyde dehydrogenase, mitochondrial OS=Homo sapiens GN=ALDH2 PE=1 SV=2	P05091	56381.4	5	TFVQEDIYDEFVER
156	HN-1	Aldehyde dehydrogenase, mitochondrial OS=Homo sapiens GN=ALDH2 PE=1 SV=2	P05091	56381.4	5	TIEEVVGR
157	HN-1	Aldehyde dehydrogenase, mitochondrial OS=Homo sapiens GN=ALDH2 PE=1 SV=2	P05091	56381.4	5	VAFTGSTEIGR
158	HN-1	Aldehyde dehydrogenase, mitochondrial OS=Homo sapiens GN=ALDH2 PE=1 SV=2	P05091	56381.4	5	VVGNPFDSK
159	HN-1	ATP-dependent RNA helicase A OS=Homo sapiens GN=DHX9 PE=1 SV=4	Q08211	140962	2	ELDALDANDELTPLGR
160	HN-1	ATP-dependent RNA helicase A OS=Homo sapiens GN=DHX9 PE=1 SV=4	Q08211	140962	2	ETPFELIEALLK
161	HN-1	Ceruloplasmin OS=Homo sapiens GN=CP PE=1 SV=1	P00450	122208	6	DIASGLIGPLIICK
162	HN-1	Ceruloplasmin OS=Homo sapiens GN=CP PE=1 SV=1	P00450	122208	6	DLYSGLIGPLIVCR
163	HN-1	Ceruloplasmin OS=Homo sapiens GN=CP PE=1 SV=1	P00450	122208	6	EVGPTNADPVCLAK
164	HN-1	Ceruloplasmin OS=Homo sapiens GN=CP PE=1 SV=1	P00450	122208	6	EYTDASFTNR
165	HN-1	Ceruloplasmin OS=Homo sapiens GN=CP PE=1 SV=1	P00450	122208	6	GAYPLSIEPIGVR
166	HN-1	Ceruloplasmin OS=Homo sapiens GN=CP PE=1 SV=1	P00450	122208	6	MYYSAVDPTK
167	HN-1	40S ribosomal protein SA OS=Homo sapiens GN=RPSA PE=1 SV=4	P08865	32854.1	5	AIVAIENPADVSVISSR
168	HN-1	40S ribosomal protein SA OS=Homo sapiens GN=RPSA PE=1 SV=4	P08865	32854.1	5	FAAATGATPIAGR
169	HN-1	40S ribosomal protein SA OS=Homo sapiens GN=RPSA PE=1 SV=4	P08865	32854.1	5	FTPGTFTNQIQAAFR
170	HN-1	40S ribosomal protein SA OS=Homo sapiens GN=RPSA PE=1 SV=4	P08865	32854.1	5	LLVVTDPR
171	HN-1	40S ribosomal protein SA OS=Homo sapiens GN=RPSA PE=1 SV=4	P08865	32854.1	5	YVDIAIPCNNK
172	HN-1	Vimentin OS=Homo sapiens GN=VIM PE=1 SV=4	P08670	53652.7	5	DNLAEDIMR
173	HN-1	Vimentin OS=Homo sapiens GN=VIM PE=1 SV=4	P08670	53652.7	5	EYQDLLNVK
174	HN-1	Vimentin OS=Homo sapiens GN=VIM PE=1 SV=4	P08670	53652.7	5	LGDLYEEEMR
175	HN-1	Vimentin OS=Homo sapiens GN=VIM PE=1 SV=4	P08670	53652.7	5	QDVDNASLAR
176	HN-1	Vimentin OS=Homo sapiens GN=VIM PE=1 SV=4	P08670	53652.7	5	QVDQLTNDK
177	HN-1	SAM domain and HD domain-containing protein 1 OS=Homo sapiens GN=SAMHD1 PE=1 SV=2	Q9Y3Z3	72202.7	3	EQIVGPLESPVEDSLWPYK
178	HN-1	SAM domain and HD domain-containing protein 1 OS=Homo sapiens GN=SAMHD1 PE=1 SV=2	Q9Y3Z3	72202.7	3	VGNIIDTMITDAFLK
179	HN-1	SAM domain and HD domain-containing protein 1 OS=Homo sapiens GN=SAMHD1 PE=1 SV=2	Q9Y3Z3	72202.7	3	YVGETQPTGQIK
180	HN-1	Filamin-B OS=Homo sapiens GN=FLNB PE=1 SV=2	O75369	278159	6	AGLAPLEVR
181	HN-1	Filamin-B OS=Homo sapiens GN=FLNB PE=1 SV=2	O75369	278159	6	IGNLQTDLSDGLR
182	HN-1	Filamin-B OS=Homo sapiens GN=FLNB PE=1 SV=2	O75369	278159	6	IPYLPITNFNQNWQDGK
183	HN-1	Filamin-B OS=Homo sapiens GN=FLNB PE=1 SV=2	O75369	278159	6	QMQLENVSVALEFLDR
184	HN-1	Filamin-B OS=Homo sapiens GN=FLNB PE=1 SV=2	O75369	278159	6	VAVTEGCQPSR
185	HN-1	Filamin-B OS=Homo sapiens GN=FLNB PE=1 SV=2	O75369	278159	6	VDIQTEDLEDGTCK
186	HN-1	Fibrinogen gamma chain OS=Homo sapiens GN=FGG PE=1 SV=3	P02679	51513.3	3	ASTPNGYDNGIIWATWK
187	HN-1	Fibrinogen gamma chain OS=Homo sapiens GN=FGG PE=1 SV=3	P02679	51513.3	3	LDGSVDFK
188	HN-1	Fibrinogen gamma chain OS=Homo sapiens GN=FGG PE=1 SV=3	P02679	51513.3	3	TSTADYAMFK
189	HN-1	Ig alpha-1 chain C region OS=Homo sapiens GN=IGHA1 PE=1 SV=2	P01876	37653.8	6	DASGVTFTWTPSSGK
190	HN-1	Ig alpha-1 chain C region OS=Homo sapiens GN=IGHA1 PE=1 SV=2	P01876	37653.8	6	NFPPSQDASGDLYTTSSQLTLPATQCLAGK
191	HN-1	Ig alpha-1 chain C region OS=Homo sapiens GN=IGHA1 PE=1 SV=2	P01876	37653.8	6	SAVQGPPER
192	HN-1	Ig alpha-1 chain C region OS=Homo sapiens GN=IGHA1 PE=1 SV=2	P01876	37653.8	6	TPLTATLSK
193	HN-1	Ig alpha-1 chain C region OS=Homo sapiens GN=IGHA1 PE=1 SV=2	P01876	37653.8	6	VAAEDWK
194	HN-1	Ig alpha-1 chain C region OS=Homo sapiens GN=IGHA1 PE=1 SV=2	P01876	37653.8	6	WLQGSQELPR
195	HN-1	Major vault protein OS=Homo sapiens GN=MVP PE=1 SV=4	Q14764	99326	7	AQLELEVSK
196	HN-1	Major vault protein OS=Homo sapiens GN=MVP PE=1 SV=4	Q14764	99326	7	AQQLAEVEVK
197	HN-1	Major vault protein OS=Homo sapiens GN=MVP PE=1 SV=4	Q14764	99326	7	GPLEYVPSAK
198	HN-1	Major vault protein OS=Homo sapiens GN=MVP PE=1 SV=4	Q14764	99326	7	ILDQSEAEK
199	HN-1	Major vault protein OS=Homo sapiens GN=MVP PE=1 SV=4	Q14764	99326	7	LAQDPFPLYPGEVLEK
200	HN-1	Major vault protein OS=Homo sapiens GN=MVP PE=1 SV=4	Q14764	99326	7	QAIPLDENEGIYVQDVK
201	HN-1	Major vault protein OS=Homo sapiens GN=MVP PE=1 SV=4	Q14764	99326	7	VVAGDEWLFEGPGTYIPR
202	HN-1	Immunoglobulin lambda-like polypeptide 5 OS=Homo sapiens GN=IGLL5 PE=2 SV=2	B9A064	23062.9	2	ANPTVTLFPPSSEELQANK
203	HN-1	Immunoglobulin lambda-like polypeptide 5 OS=Homo sapiens GN=IGLL5 PE=2 SV=2	B9A064	23062.9	2	ATLVCLISDFYPGAVTVAWK
204	HN-1	Alcohol dehydrogenase class 4 mu/sigma chain OS=Homo sapiens GN=ADH7 PE=1 SV=2	P40394	41481.4	4	AMAVGATECISPK
205	HN-1	Alcohol dehydrogenase class 4 mu/sigma chain OS=Homo sapiens GN=ADH7 PE=1 SV=2	P40394	41481.4	4	ISEGFELLNSGQSIR
206	HN-1	Alcohol dehydrogenase class 4 mu/sigma chain OS=Homo sapiens GN=ADH7 PE=1 SV=2	P40394	41481.4	4	MLTYDPMLLFTGR
207	HN-1	Alcohol dehydrogenase class 4 mu/sigma chain OS=Homo sapiens GN=ADH7 PE=1 SV=2	P40394	41481.4	4	QPFSIEEIEVAPPK
208	HN-1	Ribonuclease inhibitor OS=Homo sapiens GN=RNH1 PE=1 SV=2	P13489	49974.4	2	LDDCGLTEAR
209	HN-1	Ribonuclease inhibitor OS=Homo sapiens GN=RNH1 PE=1 SV=2	P13489	49974.4	2	LESCGVTSDNCR
210	HN-1	Cytochrome b-c1 complex subunit 1, mitochondrial OS=Homo sapiens GN=UQCRC1 PE=1 SV=3	P31930	52645.9	2	EMQENDASMR
211	HN-1	Cytochrome b-c1 complex subunit 1, mitochondrial OS=Homo sapiens GN=UQCRC1 PE=1 SV=3	P31930	52645.9	2	IAEVDASVVR
212	HN-1	26S protease regulatory subunit 6A OS=Homo sapiens GN=PSMC3 PE=1 SV=3	P17980	49205	2	MNVSPDVNYEELAR
213	HN-1	26S protease regulatory subunit 6A OS=Homo sapiens GN=PSMC3 PE=1 SV=3	P17980	49205	2	QTYFLPVIGLVDAEK
214	HN-1	3-hydroxyacyl-CoA dehydrogenase type-2 OS=Homo sapiens GN=HSD17B10 PE=1 SV=3	Q99714	26923.1	2	LVGQGASAVLLDLPNSGGEAQAK
215	HN-1	3-hydroxyacyl-CoA dehydrogenase type-2 OS=Homo sapiens GN=HSD17B10 PE=1 SV=3	Q99714	26923.1	2	VMTIAPGLFGTPLLTSLPEK
216	HN-1	6-phosphogluconate dehydrogenase, decarboxylating OS=Homo sapiens GN=PGD PE=1 SV=3	P52209	53141.9	3	LVPLLDTGDIIIDGGNSEYR
217	HN-1	6-phosphogluconate dehydrogenase, decarboxylating OS=Homo sapiens GN=PGD PE=1 SV=3	P52209	53141.9	3	NPELQNLLLDDFFK
218	HN-1	6-phosphogluconate dehydrogenase, decarboxylating OS=Homo sapiens GN=PGD PE=1 SV=3	P52209	53141.9	3	YGPSLMPGGNK
219	HN-1	Junction plakoglobin OS=Homo sapiens GN=JUP PE=1 SV=3	P14923	81745.9	2	LLNDEDPVVVTK
220	HN-1	Junction plakoglobin OS=Homo sapiens GN=JUP PE=1 SV=3	P14923	81745.9	2	TMQNTSDLDTAR
221	HN-1	Arachidonate 15-lipoxygenase OS=Homo sapiens GN=ALOX15 PE=1 SV=3	P16050	74805.9	5	EITEIGLQGAQDR
222	HN-1	Arachidonate 15-lipoxygenase OS=Homo sapiens GN=ALOX15 PE=1 SV=3	P16050	74805.9	5	LDMPYEYLRPSVVENSVAI
223	HN-1	Arachidonate 15-lipoxygenase OS=Homo sapiens GN=ALOX15 PE=1 SV=3	P16050	74805.9	5	LLPMVIQLQLPR
224	HN-1	Arachidonate 15-lipoxygenase OS=Homo sapiens GN=ALOX15 PE=1 SV=3	P16050	74805.9	5	LVFPPGMEELQAQLEK
225	HN-1	Arachidonate 15-lipoxygenase OS=Homo sapiens GN=ALOX15 PE=1 SV=3	P16050	74805.9	5	LYDLPVDER
226	HN-1	Alpha-enolase OS=Homo sapiens GN=ENO1 PE=1 SV=2	P06733	47170.2	4	LAMQEFMILPVGAANFR
227	HN-1	Alpha-enolase OS=Homo sapiens GN=ENO1 PE=1 SV=2	P06733	47170.2	4	SGETEDTFIADLVVGLCTGQIK
228	HN-1	Alpha-enolase OS=Homo sapiens GN=ENO1 PE=1 SV=2	P06733	47170.2	4	VNQIGSVTESLQACK
229	HN-1	Alpha-enolase OS=Homo sapiens GN=ENO1 PE=1 SV=2	P06733	47170.2	4	VVIGMDVAASEFFR
230	HN-1	Tubulin beta-4B chain OS=Homo sapiens GN=TUBB4B PE=1 SV=1	P68371	49830.7	2	AVLVDLEPGTMDSVR
231	HN-1	Tubulin beta-4B chain OS=Homo sapiens GN=TUBB4B PE=1 SV=1	P68371	49830.7	2	FPGQLNADLR
232	HN-1	Tubulin beta-4B chain OS=Homo sapiens GN=TUBB4B PE=1 SV=1	P68371	49830.7	2	INVYYNEATGGK
233	HN-1	Tubulin beta-4B chain OS=Homo sapiens GN=TUBB4B PE=1 SV=1	P68371	49830.7	2	LAVNMVPFPR
234	HN-1	Tubulin beta-4B chain OS=Homo sapiens GN=TUBB4B PE=1 SV=1	P68371	49830.7	2	TAVCDIPPR
235	HN-1	40S ribosomal protein S9 OS=Homo sapiens GN=RPS9 PE=1 SV=3	P46781	22592.5	2	IGVLDEGK
236	HN-1	40S ribosomal protein S9 OS=Homo sapiens GN=RPS9 PE=1 SV=3	P46781	22592.5	2	LFEGNALLR
237	HN-1	Nucleophosmin OS=Homo sapiens GN=NPM1 PE=1 SV=2	P06748	32575.5	2	MSVQPTVSLGGFEITPPVVLR
238	HN-1	Nucleophosmin OS=Homo sapiens GN=NPM1 PE=1 SV=2	P06748	32575.5	2	MTDQEAIQDLWQWR
239	HN-1	Pyruvate kinase isozymes M1/M2 OS=Homo sapiens GN=PKM PE=1 SV=4	P14618	57937.5	7	AEGSDVANAVLDGADCIMLSGETAK
240	HN-1	Pyruvate kinase isozymes M1/M2 OS=Homo sapiens GN=PKM PE=1 SV=4	P14618	57937.5	7	DPVQEAWAEDVDLR
241	HN-1	Pyruvate kinase isozymes M1/M2 OS=Homo sapiens GN=PKM PE=1 SV=4	P14618	57937.5	7	FDEILEASDGIMVAR
242	HN-1	Pyruvate kinase isozymes M1/M2 OS=Homo sapiens GN=PKM PE=1 SV=4	P14618	57937.5	7	GDYPLEAVR
243	HN-1	Pyruvate kinase isozymes M1/M2 OS=Homo sapiens GN=PKM PE=1 SV=4	P14618	57937.5	7	LDIDSPPITAR
244	HN-1	Pyruvate kinase isozymes M1/M2 OS=Homo sapiens GN=PKM PE=1 SV=4	P14618	57937.5	7	NTGIICTIGPASR
245	HN-1	Pyruvate kinase isozymes M1/M2 OS=Homo sapiens GN=PKM PE=1 SV=4	P14618	57937.5	7	VNFAMNVGK
246	HN-1	Heterogeneous nuclear ribonucleoprotein A3 OS=Homo sapiens GN=HNRNPA3 PE=1 SV=2	P51991	39595.1	2	IETIEVMEDR
247	HN-1	Heterogeneous nuclear ribonucleoprotein A3 OS=Homo sapiens GN=HNRNPA3 PE=1 SV=2	P51991	39595.1	2	SSGSPYGGGYGSGGGSGGYGSR
248	HN-1	Neuroblast differentiation-associated protein AHNAK OS=Homo sapiens GN=AHNAK PE=1 SV=2	Q09666	629104	3	LPSGSGAASPTGSAVDIR
249	HN-1	Neuroblast differentiation-associated protein AHNAK OS=Homo sapiens GN=AHNAK PE=1 SV=2	Q09666	629104	3	VDIEAPDVSLEGPEGK
250	HN-1	Neuroblast differentiation-associated protein AHNAK OS=Homo sapiens GN=AHNAK PE=1 SV=2	Q09666	629104	3	VDIEGPDVNIEGPEGK
251	HN-1	Transitional endoplasmic reticulum ATPase OS=Homo sapiens GN=VCP PE=1 SV=4	P55072	89324.8	7	EVDIGIPDATGR
252	HN-1	Transitional endoplasmic reticulum ATPase OS=Homo sapiens GN=VCP PE=1 SV=4	P55072	89324.8	7	GGNIGDGGGAADR
253	HN-1	Transitional endoplasmic reticulum ATPase OS=Homo sapiens GN=VCP PE=1 SV=4	P55072	89324.8	7	GILLYGPPGTGK
254	HN-1	Transitional endoplasmic reticulum ATPase OS=Homo sapiens GN=VCP PE=1 SV=4	P55072	89324.8	7	GVLFYGPPGCGK
255	HN-1	Transitional endoplasmic reticulum ATPase OS=Homo sapiens GN=VCP PE=1 SV=4	P55072	89324.8	7	LDQLIYIPLPDEK
256	HN-1	Transitional endoplasmic reticulum ATPase OS=Homo sapiens GN=VCP PE=1 SV=4	P55072	89324.8	7	NAPAIIFIDELDAIAPK
257	HN-1	Transitional endoplasmic reticulum ATPase OS=Homo sapiens GN=VCP PE=1 SV=4	P55072	89324.8	7	VINQILTEMDGMSTK
258	HN-1	Phosphoglycerate kinase 1 OS=Homo sapiens GN=PGK1 PE=1 SV=3	P00558	44615.3	5	ACANPAAGSVILLENLR
259	HN-1	Phosphoglycerate kinase 1 OS=Homo sapiens GN=PGK1 PE=1 SV=3	P00558	44615.3	5	VDFNVPMK
260	HN-1	Phosphoglycerate kinase 1 OS=Homo sapiens GN=PGK1 PE=1 SV=3	P00558	44615.3	5	VLNNMEIGTSLFDEEGAK
261	HN-1	Phosphoglycerate kinase 1 OS=Homo sapiens GN=PGK1 PE=1 SV=3	P00558	44615.3	5	YAEAVTR
262	HN-1	Phosphoglycerate kinase 1 OS=Homo sapiens GN=PGK1 PE=1 SV=3	P00558	44615.3	5	YSLEPVAVELK
263	HN-1	14-3-3 protein beta/alpha OS=Homo sapiens GN=YWHAB PE=1 SV=3	P31946	28083.1	4	IEAELQDICNDVLELLDK
264	HN-1	14-3-3 protein beta/alpha OS=Homo sapiens GN=YWHAB PE=1 SV=3	P31946	28083.1	4	LAEQAER
265	HN-1	14-3-3 protein beta/alpha OS=Homo sapiens GN=YWHAB PE=1 SV=3	P31946	28083.1	4	NLLSVAYK
266	HN-1	14-3-3 protein beta/alpha OS=Homo sapiens GN=YWHAB PE=1 SV=3	P31946	28083.1	4	TAFDEAIAELDTLNEESYK
267	HN-1	14-3-3 protein beta/alpha OS=Homo sapiens GN=YWHAB PE=1 SV=3	P31946	28083.1	4	YLIPNATQPESK
268	HN-1	14-3-3 protein beta/alpha OS=Homo sapiens GN=YWHAB PE=1 SV=3	P31946	28083.1	4	YLSEVASGDNK
269	HN-1	Prothymosin alpha OS=Homo sapiens GN=PTMA PE=1 SV=2	P06454	12202.5	2	AAEDDEDDDVDTK
270	HN-1	Prothymosin alpha OS=Homo sapiens GN=PTMA PE=1 SV=2	P06454	12202.5	2	AEDDEDDDVDTK
271	HN-1	Keratin, type I cytoskeletal 13 OS=Homo sapiens GN=KRT13 PE=1 SV=4	P13646	49589.3	10	AGLENTVAETECR
272	HN-1	Keratin, type I cytoskeletal 13 OS=Homo sapiens GN=KRT13 PE=1 SV=4	P13646	49589.3	10	ALEEANADLEVK
273	HN-1	Keratin, type I cytoskeletal 13 OS=Homo sapiens GN=KRT13 PE=1 SV=4	P13646	49589.3	10	EQYEAMAER
274	HN-1	Keratin, type I cytoskeletal 13 OS=Homo sapiens GN=KRT13 PE=1 SV=4	P13646	49589.3	10	EVSTNTAMIQTSK
275	HN-1	Keratin, type I cytoskeletal 13 OS=Homo sapiens GN=KRT13 PE=1 SV=4	P13646	49589.3	10	ILTATIENNR
276	HN-1	Keratin, type I cytoskeletal 13 OS=Homo sapiens GN=KRT13 PE=1 SV=4	P13646	49589.3	10	ITMQNLNDR
277	HN-1	Keratin, type I cytoskeletal 13 OS=Homo sapiens GN=KRT13 PE=1 SV=4	P13646	49589.3	10	LAADDFR
278	HN-1	Keratin, type I cytoskeletal 13 OS=Homo sapiens GN=KRT13 PE=1 SV=4	P13646	49589.3	10	LQSSSASYGGGFGGGSCQLGGGR
279	HN-1	Keratin, type I cytoskeletal 13 OS=Homo sapiens GN=KRT13 PE=1 SV=4	P13646	49589.3	10	MIGFPSSAGSVSPR
280	HN-1	Keratin, type I cytoskeletal 13 OS=Homo sapiens GN=KRT13 PE=1 SV=4	P13646	49589.3	10	SLLEGQDAK
281	HN-1	Keratin, type I cytoskeletal 13 OS=Homo sapiens GN=KRT13 PE=1 SV=4	P13646	49589.3	10	TDLEMQIESLNEELAYMK
282	HN-1	Keratin, type I cytoskeletal 13 OS=Homo sapiens GN=KRT13 PE=1 SV=4	P13646	49589.3	10	TLQGLEIELQSQLSMK
283	HN-1	Keratin, type I cytoskeletal 13 OS=Homo sapiens GN=KRT13 PE=1 SV=4	P13646	49589.3	10	YENELALR
284	HN-1	Aldehyde dehydrogenase, dimeric NADP-preferring OS=Homo sapiens GN=ALDH3A1 PE=1 SV=3	P30838	50395.7	7	DLYPVINGGVPETTELLK
285	HN-1	Aldehyde dehydrogenase, dimeric NADP-preferring OS=Homo sapiens GN=ALDH3A1 PE=1 SV=3	P30838	50395.7	7	FMNSGQTCVAPDYILCDPSIQNQIVEK
286	HN-1	Aldehyde dehydrogenase, dimeric NADP-preferring OS=Homo sapiens GN=ALDH3A1 PE=1 SV=3	P30838	50395.7	7	IQQLEALQR
287	HN-1	Aldehyde dehydrogenase, dimeric NADP-preferring OS=Homo sapiens GN=ALDH3A1 PE=1 SV=3	P30838	50395.7	7	LPEWAADEPVEK
288	HN-1	Aldehyde dehydrogenase, dimeric NADP-preferring OS=Homo sapiens GN=ALDH3A1 PE=1 SV=3	P30838	50395.7	7	SLEEAIQFINQR
289	HN-1	Aldehyde dehydrogenase, dimeric NADP-preferring OS=Homo sapiens GN=ALDH3A1 PE=1 SV=3	P30838	50395.7	7	VAYGGTGDAATR
290	HN-1	Aldehyde dehydrogenase, dimeric NADP-preferring OS=Homo sapiens GN=ALDH3A1 PE=1 SV=3	P30838	50395.7	7	VMGLIEGQK
291	HN-1	Alpha-2-macroglobulin OS=Homo sapiens GN=A2M PE=1 SV=3	P01023	163290	7	AIGYLNTGYQR
292	HN-1	Alpha-2-macroglobulin OS=Homo sapiens GN=A2M PE=1 SV=3	P01023	163290	7	LPPNVVEESAR
293	HN-1	Alpha-2-macroglobulin OS=Homo sapiens GN=A2M PE=1 SV=3	P01023	163290	7	QFSFPLSSEPFQGSYK
294	HN-1	Alpha-2-macroglobulin OS=Homo sapiens GN=A2M PE=1 SV=3	P01023	163290	7	SASNMAIVDVK
295	HN-1	Alpha-2-macroglobulin OS=Homo sapiens GN=A2M PE=1 SV=3	P01023	163290	7	SSGSLLNNAIK
296	HN-1	Alpha-2-macroglobulin OS=Homo sapiens GN=A2M PE=1 SV=3	P01023	163290	7	VSVQLEASPAFLAVPVEK
297	HN-1	Alpha-2-macroglobulin OS=Homo sapiens GN=A2M PE=1 SV=3	P01023	163290	7	VTAAPQSVCALR
298	HN-1	Keratin, type I cytoskeletal 9 OS=Homo sapiens GN=KRT9 PE=1 SV=3	P35527	62065.9	3	GGSGGSYGGGGSGGGYGGGSGSR
299	HN-1	Keratin, type I cytoskeletal 9 OS=Homo sapiens GN=KRT9 PE=1 SV=3	P35527	62065.9	3	LASYLDK
300	HN-1	Keratin, type I cytoskeletal 9 OS=Homo sapiens GN=KRT9 PE=1 SV=3	P35527	62065.9	3	QEYEQLIAK
301	HN-1	Keratin, type I cytoskeletal 9 OS=Homo sapiens GN=KRT9 PE=1 SV=3	P35527	62065.9	3	VQALEEANNDLENK
302	HN-1	Malate dehydrogenase, cytoplasmic OS=Homo sapiens GN=MDH1 PE=1 SV=4	P40925	36426.9	2	FVEGLPINDFSR
303	HN-1	Malate dehydrogenase, cytoplasmic OS=Homo sapiens GN=MDH1 PE=1 SV=4	P40925	36426.9	2	VIVVGNPANTNCLTASK
304	HN-1	WD repeat-containing protein 1 OS=Homo sapiens GN=WDR1 PE=1 SV=4	O75083	66193.2	2	LATGSDDNCAAFFEGPPFK
305	HN-1	WD repeat-containing protein 1 OS=Homo sapiens GN=WDR1 PE=1 SV=4	O75083	66193.2	2	VFASLPQVER
306	HN-1	Apolipoprotein A-II OS=Homo sapiens GN=APOA2 PE=1 SV=1	P02652	11175.3	2	EPCVESLVSQYFQTVTDYGK
307	HN-1	Apolipoprotein A-II OS=Homo sapiens GN=APOA2 PE=1 SV=1	P02652	11175.3	2	SPELQAEAK
308	HN-1	Adenylyl cyclase-associated protein 1 OS=Homo sapiens GN=CAP1 PE=1 SV=5	Q01518	51901.6	3	INSITVDNCK
309	HN-1	Adenylyl cyclase-associated protein 1 OS=Homo sapiens GN=CAP1 PE=1 SV=5	Q01518	51901.6	3	SSEMNVLIPTEGGDFNEFPVPEQFK
310	HN-1	Adenylyl cyclase-associated protein 1 OS=Homo sapiens GN=CAP1 PE=1 SV=5	Q01518	51901.6	3	VENQENVSNLVIEDTELK
311	HN-1	Prelamin-A/C OS=Homo sapiens GN=LMNA PE=1 SV=1	P02545	74140.7	10	EAALSTALSEK
312	HN-1	Prelamin-A/C OS=Homo sapiens GN=LMNA PE=1 SV=1	P02545	74140.7	10	EGDLIAAQAR
313	HN-1	Prelamin-A/C OS=Homo sapiens GN=LMNA PE=1 SV=1	P02545	74140.7	10	ITESEEVVSR
314	HN-1	Prelamin-A/C OS=Homo sapiens GN=LMNA PE=1 SV=1	P02545	74140.7	10	LADALQELR
315	HN-1	Prelamin-A/C OS=Homo sapiens GN=LMNA PE=1 SV=1	P02545	74140.7	10	LEAALGEAK
316	HN-1	Prelamin-A/C OS=Homo sapiens GN=LMNA PE=1 SV=1	P02545	74140.7	10	MQQQLDEYQELLDIK
317	HN-1	Prelamin-A/C OS=Homo sapiens GN=LMNA PE=1 SV=1	P02545	74140.7	10	SGAQASSTPLSPTR
318	HN-1	Prelamin-A/C OS=Homo sapiens GN=LMNA PE=1 SV=1	P02545	74140.7	10	SNEDQSMGNWQIK
319	HN-1	Prelamin-A/C OS=Homo sapiens GN=LMNA PE=1 SV=1	P02545	74140.7	10	SVGGSGGGSFGDNLVTR
320	HN-1	Prelamin-A/C OS=Homo sapiens GN=LMNA PE=1 SV=1	P02545	74140.7	10	TALINSTGEEVAMR
321	HN-1	Enoyl-CoA hydratase, mitochondrial OS=Homo sapiens GN=ECHS1 PE=1 SV=4	P30084	31388.2	2	AQFAQPEILIGTIPGAGGTQR
322	HN-1	Enoyl-CoA hydratase, mitochondrial OS=Homo sapiens GN=ECHS1 PE=1 SV=4	P30084	31388.2	2	ICPVETLVEEAIQCAEK
323	HN-1	Ubiquitin-like modifier-activating enzyme 1 OS=Homo sapiens GN=UBA1 PE=1 SV=3	P22314	117850	3	LAGTQPLEVLEAVQR
324	HN-1	Ubiquitin-like modifier-activating enzyme 1 OS=Homo sapiens GN=UBA1 PE=1 SV=3	P22314	117850	3	QPAENVNQYLTDPK
325	HN-1	Ubiquitin-like modifier-activating enzyme 1 OS=Homo sapiens GN=UBA1 PE=1 SV=3	P22314	117850	3	YFLVGAGAIGCELLK
326	HN-1	Plastin-2 OS=Homo sapiens GN=LCP1 PE=1 SV=6	P13796	70291.2	4	ISFDEFIK
327	HN-1	Plastin-2 OS=Homo sapiens GN=LCP1 PE=1 SV=6	P13796	70291.2	4	ISTSLPVLDLIDAIQPGSINYDLLK
328	HN-1	Plastin-2 OS=Homo sapiens GN=LCP1 PE=1 SV=6	P13796	70291.2	4	VDTDGNGYISFNELNDLFK
329	HN-1	Plastin-2 OS=Homo sapiens GN=LCP1 PE=1 SV=6	P13796	70291.2	4	VYALPEDLVEVNPK
330	HN-1	Erythrocyte band 7 integral membrane protein OS=Homo sapiens GN=STOM PE=1 SV=3	P27105	31732.1	3	GPGLFFILPCTDSFIK
331	HN-1	Erythrocyte band 7 integral membrane protein OS=Homo sapiens GN=STOM PE=1 SV=3	P27105	31732.1	3	NSTIVFPLPIDMLQGIIGAK
332	HN-1	Erythrocyte band 7 integral membrane protein OS=Homo sapiens GN=STOM PE=1 SV=3	P27105	31732.1	3	VIAAEGEMNASR
333	HN-1	HLA class II histocompatibility antigen, DRB1-8 beta chain OS=Homo sapiens GN=HLA-DRB1 PE=1 SV=2	Q30134	30003.4	2	FDSDVGEYR
334	HN-1	HLA class II histocompatibility antigen, DRB1-8 beta chain OS=Homo sapiens GN=HLA-DRB1 PE=1 SV=2	Q30134	30003.4	2	SVSGFYPGSIEVR
335	HN-1	WAP four-disulfide core domain protein 2 OS=Homo sapiens GN=WFDC2 PE=1 SV=2	Q14508	12992.5	2	DQCQVDSQCPGQMK
336	HN-1	WAP four-disulfide core domain protein 2 OS=Homo sapiens GN=WFDC2 PE=1 SV=2	Q14508	12992.5	2	EGSCPQVNINFPQLGLCR
337	HN-1	Proteasome subunit alpha type-3 OS=Homo sapiens GN=PSMA3 PE=1 SV=2	P25788	28433.7	2	AVENSSTAIGIR
338	HN-1	Proteasome subunit alpha type-3 OS=Homo sapiens GN=PSMA3 PE=1 SV=2	P25788	28433.7	2	SNFGYNIPLK
339	HN-1	Glyceraldehyde-3-phosphate dehydrogenase OS=Homo sapiens GN=GAPDH PE=1 SV=3	P04406	36053.4	3	GALQNIIPASTGAAK
340	HN-1	Glyceraldehyde-3-phosphate dehydrogenase OS=Homo sapiens GN=GAPDH PE=1 SV=3	P04406	36053.4	3	IISNASCTTNCLAPLAK
341	HN-1	Glyceraldehyde-3-phosphate dehydrogenase OS=Homo sapiens GN=GAPDH PE=1 SV=3	P04406	36053.4	3	LVINGNPITIFQER
342	HN-1	Ig kappa chain V-III region WOL OS=Homo sapiens PE=1 SV=1	P01620,P01623	11775.4	3	EIVLTQSPGTLSLSPGER
343	HN-1	Ig kappa chain V-III region WOL OS=Homo sapiens PE=1 SV=1	P01620,P01623	11775.4	3	FSGSGSGTDFTLTISR
344	HN-1	Ig kappa chain V-III region WOL OS=Homo sapiens PE=1 SV=1	P01620,P01623	11775.4	3	LLIYGASSR
345	HN-1	DNA-dependent protein kinase catalytic subunit OS=Homo sapiens GN=PRKDC PE=1 SV=3	P78527	469096	2	LLLQGEADQSLLTFIDK
346	HN-1	DNA-dependent protein kinase catalytic subunit OS=Homo sapiens GN=PRKDC PE=1 SV=3	P78527	469096	2	SMEEDPQTSR
347	HN-1	Profilin-1 OS=Homo sapiens GN=PFN1 PE=1 SV=2	P07737	15054.3	3	DSLLQDGEFSMDLR
348	HN-1	Profilin-1 OS=Homo sapiens GN=PFN1 PE=1 SV=2	P07737	15054.3	3	DSPSVWAAVPGK
349	HN-1	Profilin-1 OS=Homo sapiens GN=PFN1 PE=1 SV=2	P07737	15054.3	3	TFVNITPAEVGVLVGK
350	HN-1	Proteasome activator complex subunit 2 OS=Homo sapiens GN=PSME2 PE=1 SV=4	Q9UL46	27402.3	2	IEDGNDFGVAIQEK
351	HN-1	Proteasome activator complex subunit 2 OS=Homo sapiens GN=PSME2 PE=1 SV=4	Q9UL46	27402.3	2	QNLFQEAEEFLYR
352	HN-1	Fibrinogen alpha chain OS=Homo sapiens GN=FGA PE=1 SV=2	P02671	94973.4	8	AQLVDMK
353	HN-1	Fibrinogen alpha chain OS=Homo sapiens GN=FGA PE=1 SV=2	P02671	94973.4	8	DSDWPFCSDEDWNYK
354	HN-1	Fibrinogen alpha chain OS=Homo sapiens GN=FGA PE=1 SV=2	P02671	94973.4	8	DYEDQQK
355	HN-1	Fibrinogen alpha chain OS=Homo sapiens GN=FGA PE=1 SV=2	P02671	94973.4	8	GGSTSYGTGSETESPR
356	HN-1	Fibrinogen alpha chain OS=Homo sapiens GN=FGA PE=1 SV=2	P02671	94973.4	8	GLIDEVNQDFTNR
357	HN-1	Fibrinogen alpha chain OS=Homo sapiens GN=FGA PE=1 SV=2	P02671	94973.4	8	GSESGIFTNTK
358	HN-1	Fibrinogen alpha chain OS=Homo sapiens GN=FGA PE=1 SV=2	P02671	94973.4	8	NPSSAGSWNSGSSGPGSTGNR
359	HN-1	Fibrinogen alpha chain OS=Homo sapiens GN=FGA PE=1 SV=2	P02671	94973.4	8	TFPGFFSPMLGEFVSETESR
360	HN-1	BPI fold-containing family B member 1 OS=Homo sapiens GN=BPIFB1 PE=2 SV=1	Q8TDL5	52443.8	7	DALVLTPASLWKPSSPVSQ
361	HN-1	BPI fold-containing family B member 1 OS=Homo sapiens GN=BPIFB1 PE=2 SV=1	Q8TDL5	52443.8	7	GDQLILNLNNISSDR
362	HN-1	BPI fold-containing family B member 1 OS=Homo sapiens GN=BPIFB1 PE=2 SV=1	Q8TDL5	52443.8	7	IQLMNSGIGWFQPDVLK
363	HN-1	BPI fold-containing family B member 1 OS=Homo sapiens GN=BPIFB1 PE=2 SV=1	Q8TDL5	52443.8	7	LEFDLLYPAIK
364	HN-1	BPI fold-containing family B member 1 OS=Homo sapiens GN=BPIFB1 PE=2 SV=1	Q8TDL5	52443.8	7	LGSTQIVK
365	HN-1	BPI fold-containing family B member 1 OS=Homo sapiens GN=BPIFB1 PE=2 SV=1	Q8TDL5	52443.8	7	NQLCPVIEASFNGMYADLLQLVK
366	HN-1	BPI fold-containing family B member 1 OS=Homo sapiens GN=BPIFB1 PE=2 SV=1	Q8TDL5	52443.8	7	SSIGLINEK
367	HN-1	Keratin, type II cytoskeletal 8 OS=Homo sapiens GN=KRT8 PE=1 SV=7	P05787	53706.2	11	AQYEDIANR
368	HN-1	Keratin, type II cytoskeletal 8 OS=Homo sapiens GN=KRT8 PE=1 SV=7	P05787	53706.2	11	ASLEAAIADAEQR
369	HN-1	Keratin, type II cytoskeletal 8 OS=Homo sapiens GN=KRT8 PE=1 SV=7	P05787	53706.2	11	DVDEAYMNK
370	HN-1	Keratin, type II cytoskeletal 8 OS=Homo sapiens GN=KRT8 PE=1 SV=7	P05787	53706.2	11	EYQELMNVK
371	HN-1	Keratin, type II cytoskeletal 8 OS=Homo sapiens GN=KRT8 PE=1 SV=7	P05787	53706.2	11	LEAELGNMQGLVEDFK
372	HN-1	Keratin, type II cytoskeletal 8 OS=Homo sapiens GN=KRT8 PE=1 SV=7	P05787	53706.2	11	LEGLTDEINFLR
373	HN-1	Keratin, type II cytoskeletal 8 OS=Homo sapiens GN=KRT8 PE=1 SV=7	P05787	53706.2	11	LQAEIEGLK
374	HN-1	Keratin, type II cytoskeletal 8 OS=Homo sapiens GN=KRT8 PE=1 SV=7	P05787	53706.2	11	LSELEAALQR
375	HN-1	Keratin, type II cytoskeletal 8 OS=Homo sapiens GN=KRT8 PE=1 SV=7	P05787	53706.2	11	SNMDNMFESYINNLR
376	HN-1	Keratin, type II cytoskeletal 8 OS=Homo sapiens GN=KRT8 PE=1 SV=7	P05787	53706.2	11	TEMENEFVLIK
377	HN-1	Keratin, type II cytoskeletal 8 OS=Homo sapiens GN=KRT8 PE=1 SV=7	P05787	53706.2	11	VELESRLEGLTDEINFLR
378	HN-1	Keratin, type II cytoskeletal 8 OS=Homo sapiens GN=KRT8 PE=1 SV=7	P05787	53706.2	11	YEELQSLAGK
379	HN-1	ATP synthase subunit delta, mitochondrial OS=Homo sapiens GN=ATP5D PE=1 SV=2	P30049	17489.9	2	AQAELVGTADEATR
380	HN-1	ATP synthase subunit delta, mitochondrial OS=Homo sapiens GN=ATP5D PE=1 SV=2	P30049	17489.9	2	IEANEALVK
381	HN-1	Keratin, type I cytoskeletal 19 OS=Homo sapiens GN=KRT19 PE=1 SV=4	P08727	44107.1	17	AALEDTLAETEAR
382	HN-1	Keratin, type I cytoskeletal 19 OS=Homo sapiens GN=KRT19 PE=1 SV=4	P08727	44107.1	17	ALEAANGELEVK
383	HN-1	Keratin, type I cytoskeletal 19 OS=Homo sapiens GN=KRT19 PE=1 SV=4	P08727	44107.1	17	DAEAWFTSR
384	HN-1	Keratin, type I cytoskeletal 19 OS=Homo sapiens GN=KRT19 PE=1 SV=4	P08727	44107.1	17	FGPGVAFR
385	HN-1	Keratin, type I cytoskeletal 19 OS=Homo sapiens GN=KRT19 PE=1 SV=4	P08727	44107.1	17	FVSSSSSGAYGGGYGGVLTASDGLLAGNEK
386	HN-1	Keratin, type I cytoskeletal 19 OS=Homo sapiens GN=KRT19 PE=1 SV=4	P08727	44107.1	17	GQVGGQVSVEVDSAPGTDLAK
387	HN-1	Keratin, type I cytoskeletal 19 OS=Homo sapiens GN=KRT19 PE=1 SV=4	P08727	44107.1	17	ILGATIENSR
388	HN-1	Keratin, type I cytoskeletal 19 OS=Homo sapiens GN=KRT19 PE=1 SV=4	P08727	44107.1	17	IVLQIDNAR
389	HN-1	Keratin, type I cytoskeletal 19 OS=Homo sapiens GN=KRT19 PE=1 SV=4	P08727	44107.1	17	LAADDFR
390	HN-1	Keratin, type I cytoskeletal 19 OS=Homo sapiens GN=KRT19 PE=1 SV=4	P08727	44107.1	17	LASYLDK
391	HN-1	Keratin, type I cytoskeletal 19 OS=Homo sapiens GN=KRT19 PE=1 SV=4	P08727	44107.1	17	LTMQNLNDR
392	HN-1	Keratin, type I cytoskeletal 19 OS=Homo sapiens GN=KRT19 PE=1 SV=4	P08727	44107.1	17	MSVEADINGLR
393	HN-1	Keratin, type I cytoskeletal 19 OS=Homo sapiens GN=KRT19 PE=1 SV=4	P08727	44107.1	17	QSSATSSFGGLGGGSVR
394	HN-1	Keratin, type I cytoskeletal 19 OS=Homo sapiens GN=KRT19 PE=1 SV=4	P08727	44107.1	17	SQYEVMAEQNR
395	HN-1	Keratin, type I cytoskeletal 19 OS=Homo sapiens GN=KRT19 PE=1 SV=4	P08727	44107.1	17	TDLEMQIEGLK
396	HN-1	Keratin, type I cytoskeletal 19 OS=Homo sapiens GN=KRT19 PE=1 SV=4	P08727	44107.1	17	TLQGLEIELQSQLSMK
397	HN-1	Keratin, type I cytoskeletal 19 OS=Homo sapiens GN=KRT19 PE=1 SV=4	P08727	44107.1	17	VLDELTLAR
398	HN-1	Serine/arginine-rich splicing factor 1 OS=Homo sapiens GN=SRSF1 PE=1 SV=2	Q07955	27745.1	3	DGTGVVEFVR
399	HN-1	Serine/arginine-rich splicing factor 1 OS=Homo sapiens GN=SRSF1 PE=1 SV=2	Q07955	27745.1	3	EAGDVCYADVYR
400	HN-1	Serine/arginine-rich splicing factor 1 OS=Homo sapiens GN=SRSF1 PE=1 SV=2	Q07955	27745.1	3	GGPPFAFVEFEDPR
401	HN-1	ATP synthase subunit alpha, mitochondrial OS=Homo sapiens GN=ATP5A1 PE=1 SV=1	P25705	59752.1	3	GMSLNLEPDNVGVVVFGNDK
402	HN-1	ATP synthase subunit alpha, mitochondrial OS=Homo sapiens GN=ATP5A1 PE=1 SV=1	P25705	59752.1	3	ILGADTSVDLEETGR
403	HN-1	ATP synthase subunit alpha, mitochondrial OS=Homo sapiens GN=ATP5A1 PE=1 SV=1	P25705	59752.1	3	TGTAEMSSILEER
404	HN-1	60S ribosomal protein L12 OS=Homo sapiens GN=RPL12 PE=1 SV=1	P30050	17819.1	2	CTGGEVGATSALAPK
405	HN-1	60S ribosomal protein L12 OS=Homo sapiens GN=RPL12 PE=1 SV=1	P30050	17819.1	2	EILGTAQSVGCNVDGR
406	HN-1	Myoferlin OS=Homo sapiens GN=MYOF PE=1 SV=1	Q9NZM1	234716	3	STLAEIEDWLDK
407	HN-1	Myoferlin OS=Homo sapiens GN=MYOF PE=1 SV=1	Q9NZM1	234716	3	VGETIIDLENR
408	HN-1	Myoferlin OS=Homo sapiens GN=MYOF PE=1 SV=1	Q9NZM1	234716	3	VIVESASNIPK
409	HN-1	Lamin-B1 OS=Homo sapiens GN=LMNB1 PE=1 SV=2	P20700	66409.6	3	AGGPTTPLSPTR
410	HN-1	Lamin-B1 OS=Homo sapiens GN=LMNB1 PE=1 SV=2	P20700	66409.6	3	ALYETELADAR
411	HN-1	Lamin-B1 OS=Homo sapiens GN=LMNB1 PE=1 SV=2	P20700	66409.6	3	LSSEMNTSTVNSAR
412	HN-1	Tropomyosin alpha-3 chain OS=Homo sapiens GN=TPM3 PE=1 SV=1	P06753	32820.2	3	IQLVEEELDR
413	HN-1	Tropomyosin alpha-3 chain OS=Homo sapiens GN=TPM3 PE=1 SV=1	P06753	32820.2	3	LVIIEGDLER
414	HN-1	Tropomyosin alpha-3 chain OS=Homo sapiens GN=TPM3 PE=1 SV=1	P06753	32820.2	3	MELQEIQLK
415	HN-1	Alpha-1-antitrypsin OS=Homo sapiens GN=SERPINA1 PE=1 SV=3	P01009	46737.9	3	ITPNLAEFAFSLYR
416	HN-1	Alpha-1-antitrypsin OS=Homo sapiens GN=SERPINA1 PE=1 SV=3	P01009	46737.9	3	LSITGTYDLK
417	HN-1	Alpha-1-antitrypsin OS=Homo sapiens GN=SERPINA1 PE=1 SV=3	P01009	46737.9	3	TLNQPDSQLQLTTGNGLFLSEGLK
418	HN-1	Tubulin beta chain OS=Homo sapiens GN=TUBB PE=1 SV=2	P07437	49670.6	6	AILVDLEPGTMDSVR
419	HN-1	Tubulin beta chain OS=Homo sapiens GN=TUBB PE=1 SV=2	P07437	49670.6	6	ALTVPELTQQVFDAK
420	HN-1	Tubulin beta chain OS=Homo sapiens GN=TUBB PE=1 SV=2	P07437	49670.6	6	FPGQLNADLR
421	HN-1	Tubulin beta chain OS=Homo sapiens GN=TUBB PE=1 SV=2	P07437	49670.6	6	ISVYYNEATGGK
422	HN-1	Tubulin beta chain OS=Homo sapiens GN=TUBB PE=1 SV=2	P07437	49670.6	6	LAVNMVPFPR
423	HN-1	Tubulin beta chain OS=Homo sapiens GN=TUBB PE=1 SV=2	P07437	49670.6	6	TAVCDIPPR
424	HN-1	Pyruvate dehydrogenase E1 component subunit beta, mitochondrial OS=Homo sapiens GN=PDHB PE=1 SV=3	P11177	39233.4	2	IMEGPAFNFLDAPAVR
425	HN-1	Pyruvate dehydrogenase E1 component subunit beta, mitochondrial OS=Homo sapiens GN=PDHB PE=1 SV=3	P11177	39233.4	2	VFLLGEEVAQYDGAYK
426	HN-1	Scavenger receptor cysteine-rich type 1 protein M130 OS=Homo sapiens GN=CD163 PE=1 SV=2	Q86VB7	125447	7	EAEFGQGTGPIWLNEVK
427	HN-1	Scavenger receptor cysteine-rich type 1 protein M130 OS=Homo sapiens GN=CD163 PE=1 SV=2	Q86VB7	125447	7	GPDTLWQCPSSPWEK
428	HN-1	Scavenger receptor cysteine-rich type 1 protein M130 OS=Homo sapiens GN=CD163 PE=1 SV=2	Q86VB7	125447	7	LQEGPTSCSGR
429	HN-1	Scavenger receptor cysteine-rich type 1 protein M130 OS=Homo sapiens GN=CD163 PE=1 SV=2	Q86VB7	125447	7	LVDGVTECSGR
430	HN-1	Scavenger receptor cysteine-rich type 1 protein M130 OS=Homo sapiens GN=CD163 PE=1 SV=2	Q86VB7	125447	7	LVGGDIPCSGR
431	HN-1	Scavenger receptor cysteine-rich type 1 protein M130 OS=Homo sapiens GN=CD163 PE=1 SV=2	Q86VB7	125447	7	QLGCPTAVTAIGR
432	HN-1	Scavenger receptor cysteine-rich type 1 protein M130 OS=Homo sapiens GN=CD163 PE=1 SV=2	Q86VB7	125447	7	SSMSETTVGVVCR
433	HN-1	Rab GDP dissociation inhibitor beta OS=Homo sapiens GN=GDI2 PE=1 SV=2	P50395	50665.5	2	LYSESLAR
434	HN-1	Rab GDP dissociation inhibitor beta OS=Homo sapiens GN=GDI2 PE=1 SV=2	P50395	50665.5	2	SPYLYPLYGLGELPQGFAR
435	HN-1	Protein disulfide-isomerase OS=Homo sapiens GN=P4HB PE=1 SV=3	P07237	57118.1	4	ILEFFGLK
436	HN-1	Protein disulfide-isomerase OS=Homo sapiens GN=P4HB PE=1 SV=3	P07237	57118.1	4	LITLEEEMTK
437	HN-1	Protein disulfide-isomerase OS=Homo sapiens GN=P4HB PE=1 SV=3	P07237	57118.1	4	MDSTANEVEAVK
438	HN-1	Protein disulfide-isomerase OS=Homo sapiens GN=P4HB PE=1 SV=3	P07237	57118.1	4	TGPAATTLPDGAAAESLVESSEVAVIGFFK
439	HN-1	Importin subunit beta-1 OS=Homo sapiens GN=KPNB1 PE=1 SV=2	Q14974	97171.3	2	AAVENLPTFLVELSR
440	HN-1	Importin subunit beta-1 OS=Homo sapiens GN=KPNB1 PE=1 SV=2	Q14974	97171.3	2	GALQYLVPILTQTLTK
441	HN-1	Serum albumin OS=Homo sapiens GN=ALB PE=1 SV=2	P02768	69366.9	13	AAFTECCQAADK
442	HN-1	Serum albumin OS=Homo sapiens GN=ALB PE=1 SV=2	P02768	69366.9	13	AEFAEVSK
443	HN-1	Serum albumin OS=Homo sapiens GN=ALB PE=1 SV=2	P02768	69366.9	13	CCTESLVNR
444	HN-1	Serum albumin OS=Homo sapiens GN=ALB PE=1 SV=2	P02768	69366.9	13	DDNPNLPR
445	HN-1	Serum albumin OS=Homo sapiens GN=ALB PE=1 SV=2	P02768	69366.9	13	DVFLGMFLYEYAR
446	HN-1	Serum albumin OS=Homo sapiens GN=ALB PE=1 SV=2	P02768	69366.9	13	ETYGEMADCCAK
447	HN-1	Serum albumin OS=Homo sapiens GN=ALB PE=1 SV=2	P02768	69366.9	13	LVNEVTEFAK
448	HN-1	Serum albumin OS=Homo sapiens GN=ALB PE=1 SV=2	P02768	69366.9	13	QNCELFEQLGEYK
449	HN-1	Serum albumin OS=Homo sapiens GN=ALB PE=1 SV=2	P02768	69366.9	13	QTALVELVK
450	HN-1	Serum albumin OS=Homo sapiens GN=ALB PE=1 SV=2	P02768	69366.9	13	TCVADESAENCDK
451	HN-1	Serum albumin OS=Homo sapiens GN=ALB PE=1 SV=2	P02768	69366.9	13	VPQVSTPTLVEVSR
452	HN-1	Serum albumin OS=Homo sapiens GN=ALB PE=1 SV=2	P02768	69366.9	13	YICENQDSISSK
453	HN-1	Serum albumin OS=Homo sapiens GN=ALB PE=1 SV=2	P02768	69366.9	13	YLYEIAR
454	HN-1	60S acidic ribosomal protein P0 OS=Homo sapiens GN=RPLP0 PE=1 SV=1	P05388	34274.3	2	AGAIAPCEVTVPAQNTGLGPEK
455	HN-1	60S acidic ribosomal protein P0 OS=Homo sapiens GN=RPLP0 PE=1 SV=1	P05388	34274.3	2	IIQLLDDYPK
456	HN-1	Cytosol aminopeptidase OS=Homo sapiens GN=LAP3 PE=1 SV=3	P28838	56167.8	3	LNLPINIIGLAPLCENMPSGK
457	HN-1	Cytosol aminopeptidase OS=Homo sapiens GN=LAP3 PE=1 SV=3	P28838	56167.8	3	QVVDCQLADVNNIGK
458	HN-1	Cytosol aminopeptidase OS=Homo sapiens GN=LAP3 PE=1 SV=3	P28838	56167.8	3	TLIEFLLR
459	HN-1	Heat shock protein beta-1 OS=Homo sapiens GN=HSPB1 PE=1 SV=2	P04792	22782.6	4	AQLGGPEAAK
460	HN-1	Heat shock protein beta-1 OS=Homo sapiens GN=HSPB1 PE=1 SV=2	P04792	22782.6	4	DGVVEITGK
461	HN-1	Heat shock protein beta-1 OS=Homo sapiens GN=HSPB1 PE=1 SV=2	P04792	22782.6	4	LFDQAFGLPR
462	HN-1	Heat shock protein beta-1 OS=Homo sapiens GN=HSPB1 PE=1 SV=2	P04792	22782.6	4	QLSSGVSEIR
463	HN-1	Leukocyte elastase inhibitor OS=Homo sapiens GN=SERPINB1 PE=1 SV=1	P30740	42743.8	2	EATTNAPFR
464	HN-1	Leukocyte elastase inhibitor OS=Homo sapiens GN=SERPINB1 PE=1 SV=1	P30740	42743.8	2	TYNFLPEFLVSTQK
465	HN-1	Thioredoxin-dependent peroxide reductase, mitochondrial OS=Homo sapiens GN=PRDX3 PE=1 SV=3	P30048	27692.7	2	DYGVLLEGSGLALR
466	HN-1	Thioredoxin-dependent peroxide reductase, mitochondrial OS=Homo sapiens GN=PRDX3 PE=1 SV=3	P30048	27692.7	2	GLFIIDPNGVIK
467	HN-1	Ig mu chain C region OS=Homo sapiens GN=IGHM PE=1 SV=3	P01871	49305.7	4	ESGPTTYK
468	HN-1	Ig mu chain C region OS=Homo sapiens GN=IGHM PE=1 SV=3	P01871	49305.7	4	QVGSGVTTDQVQAEAK
469	HN-1	Ig mu chain C region OS=Homo sapiens GN=IGHM PE=1 SV=3	P01871	49305.7	4	VSVFVPPR
470	HN-1	Ig mu chain C region OS=Homo sapiens GN=IGHM PE=1 SV=3	P01871	49305.7	4	YVTSAPMPEPQAPGR
471	HN-1	Moesin OS=Homo sapiens GN=MSN PE=1 SV=3	P26038	67821.8	4	APDFVFYAPR
472	HN-1	Moesin OS=Homo sapiens GN=MSN PE=1 SV=3	P26038	67821.8	4	EDAVLEYLK
473	HN-1	Moesin OS=Homo sapiens GN=MSN PE=1 SV=3	P26038	67821.8	4	FYPEDVSEELIQDITQR
474	HN-1	Moesin OS=Homo sapiens GN=MSN PE=1 SV=3	P26038	67821.8	4	IGFPWSEIR
475	HN-1	Far upstream element-binding protein 2 OS=Homo sapiens GN=KHSRP PE=1 SV=4	Q92945	73115.6	2	QLEDGDQPESK
476	HN-1	Far upstream element-binding protein 2 OS=Homo sapiens GN=KHSRP PE=1 SV=4	Q92945	73115.6	2	VQISPDSGGLPER
477	HN-1	Ras GTPase-activating-like protein IQGAP1 OS=Homo sapiens GN=IQGAP1 PE=1 SV=1	P46940	189259	3	ALQSPALGLR
478	HN-1	Ras GTPase-activating-like protein IQGAP1 OS=Homo sapiens GN=IQGAP1 PE=1 SV=1	P46940	189259	3	ILAIGLINEALDEGDAQK
479	HN-1	Ras GTPase-activating-like protein IQGAP1 OS=Homo sapiens GN=IQGAP1 PE=1 SV=1	P46940	189259	3	LGLAPQIQDLYGK
480	HN-1	Ras-related protein Rap-1b OS=Homo sapiens GN=RAP1B PE=1 SV=1	P61224	20824.9	2	INVNEIFYDLVR
481	HN-1	Ras-related protein Rap-1b OS=Homo sapiens GN=RAP1B PE=1 SV=1	P61224	20824.9	2	LVVLGSGGVGK
482	HN-1	Serpin B3 OS=Homo sapiens GN=SERPINB3 PE=1 SV=2	P29508	44565.9	2	LLTEFNK
483	HN-1	Serpin B3 OS=Homo sapiens GN=SERPINB3 PE=1 SV=2	P29508	44565.9	2	TMGMVDIFNGDADLSGMTGSR
484	HN-1	Proteasome subunit beta type-2 OS=Homo sapiens GN=PSMB2 PE=1 SV=1	P49721	22837.5	2	FILNLPTFSVR
485	HN-1	Proteasome subunit beta type-2 OS=Homo sapiens GN=PSMB2 PE=1 SV=1	P49721	22837.5	2	NGYELSPTAAANFTR
486	HN-1	BPI fold-containing family A member 1 OS=Homo sapiens GN=BPIFA1 PE=1 SV=1	Q9NP55	26714.1	2	LYVTIPLGIK
487	HN-1	BPI fold-containing family A member 1 OS=Homo sapiens GN=BPIFA1 PE=1 SV=1	Q9NP55	26714.1	2	VTSVIPGLNNIIDIK
488	HN-1	78 kDa glucose-regulated protein OS=Homo sapiens GN=HSPA5 PE=1 SV=2	P11021	72334.7	4	IEIESFYEGEDFSETLTR
489	HN-1	78 kDa glucose-regulated protein OS=Homo sapiens GN=HSPA5 PE=1 SV=2	P11021	72334.7	4	ITPSYVAFTPEGER
490	HN-1	78 kDa glucose-regulated protein OS=Homo sapiens GN=HSPA5 PE=1 SV=2	P11021	72334.7	4	LYGSAGPPPTGEEDTAEKDEL
491	HN-1	78 kDa glucose-regulated protein OS=Homo sapiens GN=HSPA5 PE=1 SV=2	P11021	72334.7	4	NQLTSNPENTVFDAK
492	HN-1	78 kDa glucose-regulated protein OS=Homo sapiens GN=HSPA5 PE=1 SV=2	P11021	72334.7	4	VEIIANDQGNR
493	HN-1	Elongation factor 1-delta OS=Homo sapiens GN=EEF1D PE=1 SV=5	P29692	31121.9	2	GVVQELQQAISK
494	HN-1	Elongation factor 1-delta OS=Homo sapiens GN=EEF1D PE=1 SV=5	P29692	31121.9	2	IASLEVENQSLR
495	HN-1	Desmoplakin OS=Homo sapiens GN=DSP PE=1 SV=3	P15924	331781	6	ALLQAILQTEDMLK
496	HN-1	Desmoplakin OS=Homo sapiens GN=DSP PE=1 SV=3	P15924	331781	6	GAGSIAGASASPK
497	HN-1	Desmoplakin OS=Homo sapiens GN=DSP PE=1 SV=3	P15924	331781	6	NQCTQVVQER
498	HN-1	Desmoplakin OS=Homo sapiens GN=DSP PE=1 SV=3	P15924	331781	6	SAIYQLEEEYENLLK
499	HN-1	Desmoplakin OS=Homo sapiens GN=DSP PE=1 SV=3	P15924	331781	6	SSSFSDTLEESSPIAAIFDTENLEK
500	HN-1	Desmoplakin OS=Homo sapiens GN=DSP PE=1 SV=3	P15924	331781	6	SVQNDSQAIAEVLNQLK
501	HN-1	Fibrinogen beta chain OS=Homo sapiens GN=FGB PE=1 SV=2	P02675	55928.6	7	DNENVVNEYSSELEK
502	HN-1	Fibrinogen beta chain OS=Homo sapiens GN=FGB PE=1 SV=2	P02675	55928.6	7	LESDVSAQMEYCR
503	HN-1	Fibrinogen beta chain OS=Homo sapiens GN=FGB PE=1 SV=2	P02675	55928.6	7	MGPTELLIEMEDWK
504	HN-1	Fibrinogen beta chain OS=Homo sapiens GN=FGB PE=1 SV=2	P02675	55928.6	7	QGFGNVATNTDGK
505	HN-1	Fibrinogen beta chain OS=Homo sapiens GN=FGB PE=1 SV=2	P02675	55928.6	7	TPCTVSCNIPVVSGK
506	HN-1	Fibrinogen beta chain OS=Homo sapiens GN=FGB PE=1 SV=2	P02675	55928.6	7	VYCDMNTENGGWTVIQNR
507	HN-1	Fibrinogen beta chain OS=Homo sapiens GN=FGB PE=1 SV=2	P02675	55928.6	7	YYWGGQYTWDMAK
508	HN-1	Neutral alpha-glucosidase AB OS=Homo sapiens GN=GANAB PE=1 SV=3	Q14697	106876	2	DENSVELTMAEGPYK
509	HN-1	Neutral alpha-glucosidase AB OS=Homo sapiens GN=GANAB PE=1 SV=3	Q14697	106876	2	VTEGGEPYR
510	HN-1	Cullin-associated NEDD8-dissociated protein 1 OS=Homo sapiens GN=CAND1 PE=1 SV=2	Q86VP6	136381	2	EGPAVVGQFIQDVK
511	HN-1	Cullin-associated NEDD8-dissociated protein 1 OS=Homo sapiens GN=CAND1 PE=1 SV=2	Q86VP6	136381	2	ISGSILNELIGLVR
512	HN-1	Proteasome activator complex subunit 1 OS=Homo sapiens GN=PSME1 PE=1 SV=1	Q06323	28723.9	3	IEDGNNFGVAVQEK
513	HN-1	Proteasome activator complex subunit 1 OS=Homo sapiens GN=PSME1 PE=1 SV=1	Q06323	28723.9	3	NAYAVLYDIILK
514	HN-1	Proteasome activator complex subunit 1 OS=Homo sapiens GN=PSME1 PE=1 SV=1	Q06323	28723.9	3	TENLLGSYFPK
515	HN-1	Ig kappa chain C region OS=Homo sapiens GN=IGKC PE=1 SV=1	P01834	11608.6	3	SGTASVVCLLNNFYPR
516	HN-1	Ig kappa chain C region OS=Homo sapiens GN=IGKC PE=1 SV=1	P01834	11608.6	3	TVAAPSVFIFPPSDEQLK
517	HN-1	Ig kappa chain C region OS=Homo sapiens GN=IGKC PE=1 SV=1	P01834	11608.6	3	VDNALQSGNSQESVTEQDSK
518	HN-1	Gelsolin OS=Homo sapiens GN=GSN PE=1 SV=1	P06396	85697.8	6	AGALNSNDAFVLK
519	HN-1	Gelsolin OS=Homo sapiens GN=GSN PE=1 SV=1	P06396	85697.8	6	AQPVQVAEGSEPDGFWEALGGK
520	HN-1	Gelsolin OS=Homo sapiens GN=GSN PE=1 SV=1	P06396	85697.8	6	EGGQTAPASTR
521	HN-1	Gelsolin OS=Homo sapiens GN=GSN PE=1 SV=1	P06396	85697.8	6	GASQAGAPQGR
522	HN-1	Gelsolin OS=Homo sapiens GN=GSN PE=1 SV=1	P06396	85697.8	6	QTQVSVLPEGGETPLFK
523	HN-1	Gelsolin OS=Homo sapiens GN=GSN PE=1 SV=1	P06396	85697.8	6	YIETDPANR
524	HN-1	X-ray repair cross-complementing protein 5 OS=Homo sapiens GN=XRCC5 PE=1 SV=3	P13010	82707.1	4	DKPSGDTAAVFEEGGDVDDLLDMI
525	HN-1	X-ray repair cross-complementing protein 5 OS=Homo sapiens GN=XRCC5 PE=1 SV=3	P13010	82707.1	4	EEASGSSVTAEEAK
526	HN-1	X-ray repair cross-complementing protein 5 OS=Homo sapiens GN=XRCC5 PE=1 SV=3	P13010	82707.1	4	LTIGSNLSIR
527	HN-1	X-ray repair cross-complementing protein 5 OS=Homo sapiens GN=XRCC5 PE=1 SV=3	P13010	82707.1	4	YAPTEAQLNAVDALIDSMSLAK
528	HN-1	Heat shock protein HSP 90-alpha OS=Homo sapiens GN=HSP90AA1 PE=1 SV=5	P07900	84663.2	2	GVVDSEDLPLNISR
529	HN-1	Heat shock protein HSP 90-alpha OS=Homo sapiens GN=HSP90AA1 PE=1 SV=5	P07900	84663.2	2	TLTIVDTGIGMTK
530	HN-1	Heat shock protein HSP 90-alpha OS=Homo sapiens GN=HSP90AA1 PE=1 SV=5	P07900	84663.2	2	VFIMDNCEELIPEYLNFIR
531	HN-1	Heat shock protein HSP 90-alpha OS=Homo sapiens GN=HSP90AA1 PE=1 SV=5	P07900	84663.2	2	YESLTDPSK
532	HN-1	Heat shock protein HSP 90-alpha OS=Homo sapiens GN=HSP90AA1 PE=1 SV=5	P07900	84663.2	2	YYTSASGDEMVSLK
533	HN-1	Complement factor H OS=Homo sapiens GN=CFH PE=1 SV=4	P08603	139096	4	CFEGFGIDGPAIAK
534	HN-1	Complement factor H OS=Homo sapiens GN=CFH PE=1 SV=4	P08603	139096	4	ECDTDGWTNDIPICEVVK
535	HN-1	Complement factor H OS=Homo sapiens GN=CFH PE=1 SV=4	P08603	139096	4	SPDVINGSPISQK
536	HN-1	Complement factor H OS=Homo sapiens GN=CFH PE=1 SV=4	P08603	139096	4	WSSPPQCEGLPCK
537	HN-1	T-complex protein 1 subunit epsilon OS=Homo sapiens GN=CCT5 PE=1 SV=1	P48643	59672.4	2	LGFAGLVQEISFGTTK
538	HN-1	T-complex protein 1 subunit epsilon OS=Homo sapiens GN=CCT5 PE=1 SV=1	P48643	59672.4	2	WVGGPEIELIAIATGGR
539	HN-1	Myosin regulatory light chain 12B OS=Homo sapiens GN=MYL12B PE=1 SV=2	O14950,P19105	19795.3	2	EAFNMIDQNR
540	HN-1	Myosin regulatory light chain 12B OS=Homo sapiens GN=MYL12B PE=1 SV=2	O14950,P19105	19795.3	2	LNGTDPEDVIR
541	HN-1	Prohibitin-2 OS=Homo sapiens GN=PHB2 PE=1 SV=2	Q99623	33297.6	2	IVQAEGEAEAAK
542	HN-1	Prohibitin-2 OS=Homo sapiens GN=PHB2 PE=1 SV=2	Q99623	33297.6	2	IYLTADNLVLNLQDESFTR
543	HN-1	60 kDa heat shock protein, mitochondrial OS=Homo sapiens GN=HSPD1 PE=1 SV=2	P10809	61055.7	5	DDAMLLK
544	HN-1	60 kDa heat shock protein, mitochondrial OS=Homo sapiens GN=HSPD1 PE=1 SV=2	P10809	61055.7	5	GANPVEIR
545	HN-1	60 kDa heat shock protein, mitochondrial OS=Homo sapiens GN=HSPD1 PE=1 SV=2	P10809	61055.7	5	LSDGVAVLK
546	HN-1	60 kDa heat shock protein, mitochondrial OS=Homo sapiens GN=HSPD1 PE=1 SV=2	P10809	61055.7	5	LVQDVANNTNEEAGDGTTTATVLAR
547	HN-1	60 kDa heat shock protein, mitochondrial OS=Homo sapiens GN=HSPD1 PE=1 SV=2	P10809	61055.7	5	TLNDELEIIEGMK
548	HN-1	Fructose-bisphosphate aldolase A OS=Homo sapiens GN=ALDOA PE=1 SV=2	P04075	39420.6	5	AAQEEYVK
549	HN-1	Fructose-bisphosphate aldolase A OS=Homo sapiens GN=ALDOA PE=1 SV=2	P04075	39420.6	5	GILAADESTGSIAK
550	HN-1	Fructose-bisphosphate aldolase A OS=Homo sapiens GN=ALDOA PE=1 SV=2	P04075	39420.6	5	GVVPLAGTNGETTTQGLDGLSER
551	HN-1	Fructose-bisphosphate aldolase A OS=Homo sapiens GN=ALDOA PE=1 SV=2	P04075	39420.6	5	LQSIGTENTEENR
552	HN-1	Fructose-bisphosphate aldolase A OS=Homo sapiens GN=ALDOA PE=1 SV=2	P04075	39420.6	5	PYQYPALTPEQK
553	HN-1	Sodium/potassium-transporting ATPase subunit alpha-1 OS=Homo sapiens GN=ATP1A1 PE=1 SV=1	P05023	112900	7	AVFQANQENLPILK
554	HN-1	Sodium/potassium-transporting ATPase subunit alpha-1 OS=Homo sapiens GN=ATP1A1 PE=1 SV=1	P05023	112900	7	CIELCCGSVK
555	HN-1	Sodium/potassium-transporting ATPase subunit alpha-1 OS=Homo sapiens GN=ATP1A1 PE=1 SV=1	P05023	112900	7	LIIVEGCQR
556	HN-1	Sodium/potassium-transporting ATPase subunit alpha-1 OS=Homo sapiens GN=ATP1A1 PE=1 SV=1	P05023	112900	7	LNIPVSQVNPR
557	HN-1	Sodium/potassium-transporting ATPase subunit alpha-1 OS=Homo sapiens GN=ATP1A1 PE=1 SV=1	P05023	112900	7	NLEAVETLGSTSTICSDK
558	HN-1	Sodium/potassium-transporting ATPase subunit alpha-1 OS=Homo sapiens GN=ATP1A1 PE=1 SV=1	P05023	112900	7	NMVPQQALVIR
559	HN-1	Sodium/potassium-transporting ATPase subunit alpha-1 OS=Homo sapiens GN=ATP1A1 PE=1 SV=1	P05023	112900	7	VDNSSLTGESEPQTR
560	HN-1	Clathrin heavy chain 1 OS=Homo sapiens GN=CLTC PE=1 SV=5	Q00610	191619	6	AFMTADLPNELIELLEK
561	HN-1	Clathrin heavy chain 1 OS=Homo sapiens GN=CLTC PE=1 SV=5	Q00610	191619	6	GQCDLELINVCNENSLFK
562	HN-1	Clathrin heavy chain 1 OS=Homo sapiens GN=CLTC PE=1 SV=5	Q00610	191619	6	LLLPWLEAR
563	HN-1	Clathrin heavy chain 1 OS=Homo sapiens GN=CLTC PE=1 SV=5	Q00610	191619	6	LLYNNVSNFGR
564	HN-1	Clathrin heavy chain 1 OS=Homo sapiens GN=CLTC PE=1 SV=5	Q00610	191619	6	LPVVIGGLLDVDCSEDVIK
565	HN-1	Clathrin heavy chain 1 OS=Homo sapiens GN=CLTC PE=1 SV=5	Q00610	191619	6	VGYTPDWIFLLR
566	HN-1	Coatomer subunit beta' OS=Homo sapiens GN=COPB2 PE=1 SV=2	P35606	102489	2	AAESLADPTEYENLFPGLK
567	HN-1	Coatomer subunit beta' OS=Homo sapiens GN=COPB2 PE=1 SV=2	P35606	102489	2	LPEAAFLAR
568	HN-1	Protein S100-A14 OS=Homo sapiens GN=S100A14 PE=1 SV=1	Q9HCY8	11662.2	2	SANAEDAQEFSDVER
569	HN-1	Protein S100-A14 OS=Homo sapiens GN=S100A14 PE=1 SV=1	Q9HCY8	11662.2	2	SFWELIGEAAK
570	HN-1	14-3-3 protein eta OS=Homo sapiens GN=YWHAH PE=1 SV=4	Q04917	28219.6	2	ELETVCNDVLSLLDK
571	HN-1	14-3-3 protein eta OS=Homo sapiens GN=YWHAH PE=1 SV=4	Q04917	28219.6	2	LAEQAER
572	HN-1	14-3-3 protein eta OS=Homo sapiens GN=YWHAH PE=1 SV=4	Q04917	28219.6	2	NLLSVAYK
573	HN-1	14-3-3 protein eta OS=Homo sapiens GN=YWHAH PE=1 SV=4	Q04917	28219.6	2	NSVVEASEAAYK
574	HN-1	Collagen alpha-3(VI) chain OS=Homo sapiens GN=COL6A3 PE=1 SV=5	P12111	343667	2	AAPLQGMLPGLLAPLR
575	HN-1	Collagen alpha-3(VI) chain OS=Homo sapiens GN=COL6A3 PE=1 SV=5	P12111	343667	2	VVESLDVGQDR
576	HN-1	Protein S100-A6 OS=Homo sapiens GN=S100A6 PE=1 SV=1	P06703	10180.4	2	LMEDLDR
577	HN-1	Protein S100-A6 OS=Homo sapiens GN=S100A6 PE=1 SV=1	P06703	10180.4	2	LQDAEIAR
578	HN-1	T-complex protein 1 subunit theta OS=Homo sapiens GN=CCT8 PE=1 SV=4	P50990	59621	5	AIADTGANVVVTGGK
579	HN-1	T-complex protein 1 subunit theta OS=Homo sapiens GN=CCT8 PE=1 SV=4	P50990	59621	5	AVDDGVNTFK
580	HN-1	T-complex protein 1 subunit theta OS=Homo sapiens GN=CCT8 PE=1 SV=4	P50990	59621	5	DIDEVSSLLR
581	HN-1	T-complex protein 1 subunit theta OS=Homo sapiens GN=CCT8 PE=1 SV=4	P50990	59621	5	LATNAAVTVLR
582	HN-1	T-complex protein 1 subunit theta OS=Homo sapiens GN=CCT8 PE=1 SV=4	P50990	59621	5	NVGLDIEAEVPAVK
583	HN-1	Keratin, type II cytoskeletal 5 OS=Homo sapiens GN=KRT5 PE=1 SV=3	P13647	62379.6	12	DVDAAYMNK
584	HN-1	Keratin, type II cytoskeletal 5 OS=Homo sapiens GN=KRT5 PE=1 SV=3	P13647	62379.6	12	EYQELMNTK
585	HN-1	Keratin, type II cytoskeletal 5 OS=Homo sapiens GN=KRT5 PE=1 SV=3	P13647	62379.6	12	LAELEEALQK
586	HN-1	Keratin, type II cytoskeletal 5 OS=Homo sapiens GN=KRT5 PE=1 SV=3	P13647	62379.6	12	LLEGEECR
587	HN-1	Keratin, type II cytoskeletal 5 OS=Homo sapiens GN=KRT5 PE=1 SV=3	P13647	62379.6	12	NLDLDSIIAEVK
588	HN-1	Keratin, type II cytoskeletal 5 OS=Homo sapiens GN=KRT5 PE=1 SV=3	P13647	62379.6	12	NMQDLVEDFK
589	HN-1	Keratin, type II cytoskeletal 5 OS=Homo sapiens GN=KRT5 PE=1 SV=3	P13647	62379.6	12	QLDSIVGER
590	HN-1	Keratin, type II cytoskeletal 5 OS=Homo sapiens GN=KRT5 PE=1 SV=3	P13647	62379.6	12	QNLEPLFEQYINNLR
591	HN-1	Keratin, type II cytoskeletal 5 OS=Homo sapiens GN=KRT5 PE=1 SV=3	P13647	62379.6	12	TEAESWYQTK
592	HN-1	Keratin, type II cytoskeletal 5 OS=Homo sapiens GN=KRT5 PE=1 SV=3	P13647	62379.6	12	VDALMDEINFMK
593	HN-1	Keratin, type II cytoskeletal 5 OS=Homo sapiens GN=KRT5 PE=1 SV=3	P13647	62379.6	12	VSLAGACGVGGYGSR
594	HN-1	Keratin, type II cytoskeletal 5 OS=Homo sapiens GN=KRT5 PE=1 SV=3	P13647	62379.6	12	YEELQQTAGR
595	HN-1	Keratin, type II cytoskeletal 6A OS=Homo sapiens GN=KRT6A PE=1 SV=3	P02538	60046.4	11	ADTLTDEINFLR
596	HN-1	Keratin, type II cytoskeletal 6A OS=Homo sapiens GN=KRT6A PE=1 SV=3	P02538	60046.4	11	AEAESWYQTK
597	HN-1	Keratin, type II cytoskeletal 6A OS=Homo sapiens GN=KRT6A PE=1 SV=3	P02538	60046.4	11	AIGGGLSSVGGGSSTIK
598	HN-1	Keratin, type II cytoskeletal 6A OS=Homo sapiens GN=KRT6A PE=1 SV=3	P02538	60046.4	11	AQYEEIAQR
599	HN-1	Keratin, type II cytoskeletal 6A OS=Homo sapiens GN=KRT6A PE=1 SV=3	P02538	60046.4	11	DVDAAYMNK
600	HN-1	Keratin, type II cytoskeletal 6A OS=Homo sapiens GN=KRT6A PE=1 SV=3	P02538	60046.4	11	EYQELMNVK
601	HN-1	Keratin, type II cytoskeletal 6A OS=Homo sapiens GN=KRT6A PE=1 SV=3	P02538	60046.4	11	GMQDLVEDFK
602	HN-1	Keratin, type II cytoskeletal 6A OS=Homo sapiens GN=KRT6A PE=1 SV=3	P02538	60046.4	11	GSGGLGGACGGAGFGSR
603	HN-1	Keratin, type II cytoskeletal 6A OS=Homo sapiens GN=KRT6A PE=1 SV=3	P02538	60046.4	11	ISIGGGSCAISGGYGSR
604	HN-1	Keratin, type II cytoskeletal 6A OS=Homo sapiens GN=KRT6A PE=1 SV=3	P02538	60046.4	11	LLEGEECR
605	HN-1	Keratin, type II cytoskeletal 6A OS=Homo sapiens GN=KRT6A PE=1 SV=3	P02538	60046.4	11	NLDLDSIIAEVK
606	HN-1	Keratin, type II cytoskeletal 6A OS=Homo sapiens GN=KRT6A PE=1 SV=3	P02538	60046.4	11	QEIAEINR
607	HN-1	Keratin, type II cytoskeletal 6A OS=Homo sapiens GN=KRT6A PE=1 SV=3	P02538	60046.4	11	QLDSIVGER
608	HN-1	Keratin, type II cytoskeletal 6A OS=Homo sapiens GN=KRT6A PE=1 SV=3	P02538	60046.4	11	QNLEPLFEQYINNLR
609	HN-1	Keratin, type II cytoskeletal 6A OS=Homo sapiens GN=KRT6A PE=1 SV=3	P02538	60046.4	11	TAAENEFVTLK
610	HN-1	Keratin, type II cytoskeletal 6A OS=Homo sapiens GN=KRT6A PE=1 SV=3	P02538	60046.4	11	YEELQVTAGR
611	HN-1	Serotransferrin OS=Homo sapiens GN=TF PE=1 SV=3	P02787	77064.3	7	CSTSSLLEACTFR
612	HN-1	Serotransferrin OS=Homo sapiens GN=TF PE=1 SV=3	P02787	77064.3	7	DDTVCLAK
613	HN-1	Serotransferrin OS=Homo sapiens GN=TF PE=1 SV=3	P02787	77064.3	7	EGYYGYTGAFR
614	HN-1	Serotransferrin OS=Homo sapiens GN=TF PE=1 SV=3	P02787	77064.3	7	FDEFFSEGCAPGSK
615	HN-1	Serotransferrin OS=Homo sapiens GN=TF PE=1 SV=3	P02787	77064.3	7	IECVSAETTEDCIAK
616	HN-1	Serotransferrin OS=Homo sapiens GN=TF PE=1 SV=3	P02787	77064.3	7	LCMGSGLNLCEPNNK
617	HN-1	Serotransferrin OS=Homo sapiens GN=TF PE=1 SV=3	P02787	77064.3	7	SAGWNIPIGLLYCDLPEPR
618	HN-1	Coatomer subunit alpha OS=Homo sapiens GN=COPA PE=1 SV=2	P53621	138349	3	DADSQNPDAPEGK
619	HN-1	Coatomer subunit alpha OS=Homo sapiens GN=COPA PE=1 SV=2	P53621	138349	3	LLQPPAPIMPLDTNWPLLTVSK
620	HN-1	Coatomer subunit alpha OS=Homo sapiens GN=COPA PE=1 SV=2	P53621	138349	3	VQVPNCDEIFYAGTGNLLLR
621	HN-1	Keratin, type II cytoskeletal 7 OS=Homo sapiens GN=KRT7 PE=1 SV=5	P08729	51387.3	12	AEAEAWYQTK
622	HN-1	Keratin, type II cytoskeletal 7 OS=Homo sapiens GN=KRT7 PE=1 SV=5	P08729	51387.3	12	DVDAAYMSK
623	HN-1	Keratin, type II cytoskeletal 7 OS=Homo sapiens GN=KRT7 PE=1 SV=5	P08729	51387.3	12	GQLEALQVDGGR
624	HN-1	Keratin, type II cytoskeletal 7 OS=Homo sapiens GN=KRT7 PE=1 SV=5	P08729	51387.3	12	LDADPSLQR
625	HN-1	Keratin, type II cytoskeletal 7 OS=Homo sapiens GN=KRT7 PE=1 SV=5	P08729	51387.3	12	LEAAIAEAEER
626	HN-1	Keratin, type II cytoskeletal 7 OS=Homo sapiens GN=KRT7 PE=1 SV=5	P08729	51387.3	12	LPDIFEAQIAGLR
627	HN-1	Keratin, type II cytoskeletal 7 OS=Homo sapiens GN=KRT7 PE=1 SV=5	P08729	51387.3	12	LQAEIDNIK
628	HN-1	Keratin, type II cytoskeletal 7 OS=Homo sapiens GN=KRT7 PE=1 SV=5	P08729	51387.3	12	SAYGGPVGAGIR
629	HN-1	Keratin, type II cytoskeletal 7 OS=Homo sapiens GN=KRT7 PE=1 SV=5	P08729	51387.3	12	SLDLDGIIAEVK
630	HN-1	Keratin, type II cytoskeletal 7 OS=Homo sapiens GN=KRT7 PE=1 SV=5	P08729	51387.3	12	SMQDVVEDFK
631	HN-1	Keratin, type II cytoskeletal 7 OS=Homo sapiens GN=KRT7 PE=1 SV=5	P08729	51387.3	12	TLNETELTELQSQISDTSVVLSMDNSR
632	HN-1	Keratin, type II cytoskeletal 7 OS=Homo sapiens GN=KRT7 PE=1 SV=5	P08729	51387.3	12	VDALNDEINFLR
633	HN-1	Fatty acid synthase OS=Homo sapiens GN=FASN PE=1 SV=3	P49327	273427	3	FPQLDSTSFANSR
634	HN-1	Fatty acid synthase OS=Homo sapiens GN=FASN PE=1 SV=3	P49327	273427	3	LPEDPLLSGLLDSPALK
635	HN-1	Fatty acid synthase OS=Homo sapiens GN=FASN PE=1 SV=3	P49327	273427	3	VLEALLPLK
636	HN-1	Complement factor B OS=Homo sapiens GN=CFB PE=1 SV=2	P00751	85533.2	2	EAGIPEFYDYDVALIK
637	HN-1	Complement factor B OS=Homo sapiens GN=CFB PE=1 SV=2	P00751	85533.2	2	LLQEGQALEYVCPSGFYPYPVQTR
638	HN-1	Elongation factor 1-alpha 1 OS=Homo sapiens GN=EEF1A1 PE=1 SV=1	P68104,Q5VTE0	50141.2	2	IGGIGTVPVGR
639	HN-1	Elongation factor 1-alpha 1 OS=Homo sapiens GN=EEF1A1 PE=1 SV=1	P68104,Q5VTE0	50141.2	2	IGYNPDTVAFVPISGWNGDNMLEPSANMPWFK
640	HN-1	Immunoglobulin J chain OS=Homo sapiens GN=IGJ PE=1 SV=4	P01591	18098.5	2	CYTAVVPLVYGGETK
641	HN-1	Immunoglobulin J chain OS=Homo sapiens GN=IGJ PE=1 SV=4	P01591	18098.5	2	SSEDPNEDIVER
642	HN-1	Protein disulfide-isomerase A3 OS=Homo sapiens GN=PDIA3 PE=1 SV=4	P30101	56784.6	4	ELSDFISYLQR
643	HN-1	Protein disulfide-isomerase A3 OS=Homo sapiens GN=PDIA3 PE=1 SV=4	P30101	56784.6	4	FVMQEEFSR
644	HN-1	Protein disulfide-isomerase A3 OS=Homo sapiens GN=PDIA3 PE=1 SV=4	P30101	56784.6	4	KYEGGRELSDFISYLQR
645	HN-1	Protein disulfide-isomerase A3 OS=Homo sapiens GN=PDIA3 PE=1 SV=4	P30101	56784.6	4	VDCTANTNTCNK
646	HN-1	Actin, cytoplasmic 2 OS=Homo sapiens GN=ACTG1 PE=1 SV=1	P63261	41793.9	5	AGFAGDDAPR
647	HN-1	Actin, cytoplasmic 2 OS=Homo sapiens GN=ACTG1 PE=1 SV=1	P63261	41793.9	5	DLTDYLMK
648	HN-1	Actin, cytoplasmic 2 OS=Homo sapiens GN=ACTG1 PE=1 SV=1	P63261	41793.9	5	DLYANTVLSGGTTMYPGIADR
649	HN-1	Actin, cytoplasmic 2 OS=Homo sapiens GN=ACTG1 PE=1 SV=1	P63261	41793.9	5	DSYVGDEAQSK
650	HN-1	Actin, cytoplasmic 2 OS=Homo sapiens GN=ACTG1 PE=1 SV=1	P63261	41793.9	5	SYELPDGQVITIGNER
651	HN-1	Myeloperoxidase OS=Homo sapiens GN=MPO PE=1 SV=1	P05164	83871.1	7	FCGLPQPETVGQLGTVLR
652	HN-1	Myeloperoxidase OS=Homo sapiens GN=MPO PE=1 SV=1	P05164	83871.1	7	FPTDQLTPDQER
653	HN-1	Myeloperoxidase OS=Homo sapiens GN=MPO PE=1 SV=1	P05164	83871.1	7	IICDNTGITTVSK
654	HN-1	Myeloperoxidase OS=Homo sapiens GN=MPO PE=1 SV=1	P05164	83871.1	7	NQADCIPFFR
655	HN-1	Myeloperoxidase OS=Homo sapiens GN=MPO PE=1 SV=1	P05164	83871.1	7	QNQIAVDEIR
656	HN-1	Myeloperoxidase OS=Homo sapiens GN=MPO PE=1 SV=1	P05164	83871.1	7	VVLEGGIDPILR
657	HN-1	Myeloperoxidase OS=Homo sapiens GN=MPO PE=1 SV=1	P05164	83871.1	7	WLPAEYEDGFSLPYGWTPGVK
658	HN-1	Nucleolar and coiled-body phosphoprotein 1 OS=Homo sapiens GN=NOLC1 PE=1 SV=2	Q14978	73604.2	2	DNQLSEVANK
659	HN-1	Nucleolar and coiled-body phosphoprotein 1 OS=Homo sapiens GN=NOLC1 PE=1 SV=2	Q14978	73604.2	2	VVPSDLYPLVLGFLR
660	HN-1	Haptoglobin OS=Homo sapiens GN=HP PE=1 SV=1	P00738	45204.9	2	VTSIQDWVQK
661	HN-1	Haptoglobin OS=Homo sapiens GN=HP PE=1 SV=1	P00738	45204.9	2	YVMLPVADQDQCIR
662	HN-1	Alpha-1-antichymotrypsin OS=Homo sapiens GN=SERPINA3 PE=1 SV=2	P01011	47653	5	ADLSGITGAR
663	HN-1	Alpha-1-antichymotrypsin OS=Homo sapiens GN=SERPINA3 PE=1 SV=2	P01011	47653	5	AVLDVFEEGTEASAATAVK
664	HN-1	Alpha-1-antichymotrypsin OS=Homo sapiens GN=SERPINA3 PE=1 SV=2	P01011	47653	5	EQLSLLDR
665	HN-1	Alpha-1-antichymotrypsin OS=Homo sapiens GN=SERPINA3 PE=1 SV=2	P01011	47653	5	LINDYVK
666	HN-1	Alpha-1-antichymotrypsin OS=Homo sapiens GN=SERPINA3 PE=1 SV=2	P01011	47653	5	LYGSEAFATDFQDSAAAK
667	HN-1	Galectin-3-binding protein OS=Homo sapiens GN=LGALS3BP PE=1 SV=1	Q08380	65332.1	3	AAFGQGSGPIMLDEVQCTGTEASLADCK
668	HN-1	Galectin-3-binding protein OS=Homo sapiens GN=LGALS3BP PE=1 SV=1	Q08380	65332.1	3	GQWGTVCDNLWDLTDASVVCR
669	HN-1	Galectin-3-binding protein OS=Homo sapiens GN=LGALS3BP PE=1 SV=1	Q08380	65332.1	3	LADGGATNQGR
670	HN-1	Heat shock cognate 71 kDa protein OS=Homo sapiens GN=HSPA8 PE=1 SV=1	P11142	70899.8	5	FEELNADLFR
671	HN-1	Heat shock cognate 71 kDa protein OS=Homo sapiens GN=HSPA8 PE=1 SV=1	P11142	70899.8	5	LLQDFFNGK
672	HN-1	Heat shock cognate 71 kDa protein OS=Homo sapiens GN=HSPA8 PE=1 SV=1	P11142	70899.8	5	MVQEAEK
673	HN-1	Heat shock cognate 71 kDa protein OS=Homo sapiens GN=HSPA8 PE=1 SV=1	P11142	70899.8	5	NQVAMNPTNTVFDAK
674	HN-1	Heat shock cognate 71 kDa protein OS=Homo sapiens GN=HSPA8 PE=1 SV=1	P11142	70899.8	5	TTPSYVAFTDTER
675	HN-1	Heat shock cognate 71 kDa protein OS=Homo sapiens GN=HSPA8 PE=1 SV=1	P11142	70899.8	5	TVTNAVVTVPAYFNDSQR
676	HN-1	Heat shock cognate 71 kDa protein OS=Homo sapiens GN=HSPA8 PE=1 SV=1	P11142	70899.8	5	VCNPIITK
677	HN-1	Heat shock cognate 71 kDa protein OS=Homo sapiens GN=HSPA8 PE=1 SV=1	P11142	70899.8	5	VEIIANDQGNR
678	HN-1	40S ribosomal protein S3 OS=Homo sapiens GN=RPS3 PE=1 SV=2	P23396	26688.6	2	ELAEDGYSGVEVR
679	HN-1	40S ribosomal protein S3 OS=Homo sapiens GN=RPS3 PE=1 SV=2	P23396	26688.6	2	GGKPEPPAMPQPVPTA
680	HN-1	Coatomer subunit beta OS=Homo sapiens GN=COPB1 PE=1 SV=3	P53618	107146	2	TLQLALDLVSSR
681	HN-1	Coatomer subunit beta OS=Homo sapiens GN=COPB1 PE=1 SV=3	P53618	107146	2	VLQDLVMDILR
682	HN-1	Prominin-1 OS=Homo sapiens GN=PROM1 PE=1 SV=1	O43490	97206.4	2	AFTDLNSINSVLGGGILDR
683	HN-1	Prominin-1 OS=Homo sapiens GN=PROM1 PE=1 SV=1	O43490	97206.4	2	VLDTPYLLNEDWEYYLSGK
684	HN-1	Superoxide dismutase [Mn], mitochondrial OS=Homo sapiens GN=SOD2 PE=1 SV=2	P04179	24722.6	3	AIWNVINWENVTER
685	HN-1	Superoxide dismutase [Mn], mitochondrial OS=Homo sapiens GN=SOD2 PE=1 SV=2	P04179	24722.6	3	GELLEAIK
686	HN-1	Superoxide dismutase [Mn], mitochondrial OS=Homo sapiens GN=SOD2 PE=1 SV=2	P04179	24722.6	3	YQEALAK
687	HN-1	14-3-3 protein zeta/delta OS=Homo sapiens GN=YWHAZ PE=1 SV=1	P63104	27745.9	4	DICNDVLSLLEK
688	HN-1	14-3-3 protein zeta/delta OS=Homo sapiens GN=YWHAZ PE=1 SV=1	P63104	27745.9	4	LAEQAER
689	HN-1	14-3-3 protein zeta/delta OS=Homo sapiens GN=YWHAZ PE=1 SV=1	P63104	27745.9	4	NLLSVAYK
690	HN-1	14-3-3 protein zeta/delta OS=Homo sapiens GN=YWHAZ PE=1 SV=1	P63104	27745.9	4	TAFDEAIAELDTLSEESYK
691	HN-1	Keratin, type I cytoskeletal 17 OS=Homo sapiens GN=KRT17 PE=1 SV=2	Q04695	48106.7	8	ALEEANTELEVK
692	HN-1	Keratin, type I cytoskeletal 17 OS=Homo sapiens GN=KRT17 PE=1 SV=2	Q04695	48106.7	8	ASLEGNLAETENR
693	HN-1	Keratin, type I cytoskeletal 17 OS=Homo sapiens GN=KRT17 PE=1 SV=2	Q04695	48106.7	8	ATMQNLNDR
694	HN-1	Keratin, type I cytoskeletal 17 OS=Homo sapiens GN=KRT17 PE=1 SV=2	Q04695	48106.7	8	DAEDWFFSK
695	HN-1	Keratin, type I cytoskeletal 17 OS=Homo sapiens GN=KRT17 PE=1 SV=2	Q04695	48106.7	8	EVATNSELVQSGK
696	HN-1	Keratin, type I cytoskeletal 17 OS=Homo sapiens GN=KRT17 PE=1 SV=2	Q04695	48106.7	8	GQVGGEINVEMDAAPGVDLSR
697	HN-1	Keratin, type I cytoskeletal 17 OS=Homo sapiens GN=KRT17 PE=1 SV=2	Q04695	48106.7	8	LAADDFR
698	HN-1	Keratin, type I cytoskeletal 17 OS=Homo sapiens GN=KRT17 PE=1 SV=2	Q04695	48106.7	8	LASYLDK
699	HN-1	Keratin, type I cytoskeletal 17 OS=Homo sapiens GN=KRT17 PE=1 SV=2	Q04695	48106.7	8	TIVEEVQDGK
700	HN-1	Keratin, type I cytoskeletal 17 OS=Homo sapiens GN=KRT17 PE=1 SV=2	Q04695	48106.7	8	TMQALEIELQSQLSMK
701	HN-1	Keratin, type I cytoskeletal 17 OS=Homo sapiens GN=KRT17 PE=1 SV=2	Q04695	48106.7	8	VLDELTLAR
702	HN-1	Annexin A11 OS=Homo sapiens GN=ANXA11 PE=1 SV=1	P50995	54391.7	3	GFGTDEQAIIDCLGSR
703	HN-1	Annexin A11 OS=Homo sapiens GN=ANXA11 PE=1 SV=1	P50995	54391.7	3	GVGTDEACLIEILASR
704	HN-1	Annexin A11 OS=Homo sapiens GN=ANXA11 PE=1 SV=1	P50995	54391.7	3	TPVLFDIYEIK
705	HN-1	Annexin A1 OS=Homo sapiens GN=ANXA1 PE=1 SV=2	P04083	38715.9	6	CLTAIVK
706	HN-1	Annexin A1 OS=Homo sapiens GN=ANXA1 PE=1 SV=2	P04083	38715.9	6	GLGTDEDTLIEILASR
707	HN-1	Annexin A1 OS=Homo sapiens GN=ANXA1 PE=1 SV=2	P04083	38715.9	6	GVDEATIIDILTK
708	HN-1	Annexin A1 OS=Homo sapiens GN=ANXA1 PE=1 SV=2	P04083	38715.9	6	SEIDMNDIK
709	HN-1	Annexin A1 OS=Homo sapiens GN=ANXA1 PE=1 SV=2	P04083	38715.9	6	TPAQFDADELR
710	HN-1	Annexin A1 OS=Homo sapiens GN=ANXA1 PE=1 SV=2	P04083	38715.9	6	VLDLELK
711	HN-1	Filamin-A OS=Homo sapiens GN=FLNA PE=1 SV=4	P21333	280729	3	IVGPSGAAVPCK
712	HN-1	Filamin-A OS=Homo sapiens GN=FLNA PE=1 SV=4	P21333	280729	3	QMQLENVSVALEFLDR
713	HN-1	Filamin-A OS=Homo sapiens GN=FLNA PE=1 SV=4	P21333	280729	3	VANPSGNLTETYVQDR
714	HN-1	Filamin-A OS=Homo sapiens GN=FLNA PE=1 SV=4	P21333	280729	3	YGGDEIPFSPYR
715	HN-1	Histone H4 OS=Homo sapiens GN=HIST1H4A PE=1 SV=2	P62805	11367.7	3	ISGLIYEETR
716	HN-1	Histone H4 OS=Homo sapiens GN=HIST1H4A PE=1 SV=2	P62805	11367.7	3	TVTAMDVVYALK
717	HN-1	Histone H4 OS=Homo sapiens GN=HIST1H4A PE=1 SV=2	P62805	11367.7	3	VFLENVIR
718	HN-1	Sodium/potassium-transporting ATPase subunit beta-1 OS=Homo sapiens GN=ATP1B1 PE=1 SV=1	P05026	35062.9	3	AYGENIGYSEK
719	HN-1	Sodium/potassium-transporting ATPase subunit beta-1 OS=Homo sapiens GN=ATP1B1 PE=1 SV=1	P05026	35062.9	3	VAPPGLTQIPQIQK
720	HN-1	Sodium/potassium-transporting ATPase subunit beta-1 OS=Homo sapiens GN=ATP1B1 PE=1 SV=1	P05026	35062.9	3	YNPNVLPVQCTGK
721	HN-1	Tryptophan--tRNA ligase, cytoplasmic OS=Homo sapiens GN=WARS PE=1 SV=2	P23381	53167.6	4	DLTLDQAYSYAVENAK
722	HN-1	Tryptophan--tRNA ligase, cytoplasmic OS=Homo sapiens GN=WARS PE=1 SV=2	P23381	53167.6	4	DMNQVLDAYENK
723	HN-1	Tryptophan--tRNA ligase, cytoplasmic OS=Homo sapiens GN=WARS PE=1 SV=2	P23381	53167.6	4	ISFPAIQAAPSFSNSFPQIFR
724	HN-1	Tryptophan--tRNA ligase, cytoplasmic OS=Homo sapiens GN=WARS PE=1 SV=2	P23381	53167.6	4	MSASDPNSSIFLTDTAK
725	HN-1	Transgelin-2 OS=Homo sapiens GN=TAGLN2 PE=1 SV=3	P37802	22391.9	3	DDGLFSGDPNWFPK
726	HN-1	Transgelin-2 OS=Homo sapiens GN=TAGLN2 PE=1 SV=3	P37802	22391.9	3	DGTVLCELINALYPEGQAPVK
727	HN-1	Transgelin-2 OS=Homo sapiens GN=TAGLN2 PE=1 SV=3	P37802	22391.9	3	YGINTTDIFQTVDLWEGK
728	HN-1	Apolipoprotein A-I OS=Homo sapiens GN=APOA1 PE=1 SV=1	P02647	30778.5	4	AELQEGAR
729	HN-1	Apolipoprotein A-I OS=Homo sapiens GN=APOA1 PE=1 SV=1	P02647	30778.5	4	DYVSQFEGSALGK
730	HN-1	Apolipoprotein A-I OS=Homo sapiens GN=APOA1 PE=1 SV=1	P02647	30778.5	4	EQLGPVTQEFWDNLEK
731	HN-1	Apolipoprotein A-I OS=Homo sapiens GN=APOA1 PE=1 SV=1	P02647	30778.5	4	QGLLPVLESFK
732	HN-1	Serum amyloid A-2 protein OS=Homo sapiens GN=SAA2 PE=1 SV=1	P0DJI9	13527.7	2	EANYIGSDK
733	HN-1	Serum amyloid A-2 protein OS=Homo sapiens GN=SAA2 PE=1 SV=1	P0DJI9	13527.7	2	GAEDSLADQAANK
734	HN-1	Serum amyloid A-2 protein OS=Homo sapiens GN=SAA2 PE=1 SV=1	P0DJI9	13527.7	2	GPGGAWAAEVISNAR
735	HN-1	Chloride intracellular channel protein 1 OS=Homo sapiens GN=CLIC1 PE=1 SV=4	O00299	26923.3	2	LAALNPESNTAGLDIFAK
736	HN-1	Chloride intracellular channel protein 1 OS=Homo sapiens GN=CLIC1 PE=1 SV=4	O00299	26923.3	2	NSNPALNDNLEK
737	HN-1	Staphylococcal nuclease domain-containing protein 1 OS=Homo sapiens GN=SND1 PE=1 SV=1	Q7KZF4	101998	2	LSECEEQAK
738	HN-1	Staphylococcal nuclease domain-containing protein 1 OS=Homo sapiens GN=SND1 PE=1 SV=1	Q7KZF4	101998	2	NLPGLVQEGEPFSEEATLFTK
739	HN-1	Ornithine aminotransferase, mitochondrial OS=Homo sapiens GN=OAT PE=1 SV=1	P04181	48536.2	5	AFYNNVLGEYEEYITK
740	HN-1	Ornithine aminotransferase, mitochondrial OS=Homo sapiens GN=OAT PE=1 SV=1	P04181	48536.2	5	GLLNAIVIK
741	HN-1	Ornithine aminotransferase, mitochondrial OS=Homo sapiens GN=OAT PE=1 SV=1	P04181	48536.2	5	LPSDVVTAVR
742	HN-1	Ornithine aminotransferase, mitochondrial OS=Homo sapiens GN=OAT PE=1 SV=1	P04181	48536.2	5	TVQGPPTSDDIFER
743	HN-1	Ornithine aminotransferase, mitochondrial OS=Homo sapiens GN=OAT PE=1 SV=1	P04181	48536.2	5	VLPMNTGVEAGETACK
744	HN-1	UDP-glucose:glycoprotein glucosyltransferase 1 OS=Homo sapiens GN=UGGT1 PE=1 SV=3	Q9NYU2	177195	2	ILASPVELALVVMK
745	HN-1	UDP-glucose:glycoprotein glucosyltransferase 1 OS=Homo sapiens GN=UGGT1 PE=1 SV=3	Q9NYU2	177195	2	ILFLDVLFPLVVDK
746	HN-1	Keratin, type II cytoskeletal 2 epidermal OS=Homo sapiens GN=KRT2 PE=1 SV=2	P35908	65433.9	2	AQYEEIAQR
747	HN-1	Keratin, type II cytoskeletal 2 epidermal OS=Homo sapiens GN=KRT2 PE=1 SV=2	P35908	65433.9	2	FLEQQNQVLQTK
748	HN-1	Keratin, type II cytoskeletal 2 epidermal OS=Homo sapiens GN=KRT2 PE=1 SV=2	P35908	65433.9	2	IEISELNR
749	HN-1	Keratin, type II cytoskeletal 2 epidermal OS=Homo sapiens GN=KRT2 PE=1 SV=2	P35908	65433.9	2	LLEGEECR
750	HN-1	Keratin, type II cytoskeletal 2 epidermal OS=Homo sapiens GN=KRT2 PE=1 SV=2	P35908	65433.9	2	NLDLDSIIAEVK
751	HN-1	Keratin, type II cytoskeletal 2 epidermal OS=Homo sapiens GN=KRT2 PE=1 SV=2	P35908	65433.9	2	NVQDAIADAEQR
752	HN-1	Keratin, type II cytoskeletal 2 epidermal OS=Homo sapiens GN=KRT2 PE=1 SV=2	P35908	65433.9	2	VDLLNQEIEFLK
753	HN-1	Tumor-associated calcium signal transducer 2 OS=Homo sapiens GN=TACSTD2 PE=1 SV=3	P09758	35709.8	3	AAGDVDIGDAAYYFER
754	HN-1	Tumor-associated calcium signal transducer 2 OS=Homo sapiens GN=TACSTD2 PE=1 SV=3	P09758	35709.8	3	ALGSGMAVDCSTLTSK
755	HN-1	Tumor-associated calcium signal transducer 2 OS=Homo sapiens GN=TACSTD2 PE=1 SV=3	P09758	35709.8	3	MTVCSPDGPGGR
756	HN-1	Ig heavy chain V-III region BRO OS=Homo sapiens PE=1 SV=1	P01766	13226.8	2	AEDTAVYYCAR
757	HN-1	Ig heavy chain V-III region BRO OS=Homo sapiens PE=1 SV=1	P01766	13226.8	2	EVQLVESGGGLVQPGGSLR
758	HN-1	Kinesin-1 heavy chain OS=Homo sapiens GN=KIF5B PE=1 SV=1	P33176	109686	2	LITDLQDQNQK
759	HN-1	Kinesin-1 heavy chain OS=Homo sapiens GN=KIF5B PE=1 SV=1	P33176	109686	2	TGAEGAVLDEAK
760	HN-1	Vitamin D-binding protein OS=Homo sapiens GN=GC PE=1 SV=1	P02774	52964.6	2	CCESASEDCMAK
761	HN-1	Vitamin D-binding protein OS=Homo sapiens GN=GC PE=1 SV=1	P02774	52964.6	2	VPTADLEDVLPLAEDITNILSK
762	HN-1	Keratin, type I cytoskeletal 15 OS=Homo sapiens GN=KRT15 PE=1 SV=3	P19012	49212.9	5	AGLENSLAETECR
763	HN-1	Keratin, type I cytoskeletal 15 OS=Homo sapiens GN=KRT15 PE=1 SV=3	P19012	49212.9	5	ALEEANADLEVK
764	HN-1	Keratin, type I cytoskeletal 15 OS=Homo sapiens GN=KRT15 PE=1 SV=3	P19012	49212.9	5	FVSSGSGGGYGGGMR
765	HN-1	Keratin, type I cytoskeletal 15 OS=Homo sapiens GN=KRT15 PE=1 SV=3	P19012	49212.9	5	GGSLLAGGGGFGGGSLSGGGGSR
766	HN-1	Keratin, type I cytoskeletal 15 OS=Homo sapiens GN=KRT15 PE=1 SV=3	P19012	49212.9	5	ITMQNLNDR
767	HN-1	Keratin, type I cytoskeletal 15 OS=Homo sapiens GN=KRT15 PE=1 SV=3	P19012	49212.9	5	LAADDFR
768	HN-1	Keratin, type I cytoskeletal 15 OS=Homo sapiens GN=KRT15 PE=1 SV=3	P19012	49212.9	5	LASYLDK
769	HN-1	Keratin, type I cytoskeletal 15 OS=Homo sapiens GN=KRT15 PE=1 SV=3	P19012	49212.9	5	QTPTSPECDYSQYFK
770	HN-1	Keratin, type I cytoskeletal 15 OS=Homo sapiens GN=KRT15 PE=1 SV=3	P19012	49212.9	5	SLLEGQDAK
771	HN-1	Keratin, type I cytoskeletal 15 OS=Homo sapiens GN=KRT15 PE=1 SV=3	P19012	49212.9	5	TDLEMQIEGLNEELAYLK
772	HN-1	Keratin, type I cytoskeletal 15 OS=Homo sapiens GN=KRT15 PE=1 SV=3	P19012	49212.9	5	VLDELTLAR
773	HN-1	Keratin, type I cytoskeletal 15 OS=Homo sapiens GN=KRT15 PE=1 SV=3	P19012	49212.9	5	YENELALR
774	HN-1	Thymidine phosphorylase OS=Homo sapiens GN=TYMP PE=1 SV=2	P19971	49955.8	3	ALCSGSPAER
775	HN-1	Thymidine phosphorylase OS=Homo sapiens GN=TYMP PE=1 SV=2	P19971	49955.8	3	FGGAAVFPNQEQAR
776	HN-1	Thymidine phosphorylase OS=Homo sapiens GN=TYMP PE=1 SV=2	P19971	49955.8	3	VAAALDDGSALGR
777	HN-1	Myosin-9 OS=Homo sapiens GN=MYH9 PE=1 SV=4	P35579	226538	11	ADGAEAKPAE
778	HN-1	Myosin-9 OS=Homo sapiens GN=MYH9 PE=1 SV=4	P35579	226538	11	DLEGLSQR
779	HN-1	Myosin-9 OS=Homo sapiens GN=MYH9 PE=1 SV=4	P35579	226538	11	EDQSILCTGESGAGK
780	HN-1	Myosin-9 OS=Homo sapiens GN=MYH9 PE=1 SV=4	P35579	226538	11	ELEDATETADAMNR
781	HN-1	Myosin-9 OS=Homo sapiens GN=MYH9 PE=1 SV=4	P35579	226538	11	ELESQISELQEDLESER
782	HN-1	Myosin-9 OS=Homo sapiens GN=MYH9 PE=1 SV=4	P35579	226538	11	IAEFTTNLTEEEEK
783	HN-1	Myosin-9 OS=Homo sapiens GN=MYH9 PE=1 SV=4	P35579	226538	11	IIGLDQVAGMSETALPGAFK
784	HN-1	Myosin-9 OS=Homo sapiens GN=MYH9 PE=1 SV=4	P35579	226538	11	MQQNIQELEEQLEEEESAR
785	HN-1	Myosin-9 OS=Homo sapiens GN=MYH9 PE=1 SV=4	P35579	226538	11	NTDQASMPDNTAAQK
786	HN-1	Myosin-9 OS=Homo sapiens GN=MYH9 PE=1 SV=4	P35579	226538	11	TEMEDLMSSK
787	HN-1	Myosin-9 OS=Homo sapiens GN=MYH9 PE=1 SV=4	P35579	226538	11	VEEEAAQK
788	HN-1	Glutamate dehydrogenase 1, mitochondrial OS=Homo sapiens GN=GLUD1 PE=1 SV=2	P00367	61399.7	3	GFIGPGIDVPAPDMSTGER
789	HN-1	Glutamate dehydrogenase 1, mitochondrial OS=Homo sapiens GN=GLUD1 PE=1 SV=2	P00367	61399.7	3	TAAYVNAIEK
790	HN-1	Glutamate dehydrogenase 1, mitochondrial OS=Homo sapiens GN=GLUD1 PE=1 SV=2	P00367	61399.7	3	YSTDVSVDEVK
791	HN-1	Glutathione S-transferase P OS=Homo sapiens GN=GSTP1 PE=1 SV=2	P09211	23356.7	3	AFLASPEYVNLPINGNGK
792	HN-1	Glutathione S-transferase P OS=Homo sapiens GN=GSTP1 PE=1 SV=2	P09211	23356.7	3	DQQEAALVDMVNDGVEDLR
793	HN-1	Glutathione S-transferase P OS=Homo sapiens GN=GSTP1 PE=1 SV=2	P09211	23356.7	3	FQDGDLTLYQSNTILR
794	HN-1	Serum amyloid P-component OS=Homo sapiens GN=APCS PE=1 SV=2	P02743	25387.7	3	DNELLVYK
795	HN-1	Serum amyloid P-component OS=Homo sapiens GN=APCS PE=1 SV=2	P02743	25387.7	3	IVLGQEQDSYGGK
796	HN-1	Serum amyloid P-component OS=Homo sapiens GN=APCS PE=1 SV=2	P02743	25387.7	3	VGEYSLYIGR
797	HN-1	IgGFc-binding protein OS=Homo sapiens GN=FCGBP PE=1 SV=3	Q9Y6R7	571983	9	AIGYATAADCGR
798	HN-1	IgGFc-binding protein OS=Homo sapiens GN=FCGBP PE=1 SV=3	Q9Y6R7	571983	9	APGWDPLCWDECR
799	HN-1	IgGFc-binding protein OS=Homo sapiens GN=FCGBP PE=1 SV=3	Q9Y6R7	571983	9	GNPAVSYVR
800	HN-1	IgGFc-binding protein OS=Homo sapiens GN=FCGBP PE=1 SV=3	Q9Y6R7	571983	9	LPVVLANGQIR
801	HN-1	IgGFc-binding protein OS=Homo sapiens GN=FCGBP PE=1 SV=3	Q9Y6R7	571983	9	NEVTYDPYLVLIPDVAAYCPAYVVK
802	HN-1	IgGFc-binding protein OS=Homo sapiens GN=FCGBP PE=1 SV=3	Q9Y6R7	571983	9	VNGVLTALPVSVADGR
803	HN-1	IgGFc-binding protein OS=Homo sapiens GN=FCGBP PE=1 SV=3	Q9Y6R7	571983	9	VTVNGVDMK
804	HN-1	IgGFc-binding protein OS=Homo sapiens GN=FCGBP PE=1 SV=3	Q9Y6R7	571983	9	YYPLGEVFYPGPECER
805	HN-1	IgGFc-binding protein OS=Homo sapiens GN=FCGBP PE=1 SV=3	Q9Y6R7	571983	9	YYPLGQTFYPGPGCDSLCR
806	HN-1	Leucine-rich PPR motif-containing protein, mitochondrial OS=Homo sapiens GN=LRPPRC PE=1 SV=3	P42704	157912	4	AGYPQYVSEILEK
807	HN-1	Leucine-rich PPR motif-containing protein, mitochondrial OS=Homo sapiens GN=LRPPRC PE=1 SV=3	P42704	157912	4	NVQGIIEILK
808	HN-1	Leucine-rich PPR motif-containing protein, mitochondrial OS=Homo sapiens GN=LRPPRC PE=1 SV=3	P42704	157912	4	SEAANGNLDFVLSFLK
809	HN-1	Leucine-rich PPR motif-containing protein, mitochondrial OS=Homo sapiens GN=LRPPRC PE=1 SV=3	P42704	157912	4	TVLDQQQTPSR
810	HN-1	Polymeric immunoglobulin receptor OS=Homo sapiens GN=PIGR PE=1 SV=4	P01833	83283.4	10	ADEGWYWCGVK
811	HN-1	Polymeric immunoglobulin receptor OS=Homo sapiens GN=PIGR PE=1 SV=4	P01833	83283.4	10	AFVNCDENSR
812	HN-1	Polymeric immunoglobulin receptor OS=Homo sapiens GN=PIGR PE=1 SV=4	P01833	83283.4	10	ASVDSGSSEEQGGSSR
813	HN-1	Polymeric immunoglobulin receptor OS=Homo sapiens GN=PIGR PE=1 SV=4	P01833	83283.4	10	CPLLVDSEGWVK
814	HN-1	Polymeric immunoglobulin receptor OS=Homo sapiens GN=PIGR PE=1 SV=4	P01833	83283.4	10	DAGFYWCLTNGDTLWR
815	HN-1	Polymeric immunoglobulin receptor OS=Homo sapiens GN=PIGR PE=1 SV=4	P01833	83283.4	10	GGCITLISSEGYVSSK
816	HN-1	Polymeric immunoglobulin receptor OS=Homo sapiens GN=PIGR PE=1 SV=4	P01833	83283.4	10	GVAGGSVAVLCPYNR
817	HN-1	Polymeric immunoglobulin receptor OS=Homo sapiens GN=PIGR PE=1 SV=4	P01833	83283.4	10	IIEGEPNLK
818	HN-1	Polymeric immunoglobulin receptor OS=Homo sapiens GN=PIGR PE=1 SV=4	P01833	83283.4	10	LVSLTLNLVTR
819	HN-1	Polymeric immunoglobulin receptor OS=Homo sapiens GN=PIGR PE=1 SV=4	P01833	83283.4	10	WNNTGCQALPSQDEGPSK
820	HN-1	Thioredoxin OS=Homo sapiens GN=TXN PE=1 SV=3	P10599	11737.3	2	TAFQEALDAAGDK
821	HN-1	Thioredoxin OS=Homo sapiens GN=TXN PE=1 SV=3	P10599	11737.3	2	VGEFSGANK
822	HN-1	Annexin A7 OS=Homo sapiens GN=ANXA7 PE=1 SV=3	P20073	52740.5	3	AMQGAGTQER
823	HN-1	Annexin A7 OS=Homo sapiens GN=ANXA7 PE=1 SV=3	P20073	52740.5	3	GAGTDDSTLVR
824	HN-1	Annexin A7 OS=Homo sapiens GN=ANXA7 PE=1 SV=3	P20073	52740.5	3	GFGTDEQAIVDVVANR
825	HN-1	Keratin, type I cytoskeletal 10 OS=Homo sapiens GN=KRT10 PE=1 SV=6	P13645	58828.8	7	ADLEMQIESLTEELAYLK
826	HN-1	Keratin, type I cytoskeletal 10 OS=Homo sapiens GN=KRT10 PE=1 SV=6	P13645	58828.8	7	DAEAWFNEK
827	HN-1	Keratin, type I cytoskeletal 10 OS=Homo sapiens GN=KRT10 PE=1 SV=6	P13645	58828.8	7	ELTTEIDNNIEQISSYK
828	HN-1	Keratin, type I cytoskeletal 10 OS=Homo sapiens GN=KRT10 PE=1 SV=6	P13645	58828.8	7	GSLGGGFSSGGFSGGSFSR
829	HN-1	Keratin, type I cytoskeletal 10 OS=Homo sapiens GN=KRT10 PE=1 SV=6	P13645	58828.8	7	GSSGGGCFGGSSGGYGGLGGFGGGSFR
830	HN-1	Keratin, type I cytoskeletal 10 OS=Homo sapiens GN=KRT10 PE=1 SV=6	P13645	58828.8	7	LAADDFR
831	HN-1	Keratin, type I cytoskeletal 10 OS=Homo sapiens GN=KRT10 PE=1 SV=6	P13645	58828.8	7	LASYLDK
832	HN-1	Keratin, type I cytoskeletal 10 OS=Homo sapiens GN=KRT10 PE=1 SV=6	P13645	58828.8	7	NVSTGDVNVEMNAAPGVDLTQLLNNMR
833	HN-1	Keratin, type I cytoskeletal 10 OS=Homo sapiens GN=KRT10 PE=1 SV=6	P13645	58828.8	7	VLDELTLTK
834	HN-1	Keratin, type I cytoskeletal 10 OS=Homo sapiens GN=KRT10 PE=1 SV=6	P13645	58828.8	7	VTMQNLNDR
835	HN-1	Tubulin alpha-1B chain OS=Homo sapiens GN=TUBA1B PE=1 SV=1	P68363	50151.7	2	AVFVDLEPTVIDEVR
836	HN-1	Tubulin alpha-1B chain OS=Homo sapiens GN=TUBA1B PE=1 SV=1	P68363	50151.7	2	EIIDLVLDR
837	HN-1	Tenascin OS=Homo sapiens GN=TNC PE=1 SV=3	P24821	240850	3	FTTDLDSPR
838	HN-1	Tenascin OS=Homo sapiens GN=TNC PE=1 SV=3	P24821	240850	3	LEELENLVSSLR
839	HN-1	Tenascin OS=Homo sapiens GN=TNC PE=1 SV=3	P24821	240850	3	VPGDQTSTIIQELEPGVEYFIR
840	HN-1	Complement C3 OS=Homo sapiens GN=C3 PE=1 SV=2	P01024	187149	12	CAEENCFIQK
841	HN-1	Complement C3 OS=Homo sapiens GN=C3 PE=1 SV=2	P01024	187149	12	DFDFVPPVVR
842	HN-1	Complement C3 OS=Homo sapiens GN=C3 PE=1 SV=2	P01024	187149	12	EPGQDLVVLPLSITTDFIPSFR
843	HN-1	Complement C3 OS=Homo sapiens GN=C3 PE=1 SV=2	P01024	187149	12	EYVLPSFEVIVEPTEK
844	HN-1	Complement C3 OS=Homo sapiens GN=C3 PE=1 SV=2	P01024	187149	12	ILLQGTPVAQMTEDAVDAER
845	HN-1	Complement C3 OS=Homo sapiens GN=C3 PE=1 SV=2	P01024	187149	12	QELSEAEQATR
846	HN-1	Complement C3 OS=Homo sapiens GN=C3 PE=1 SV=2	P01024	187149	12	SGSDEVQVGQQR
847	HN-1	Complement C3 OS=Homo sapiens GN=C3 PE=1 SV=2	P01024	187149	12	SNLDEDIIAEENIVSR
848	HN-1	Complement C3 OS=Homo sapiens GN=C3 PE=1 SV=2	P01024	187149	12	SSLSVPYVIVPLK
849	HN-1	Complement C3 OS=Homo sapiens GN=C3 PE=1 SV=2	P01024	187149	12	TVMVNIENPEGIPVK
850	HN-1	Complement C3 OS=Homo sapiens GN=C3 PE=1 SV=2	P01024	187149	12	VLLDGVQNPR
851	HN-1	Complement C3 OS=Homo sapiens GN=C3 PE=1 SV=2	P01024	187149	12	VQLSNDFDEYIMAIEQTIK
852	HN-1	Protein disulfide-isomerase A6 OS=Homo sapiens GN=PDIA6 PE=1 SV=1	Q15084	48122.3	2	ALDLFSDNAPPPELLEIINEDIAK
853	HN-1	Protein disulfide-isomerase A6 OS=Homo sapiens GN=PDIA6 PE=1 SV=1	Q15084	48122.3	2	GSFSEQGINEFLR
854	HN-1	Hemoglobin subunit beta OS=Homo sapiens GN=HBB PE=1 SV=2	P68871	15998	4	EFTPPVQAAYQK
855	HN-1	Hemoglobin subunit beta OS=Homo sapiens GN=HBB PE=1 SV=2	P68871	15998	4	FFESFGDLSTPDAVMGNPK
856	HN-1	Hemoglobin subunit beta OS=Homo sapiens GN=HBB PE=1 SV=2	P68871	15998	4	LLVVYPWTQR
857	HN-1	Hemoglobin subunit beta OS=Homo sapiens GN=HBB PE=1 SV=2	P68871	15998	4	VNVDEVGGEALGR
858	HN-1	Elongation factor 2 OS=Homo sapiens GN=EEF2 PE=1 SV=4	P13639	95340.1	6	ALLELQLEPEELYQTFQR
859	HN-1	Elongation factor 2 OS=Homo sapiens GN=EEF2 PE=1 SV=4	P13639	95340.1	6	EGIPALDNFLDKL
860	HN-1	Elongation factor 2 OS=Homo sapiens GN=EEF2 PE=1 SV=4	P13639	95340.1	6	GEGQLGPAER
861	HN-1	Elongation factor 2 OS=Homo sapiens GN=EEF2 PE=1 SV=4	P13639	95340.1	6	TFCQLILDPIFK
862	HN-1	Elongation factor 2 OS=Homo sapiens GN=EEF2 PE=1 SV=4	P13639	95340.1	6	VFDAIMNFK
863	HN-1	Elongation factor 2 OS=Homo sapiens GN=EEF2 PE=1 SV=4	P13639	95340.1	6	YVEPIEDVPCGNIVGLVGVDQFLVK
864	HN-1	Cytoplasmic dynein 1 heavy chain 1 OS=Homo sapiens GN=DYNC1H1 PE=1 SV=5	Q14204	532406	5	FGNPLLVQDVESYDPVLNPVLNR
865	HN-1	Cytoplasmic dynein 1 heavy chain 1 OS=Homo sapiens GN=DYNC1H1 PE=1 SV=5	Q14204	532406	5	FNYGFEYLGVQDK
866	HN-1	Cytoplasmic dynein 1 heavy chain 1 OS=Homo sapiens GN=DYNC1H1 PE=1 SV=5	Q14204	532406	5	LGGSPFGPAGTGK
867	HN-1	Cytoplasmic dynein 1 heavy chain 1 OS=Homo sapiens GN=DYNC1H1 PE=1 SV=5	Q14204	532406	5	LNTQEIFDDWAR
868	HN-1	Cytoplasmic dynein 1 heavy chain 1 OS=Homo sapiens GN=DYNC1H1 PE=1 SV=5	Q14204	532406	5	LSLSNAISTALPLTQLR
869	HN-1	Plectin OS=Homo sapiens GN=PLEC PE=1 SV=3	Q15149	531784	16	AQLEPVASPAK
870	HN-1	Plectin OS=Homo sapiens GN=PLEC PE=1 SV=3	Q15149	531784	16	FPVTDAVNK
871	HN-1	Plectin OS=Homo sapiens GN=PLEC PE=1 SV=3	Q15149	531784	16	GIYQSLEGAVQAGQLK
872	HN-1	Plectin OS=Homo sapiens GN=PLEC PE=1 SV=3	Q15149	531784	16	GLFDEEMNEILTDPSDDTK
873	HN-1	Plectin OS=Homo sapiens GN=PLEC PE=1 SV=3	Q15149	531784	16	GTQGAEEVLR
874	HN-1	Plectin OS=Homo sapiens GN=PLEC PE=1 SV=3	Q15149	531784	16	LQAEEVAQQK
875	HN-1	Plectin OS=Homo sapiens GN=PLEC PE=1 SV=3	Q15149	531784	16	LTVEEAVR
876	HN-1	Plectin OS=Homo sapiens GN=PLEC PE=1 SV=3	Q15149	531784	16	MQAVQEATR
877	HN-1	Plectin OS=Homo sapiens GN=PLEC PE=1 SV=3	Q15149	531784	16	QLAEEDAAR
878	HN-1	Plectin OS=Homo sapiens GN=PLEC PE=1 SV=3	Q15149	531784	16	QLAEGTAQQR
879	HN-1	Plectin OS=Homo sapiens GN=PLEC PE=1 SV=3	Q15149	531784	16	QLLEEELAR
880	HN-1	Plectin OS=Homo sapiens GN=PLEC PE=1 SV=3	Q15149	531784	16	QQQQMEQER
881	HN-1	Plectin OS=Homo sapiens GN=PLEC PE=1 SV=3	Q15149	531784	16	QSAEEQAQAR
882	HN-1	Plectin OS=Homo sapiens GN=PLEC PE=1 SV=3	Q15149	531784	16	SQVEEELFSVR
883	HN-1	Plectin OS=Homo sapiens GN=PLEC PE=1 SV=3	Q15149	531784	16	VLALPEPSPAAPTLR
884	HN-1	Plectin OS=Homo sapiens GN=PLEC PE=1 SV=3	Q15149	531784	16	VQSGSESVIQEYVDLR
885	HN-1	Stress-70 protein, mitochondrial OS=Homo sapiens GN=HSPA9 PE=1 SV=2	P38646	73681.3	3	AMQDAEVSK
886	HN-1	Stress-70 protein, mitochondrial OS=Homo sapiens GN=HSPA9 PE=1 SV=2	P38646	73681.3	3	QAVTNPNNTFYATK
887	HN-1	Stress-70 protein, mitochondrial OS=Homo sapiens GN=HSPA9 PE=1 SV=2	P38646	73681.3	3	VLENAEGAR
888	HN-1	Myosin light polypeptide 6 OS=Homo sapiens GN=MYL6 PE=1 SV=2	P60660	16929.8	3	ALGQNPTNAEVLK
889	HN-1	Myosin light polypeptide 6 OS=Homo sapiens GN=MYL6 PE=1 SV=2	P60660	16929.8	3	EAFQLFDR
890	HN-1	Myosin light polypeptide 6 OS=Homo sapiens GN=MYL6 PE=1 SV=2	P60660	16929.8	3	ILYSQCGDVMR
891	HN-1	HLA class I histocompatibility antigen, Cw-12 alpha chain OS=Homo sapiens GN=HLA-C PE=1 SV=2	P30508,Q07000	40862.3	3	AYLEGTCVEWLR
892	HN-1	HLA class I histocompatibility antigen, Cw-12 alpha chain OS=Homo sapiens GN=HLA-C PE=1 SV=2	P30508,Q07000	40862.3	3	FDSDAASPR
893	HN-1	HLA class I histocompatibility antigen, Cw-12 alpha chain OS=Homo sapiens GN=HLA-C PE=1 SV=2	P30508,Q07000	40862.3	3	WAAVVVPSGEEQR
894	HN-1	Ig lambda-2 chain C regions OS=Homo sapiens GN=IGLC2 PE=1 SV=1	P0CG05,P0CG06	11293.2	2	AAPSVTLFPPSSEELQANK
895	HN-1	Ig lambda-2 chain C regions OS=Homo sapiens GN=IGLC2 PE=1 SV=1	P0CG05,P0CG06	11293.2	2	AGVETTTPSK
896	HN-1	Ig lambda-2 chain C regions OS=Homo sapiens GN=IGLC2 PE=1 SV=1	P0CG05,P0CG06	11293.2	2	ATLVCLISDFYPGAVTVAWK
897	HN-1	Retinal dehydrogenase 1 OS=Homo sapiens GN=ALDH1A1 PE=1 SV=2	P00352	54862.8	2	EEIFGPVQQIMK
898	HN-1	Retinal dehydrogenase 1 OS=Homo sapiens GN=ALDH1A1 PE=1 SV=2	P00352	54862.8	2	IFVEESIYDEFVR
899	HN-1	Selenium-binding protein 1 OS=Homo sapiens GN=SELENBP1 PE=1 SV=2	Q13228	52392	2	GGFVLLDGETFEVK
900	HN-1	Selenium-binding protein 1 OS=Homo sapiens GN=SELENBP1 PE=1 SV=2	Q13228	52392	2	LVLPSLISSR
901	HN-1	ATP synthase subunit O, mitochondrial OS=Homo sapiens GN=ATP5O PE=1 SV=1	P48047	23277.4	2	FSPLTTNLINLLAENGR
902	HN-1	ATP synthase subunit O, mitochondrial OS=Homo sapiens GN=ATP5O PE=1 SV=1	P48047	23277.4	2	GEVPCTVTSASPLEEATLSELK
903	HN-1	2-oxoglutarate dehydrogenase, mitochondrial OS=Homo sapiens GN=OGDH PE=1 SV=3	Q02218	115937	2	LEAADEGSGDVK
904	HN-1	2-oxoglutarate dehydrogenase, mitochondrial OS=Homo sapiens GN=OGDH PE=1 SV=3	Q02218	115937	2	LLDTAFDLDVFK
905	HN-1	Cytochrome c oxidase subunit 2 OS=Homo sapiens GN=MT-CO2 PE=1 SV=1	P00403	25566.4	2	ILYMTDEVNDPSLTIK
906	HN-1	Cytochrome c oxidase subunit 2 OS=Homo sapiens GN=MT-CO2 PE=1 SV=1	P00403	25566.4	2	MLPPLFLEPGDLR
907	HN-1	Eukaryotic initiation factor 4A-I OS=Homo sapiens GN=EIF4A1 PE=1 SV=1	P60842	46155.3	3	ELAQQIQK
908	HN-1	Eukaryotic initiation factor 4A-I OS=Homo sapiens GN=EIF4A1 PE=1 SV=1	P60842	46155.3	3	MFVLDEADEMLSR
909	HN-1	Eukaryotic initiation factor 4A-I OS=Homo sapiens GN=EIF4A1 PE=1 SV=1	P60842	46155.3	3	VLITTDLLAR
910	HN-1	Peroxiredoxin-1 OS=Homo sapiens GN=PRDX1 PE=1 SV=1	Q06830	22110.9	2	DISLSDYK
911	HN-1	Peroxiredoxin-1 OS=Homo sapiens GN=PRDX1 PE=1 SV=1	Q06830	22110.9	2	QITVNDLPVGR
912	HN-1	Heat shock protein HSP 90-beta OS=Homo sapiens GN=HSP90AB1 PE=1 SV=4	P08238	83267.3	7	ELISNASDALDK
913	HN-1	Heat shock protein HSP 90-beta OS=Homo sapiens GN=HSP90AB1 PE=1 SV=4	P08238	83267.3	7	EQVANSAFVER
914	HN-1	Heat shock protein HSP 90-beta OS=Homo sapiens GN=HSP90AB1 PE=1 SV=4	P08238	83267.3	7	GVVDSEDLPLNISR
915	HN-1	Heat shock protein HSP 90-beta OS=Homo sapiens GN=HSP90AB1 PE=1 SV=4	P08238	83267.3	7	NPDDITQEEYGEFYK
916	HN-1	Heat shock protein HSP 90-beta OS=Homo sapiens GN=HSP90AB1 PE=1 SV=4	P08238	83267.3	7	TLTLVDTGIGMTK
917	HN-1	Heat shock protein HSP 90-beta OS=Homo sapiens GN=HSP90AB1 PE=1 SV=4	P08238	83267.3	7	VFIMDSCDELIPEYLNFIR
918	HN-1	Heat shock protein HSP 90-beta OS=Homo sapiens GN=HSP90AB1 PE=1 SV=4	P08238	83267.3	7	YESLTDPSK
919	HN-1	Hemoglobin subunit alpha OS=Homo sapiens GN=HBA1 PE=1 SV=2	P69905	15257.6	2	FLASVSTVLTSK
920	HN-1	Hemoglobin subunit alpha OS=Homo sapiens GN=HBA1 PE=1 SV=2	P69905	15257.6	2	MFLSFPTTK
921	HN-1	Alpha-1B-glycoprotein OS=Homo sapiens GN=A1BG PE=1 SV=4	P04217	54253.3	2	CEGPIPDVTFELLR
922	HN-1	Alpha-1B-glycoprotein OS=Homo sapiens GN=A1BG PE=1 SV=4	P04217	54253.3	2	SLPAPWLSMAPVSWITPGLK
923	HN-1	Heat shock 70 kDa protein 1A/1B OS=Homo sapiens GN=HSPA1A PE=1 SV=5	P08107	70054	5	ELEQVCNPIISGLYQGAGGPGPGGFGAQGPK
924	HN-1	Heat shock 70 kDa protein 1A/1B OS=Homo sapiens GN=HSPA1A PE=1 SV=5	P08107	70054	5	IINEPTAAAIAYGLDR
925	HN-1	Heat shock 70 kDa protein 1A/1B OS=Homo sapiens GN=HSPA1A PE=1 SV=5	P08107	70054	5	MVQEAEK
926	HN-1	Heat shock 70 kDa protein 1A/1B OS=Homo sapiens GN=HSPA1A PE=1 SV=5	P08107	70054	5	TTPSYVAFTDTER
927	HN-1	Heat shock 70 kDa protein 1A/1B OS=Homo sapiens GN=HSPA1A PE=1 SV=5	P08107	70054	5	VEIIANDQGNR
928	HN-1	Anterior gradient protein 2 homolog OS=Homo sapiens GN=AGR2 PE=1 SV=1	O95994	19980.3	2	IMFVDPSLTVR
929	HN-1	Anterior gradient protein 2 homolog OS=Homo sapiens GN=AGR2 PE=1 SV=1	O95994	19980.3	2	LYAYEPADTALLLDNMK
930	HN-1	Poly(rC)-binding protein 1 OS=Homo sapiens GN=PCBP1 PE=1 SV=2	Q15365	37498.2	3	IANPVEGSSGR
931	HN-1	Poly(rC)-binding protein 1 OS=Homo sapiens GN=PCBP1 PE=1 SV=2	Q15365	37498.2	3	IITLTGPTNAIFK
932	HN-1	Poly(rC)-binding protein 1 OS=Homo sapiens GN=PCBP1 PE=1 SV=2	Q15365	37498.2	3	INISEGNCPER
933	HN-1	Annexin A5 OS=Homo sapiens GN=ANXA5 PE=1 SV=2	P08758	35938.6	5	ETSGNLEQLLLAVVK
934	HN-1	Annexin A5 OS=Homo sapiens GN=ANXA5 PE=1 SV=2	P08758	35938.6	5	GLGTDEESILTLLTSR
935	HN-1	Annexin A5 OS=Homo sapiens GN=ANXA5 PE=1 SV=2	P08758	35938.6	5	QVYEEEYGSSLEDDVVGDTSGYYQR
936	HN-1	Annexin A5 OS=Homo sapiens GN=ANXA5 PE=1 SV=2	P08758	35938.6	5	SEIDLFNIR
937	HN-1	Annexin A5 OS=Homo sapiens GN=ANXA5 PE=1 SV=2	P08758	35938.6	5	SIPAYLAETLYYAMK
938	HN-1	Ig gamma-1 chain C region OS=Homo sapiens GN=IGHG1 PE=1 SV=1	P01857	36105	5	DTLMISR
939	HN-1	Ig gamma-1 chain C region OS=Homo sapiens GN=IGHG1 PE=1 SV=1	P01857	36105	5	GFYPSDIAVEWESNGQPENNYK
940	HN-1	Ig gamma-1 chain C region OS=Homo sapiens GN=IGHG1 PE=1 SV=1	P01857	36105	5	GPSVFPLAPSSK
941	HN-1	Ig gamma-1 chain C region OS=Homo sapiens GN=IGHG1 PE=1 SV=1	P01857	36105	5	STSGGTAALGCLVK
942	HN-1	Ig gamma-1 chain C region OS=Homo sapiens GN=IGHG1 PE=1 SV=1	P01857	36105	5	TTPPVLDSDGSFFLYSK
943	HN-1	Peptidyl-prolyl cis-trans isomerase A OS=Homo sapiens GN=PPIA PE=1 SV=2	P62937	18012.9	2	IIPGFMCQGGDFTR
944	HN-1	Peptidyl-prolyl cis-trans isomerase A OS=Homo sapiens GN=PPIA PE=1 SV=2	P62937	18012.9	2	VNPTVFFDIAVDGEPLGR
945	HN-1	T-complex protein 1 subunit alpha OS=Homo sapiens GN=TCP1 PE=1 SV=1	P17987	60345.2	2	SLLVIPNTLAVNAAQDSTDLVAK
946	HN-1	T-complex protein 1 subunit alpha OS=Homo sapiens GN=TCP1 PE=1 SV=1	P17987	60345.2	2	YINENLIVNTDELGR
947	HN-1	40S ribosomal protein S8 OS=Homo sapiens GN=RPS8 PE=1 SV=2	P62241	24206.4	2	ISSLLEEQFQQGK
948	HN-1	40S ribosomal protein S8 OS=Homo sapiens GN=RPS8 PE=1 SV=2	P62241	24206.4	2	NCIVLIDSTPYR
949	HN-1	Proteasome subunit alpha type-7 OS=Homo sapiens GN=PSMA7 PE=1 SV=1	O14818	27887.2	2	ALLEVVQSGGK
950	HN-1	Proteasome subunit alpha type-7 OS=Homo sapiens GN=PSMA7 PE=1 SV=1	O14818	27887.2	2	LTVEDPVTVEYITR
951	HN-1	Keratin, type II cytoskeletal 4 OS=Homo sapiens GN=KRT4 PE=1 SV=4	P19013	57286.1	3	AQYEEIAQR
952	HN-1	Keratin, type II cytoskeletal 4 OS=Homo sapiens GN=KRT4 PE=1 SV=4	P19013	57286.1	3	VDSLNDEINFLK
953	HN-1	Keratin, type II cytoskeletal 4 OS=Homo sapiens GN=KRT4 PE=1 SV=4	P19013	57286.1	3	VQFLEQQNK
954	HN-1	Keratin, type II cytoskeletal 4 OS=Homo sapiens GN=KRT4 PE=1 SV=4	P19013	57286.1	3	WNLLQQQTTTTSSK
955	HN-1	Deleted in malignant brain tumors 1 protein OS=Homo sapiens GN=DMBT1 PE=1 SV=2	Q9UGM3	260726	9	FGQGSGPIVLDDVR
956	HN-1	Deleted in malignant brain tumors 1 protein OS=Homo sapiens GN=DMBT1 PE=1 SV=2	Q9UGM3	260726	9	GSFTSSSNFMSIR
957	HN-1	Deleted in malignant brain tumors 1 protein OS=Homo sapiens GN=DMBT1 PE=1 SV=2	Q9UGM3	260726	9	GSWGTVCDDSWDTNDANVVCR
958	HN-1	Deleted in malignant brain tumors 1 protein OS=Homo sapiens GN=DMBT1 PE=1 SV=2	Q9UGM3	260726	9	GSWGTVCDDSWDTSDANVVCR
959	HN-1	Deleted in malignant brain tumors 1 protein OS=Homo sapiens GN=DMBT1 PE=1 SV=2	Q9UGM3	260726	9	GSWGTVCDDYWDTNDANVVCR
960	HN-1	Deleted in malignant brain tumors 1 protein OS=Homo sapiens GN=DMBT1 PE=1 SV=2	Q9UGM3	260726	9	QLGCGWAMLAPGNAR
961	HN-1	Deleted in malignant brain tumors 1 protein OS=Homo sapiens GN=DMBT1 PE=1 SV=2	Q9UGM3	260726	9	QLGCGWAMSAPGNAQFGQGSGPIVLDDVR
962	HN-1	Deleted in malignant brain tumors 1 protein OS=Homo sapiens GN=DMBT1 PE=1 SV=2	Q9UGM3	260726	9	QLGCGWAMSAPGNAR
963	HN-1	Deleted in malignant brain tumors 1 protein OS=Homo sapiens GN=DMBT1 PE=1 SV=2	Q9UGM3	260726	9	QLGCGWATSAPGNAR
964	HN-1	Erlin-2 OS=Homo sapiens GN=ERLIN2 PE=1 SV=1	O94905	37840.4	2	ISEIEDAAFLAR
965	HN-1	Erlin-2 OS=Homo sapiens GN=ERLIN2 PE=1 SV=1	O94905	37840.4	2	SVQTTLQTDEVK
966	HN-1	40S ribosomal protein S4, X isoform OS=Homo sapiens GN=RPS4X PE=1 SV=2	P62701	29599.3	2	FDTGNLCMVTGGANLGR
967	HN-1	40S ribosomal protein S4, X isoform OS=Homo sapiens GN=RPS4X PE=1 SV=2	P62701	29599.3	2	LSNIFVIGK
968	HN-1	Cytochrome c oxidase subunit 4 isoform 1, mitochondrial OS=Homo sapiens GN=COX4I1 PE=1 SV=1	P13073	19576.8	2	SEDFSLPAYMDR
969	HN-1	Cytochrome c oxidase subunit 4 isoform 1, mitochondrial OS=Homo sapiens GN=COX4I1 PE=1 SV=1	P13073	19576.8	2	VNPIQGLASK
970	HN-1	Ribosome-binding protein 1 OS=Homo sapiens GN=RRBP1 PE=1 SV=4	Q9P2E9	152471	2	DALNQATSQVESK
971	HN-1	Ribosome-binding protein 1 OS=Homo sapiens GN=RRBP1 PE=1 SV=4	Q9P2E9	152471	2	TAGPLESSETEEASQLK
972	HN-1	Endoplasmic reticulum resident protein 29 OS=Homo sapiens GN=ERP29 PE=1 SV=4	P30040	28994.9	3	DGDFENPVPYTGAVK
973	HN-1	Endoplasmic reticulum resident protein 29 OS=Homo sapiens GN=ERP29 PE=1 SV=4	P30040	28994.9	3	GALPLDTVTFYK
974	HN-1	Endoplasmic reticulum resident protein 29 OS=Homo sapiens GN=ERP29 PE=1 SV=4	P30040	28994.9	3	GQGVYLGMPGCLPVYDALAGEFIR
975	HN-1	ATP synthase subunit beta, mitochondrial OS=Homo sapiens GN=ATP5B PE=1 SV=3	P06576	56560.6	4	DQEGQDVLLFIDNIFR
976	HN-1	ATP synthase subunit beta, mitochondrial OS=Homo sapiens GN=ATP5B PE=1 SV=3	P06576	56560.6	4	FTQAGSEVSALLGR
977	HN-1	ATP synthase subunit beta, mitochondrial OS=Homo sapiens GN=ATP5B PE=1 SV=3	P06576	56560.6	4	IMNVIGEPIDER
978	HN-1	ATP synthase subunit beta, mitochondrial OS=Homo sapiens GN=ATP5B PE=1 SV=3	P06576	56560.6	4	TVLIMELINNVAK
979	HN-1	Annexin A4 OS=Homo sapiens GN=ANXA4 PE=1 SV=4	P09525	35884.3	2	DEGNYLDDALVR
980	HN-1	Annexin A4 OS=Homo sapiens GN=ANXA4 PE=1 SV=4	P09525	35884.3	2	SETSGSFEDALLAIVK
981	HN-1	Neutrophil gelatinase-associated lipocalin OS=Homo sapiens GN=LCN2 PE=1 SV=2	P80188	22588.9	4	SLGLPENHIVFPVPIDQCIDG
982	HN-1	Neutrophil gelatinase-associated lipocalin OS=Homo sapiens GN=LCN2 PE=1 SV=2	P80188	22588.9	4	TFVPGCQPGEFTLGNIK
983	HN-1	Neutrophil gelatinase-associated lipocalin OS=Homo sapiens GN=LCN2 PE=1 SV=2	P80188	22588.9	4	VPLQQNFQDNQFQGK
984	HN-1	Neutrophil gelatinase-associated lipocalin OS=Homo sapiens GN=LCN2 PE=1 SV=2	P80188	22588.9	4	WYVVGLAGNAILR
985	HN-1	Peroxiredoxin-2 OS=Homo sapiens GN=PRDX2 PE=1 SV=5	P32119	21892.4	2	EGGLGPLNIPLLADVTR
986	HN-1	Peroxiredoxin-2 OS=Homo sapiens GN=PRDX2 PE=1 SV=5	P32119	21892.4	2	LSEDYGVLK
987	HN-1	Peroxiredoxin-2 OS=Homo sapiens GN=PRDX2 PE=1 SV=5	P32119	21892.4	2	QITVNDLPVGR
988	HN-1	Serine/arginine-rich splicing factor 7 OS=Homo sapiens GN=SRSF7 PE=1 SV=1	Q16629	27367.5	2	NPPGFAFVEFEDPR
989	HN-1	Serine/arginine-rich splicing factor 7 OS=Homo sapiens GN=SRSF7 PE=1 SV=1	Q16629	27367.5	2	VYVGNLGTGAGK
990	HN-1	ATP synthase subunit b, mitochondrial OS=Homo sapiens GN=ATP5F1 PE=1 SV=2	P24539	28908.8	2	LAQLEEAK
991	HN-1	ATP synthase subunit b, mitochondrial OS=Homo sapiens GN=ATP5F1 PE=1 SV=2	P24539	28908.8	2	SQQALVQK
992	HN-1	Nucleolin OS=Homo sapiens GN=NCL PE=1 SV=3	P19338	76615.9	4	EVFEDAAEIR
993	HN-1	Nucleolin OS=Homo sapiens GN=NCL PE=1 SV=3	P19338	76615.9	4	GFGFVDFNSEEDAK
994	HN-1	Nucleolin OS=Homo sapiens GN=NCL PE=1 SV=3	P19338	76615.9	4	GLSEDTTEETLK
995	HN-1	Nucleolin OS=Homo sapiens GN=NCL PE=1 SV=3	P19338	76615.9	4	VEGTEPTTAFNLFVGNLNFNK
996	HN-1	Actin-related protein 3 OS=Homo sapiens GN=ACTR3 PE=1 SV=3	P61158	47371.9	2	LGYAGNTEPQFIIPSCIAIK
997	HN-1	Actin-related protein 3 OS=Homo sapiens GN=ACTR3 PE=1 SV=3	P61158	47371.9	2	LPACVVDCGTGYTK
998	HN-1	Dolichyl-diphosphooligosaccharide--protein glycosyltransferase 48 kDa subunit OS=Homo sapiens GN=DDOST PE=1 SV=4	P39656	50802.5	2	ELGSECGIEFDEEK
999	HN-1	Dolichyl-diphosphooligosaccharide--protein glycosyltransferase 48 kDa subunit OS=Homo sapiens GN=DDOST PE=1 SV=4	P39656	50802.5	2	WVPFDGDDIQLEFVR
1000	HN-1	Zymogen granule protein 16 homolog B OS=Homo sapiens GN=ZG16B PE=1 SV=3	Q96DA0	22739.4	2	LGALGGNTQEVTLQPGEYITK
1001	HN-1	Zymogen granule protein 16 homolog B OS=Homo sapiens GN=ZG16B PE=1 SV=3	Q96DA0	22739.4	2	LGDSWDVK
1002	HN-1	Stomatin-like protein 2 OS=Homo sapiens GN=STOML2 PE=1 SV=1	Q9UJZ1	38534.5	2	APVPGTPDSLSSGSSR
1003	HN-1	Stomatin-like protein 2 OS=Homo sapiens GN=STOML2 PE=1 SV=1	Q9UJZ1	38534.5	2	ILEPGLNILIPVLDR
1004	HN-1	Proactivator polypeptide OS=Homo sapiens GN=PSAP PE=1 SV=2	P07602	58112	3	EIVDSYLPVILDIIK
1005	HN-1	Proactivator polypeptide OS=Homo sapiens GN=PSAP PE=1 SV=2	P07602	58112	3	GCSFLPDPYQK
1006	HN-1	Proactivator polypeptide OS=Homo sapiens GN=PSAP PE=1 SV=2	P07602	58112	3	LGPGMADICK
1007	HN-1	Heterogeneous nuclear ribonucleoprotein M OS=Homo sapiens GN=HNRNPM PE=1 SV=3	P52272	77517.3	2	AFITNIPFDVK
1008	HN-1	Heterogeneous nuclear ribonucleoprotein M OS=Homo sapiens GN=HNRNPM PE=1 SV=3	P52272	77517.3	2	MGPAMGPALGAGIER
1009	HN-1	Mucin-5B OS=Homo sapiens GN=MUC5B PE=1 SV=3	Q9HC84	596324	16	AQAACANAR
1010	HN-1	Mucin-5B OS=Homo sapiens GN=MUC5B PE=1 SV=3	Q9HC84	596324	16	AQAQPGVPLGELGQVVECSLDFGLVCR
1011	HN-1	Mucin-5B OS=Homo sapiens GN=MUC5B PE=1 SV=3	Q9HC84	596324	16	CQWTEWFDEDYPKSEQLGGDVESYDK
1012	HN-1	Mucin-5B OS=Homo sapiens GN=MUC5B PE=1 SV=3	Q9HC84	596324	16	CVAQCGCYDKDGNYYDVGAR
1013	HN-1	Mucin-5B OS=Homo sapiens GN=MUC5B PE=1 SV=3	Q9HC84	596324	16	ELGQVVECSLDFGLVCR
1014	HN-1	Mucin-5B OS=Homo sapiens GN=MUC5B PE=1 SV=3	Q9HC84	596324	16	FNMCFNYNVR
1015	HN-1	Mucin-5B OS=Homo sapiens GN=MUC5B PE=1 SV=3	Q9HC84	596324	16	GLMCANSQQSPPLCHDYELR
1016	HN-1	Mucin-5B OS=Homo sapiens GN=MUC5B PE=1 SV=3	Q9HC84	596324	16	GPGGDPPYK
1017	HN-1	Mucin-5B OS=Homo sapiens GN=MUC5B PE=1 SV=3	Q9HC84	596324	16	GVQLSDWR
1018	HN-1	Mucin-5B OS=Homo sapiens GN=MUC5B PE=1 SV=3	Q9HC84	596324	16	LYDLHGDCSYVLSK
1019	HN-1	Mucin-5B OS=Homo sapiens GN=MUC5B PE=1 SV=3	Q9HC84	596324	16	MCFNYEIR
1020	HN-1	Mucin-5B OS=Homo sapiens GN=MUC5B PE=1 SV=3	Q9HC84	596324	16	TCPLNMQHQECGSPCTDTCSNPQR
1021	HN-1	Mucin-5B OS=Homo sapiens GN=MUC5B PE=1 SV=3	Q9HC84	596324	16	TFDGDVFR
1022	HN-1	Mucin-5B OS=Homo sapiens GN=MUC5B PE=1 SV=3	Q9HC84	596324	16	TLLGPAFAECHALVDSTAYLAACAQDLCR
1023	HN-1	Mucin-5B OS=Homo sapiens GN=MUC5B PE=1 SV=3	Q9HC84	596324	16	VDCNTCTCR
1024	HN-1	Mucin-5B OS=Homo sapiens GN=MUC5B PE=1 SV=3	Q9HC84	596324	16	YMQNCPK
1025	HN-1	Ig kappa chain C region OS=Homo sapiens GN=IGKC PE=1 SV=1	P01834	11608.6	2	SGTASVVCLLNNFYPR
1026	HN-1	Ig kappa chain C region OS=Homo sapiens GN=IGKC PE=1 SV=1	P01834	11608.6	2	VDNALQSGNSQESVTEQDSKDSTYSLSSTLTLSK
1027	HN-1	Keratin, type I cytoskeletal 14 OS=Homo sapiens GN=KRT14 PE=1 SV=4	P02533	51562.5	4	GSCGIGGGIGGGSSR
1028	HN-1	Keratin, type I cytoskeletal 14 OS=Homo sapiens GN=KRT14 PE=1 SV=4	P02533	51562.5	4	ISSVLAGGSCR
1029	HN-1	Keratin, type I cytoskeletal 14 OS=Homo sapiens GN=KRT14 PE=1 SV=4	P02533	51562.5	4	LEQEIATYR
1030	HN-1	Keratin, type I cytoskeletal 14 OS=Homo sapiens GN=KRT14 PE=1 SV=4	P02533	51562.5	4	LLEGEDAHLSSSQFSSGSQSSR
1031	HN-1	Keratin, type I cytoskeletal 14 OS=Homo sapiens GN=KRT14 PE=1 SV=4	P02533	51562.5	4	VTMQNLNDR
1032	HN-1	Protein disulfide-isomerase OS=Homo sapiens GN=P4HB PE=1 SV=3	P07237	57118.1	2	FLESGGQDGAGDDDDLEDLEEAEEPDMEEDDDQKAVKDEL
1033	HN-1	Protein disulfide-isomerase OS=Homo sapiens GN=P4HB PE=1 SV=3	P07237	57118.1	2	TGPAATTLPDGAAAESLVESSEVAVIGFFK
1034	HN-1	Apolipoprotein A-I OS=Homo sapiens GN=APOA1 PE=1 SV=1	P02647	30778.5	2	LSPLGEEMR
1035	HN-1	Apolipoprotein A-I OS=Homo sapiens GN=APOA1 PE=1 SV=1	P02647	30778.5	2	WQEEMELYR
1036	HN-1	Alpha-enolase OS=Homo sapiens GN=ENO1 PE=1 SV=2	P06733	47170.2	2	LNVTEQEK
1037	HN-1	Alpha-enolase OS=Homo sapiens GN=ENO1 PE=1 SV=2	P06733	47170.2	2	SFIKDYPVVSIEDPFDQDDWGAWQK
1038	HN-1	Serotransferrin OS=Homo sapiens GN=TF PE=1 SV=3	P02787	77064.3	2	ASYLDCIR
1039	HN-1	Serotransferrin OS=Homo sapiens GN=TF PE=1 SV=3	P02787	77064.3	2	EGTCPEAPTDECKPVK
1040	HN-1	Serpin B3 OS=Homo sapiens GN=SERPINB3 PE=1 SV=2	P29508	44565.9	4	DLSMIVLLPNEIDGLQKLEEK
1041	HN-1	Serpin B3 OS=Homo sapiens GN=SERPINB3 PE=1 SV=2	P29508	44565.9	4	FMFDLFQQFR
1042	HN-1	Serpin B3 OS=Homo sapiens GN=SERPINB3 PE=1 SV=2	P29508	44565.9	4	GKDLSMIVLLPNEIDGLQK
1043	HN-1	Serpin B3 OS=Homo sapiens GN=SERPINB3 PE=1 SV=2	P29508	44565.9	4	INSWVESQTNEK
1044	HN-1	Glutathione S-transferase P OS=Homo sapiens GN=GSTP1 PE=1 SV=2	P09211	23356.7	2	ALPGQLKPFETLLSQNQGGK
1045	HN-1	Glutathione S-transferase P OS=Homo sapiens GN=GSTP1 PE=1 SV=2	P09211	23356.7	2	ASCLYGQLPK
1046	HN-1	Keratin, type I cytoskeletal 18 OS=Homo sapiens GN=KRT18 PE=1 SV=2	P05783	48059	3	LQLETEIEALKEELLFMK
1047	HN-1	Keratin, type I cytoskeletal 18 OS=Homo sapiens GN=KRT18 PE=1 SV=2	P05783	48059	3	RLLEDGEDFNLGDALDSSNSMQTIQK
1048	HN-1	Keratin, type I cytoskeletal 18 OS=Homo sapiens GN=KRT18 PE=1 SV=2	P05783	48059	3	YALQMEQLNGILLHLESELAQTR
1049	HN-1	IgGFc-binding protein OS=Homo sapiens GN=FCGBP PE=1 SV=3	Q9Y6R7	571983	5	EGCVCDAGFVLSGDTCVPVGQCGCLHDDR
1050	HN-1	IgGFc-binding protein OS=Homo sapiens GN=FCGBP PE=1 SV=3	Q9Y6R7	571983	5	EGCVCDAGFVLSGDTCVPVGQCGCLHDGR
1051	HN-1	IgGFc-binding protein OS=Homo sapiens GN=FCGBP PE=1 SV=3	Q9Y6R7	571983	5	GSCPTCPEDR
1052	HN-1	IgGFc-binding protein OS=Homo sapiens GN=FCGBP PE=1 SV=3	Q9Y6R7	571983	5	GSQAVSYTR
1053	HN-1	IgGFc-binding protein OS=Homo sapiens GN=FCGBP PE=1 SV=3	Q9Y6R7	571983	5	LRVPAAYAGSLCGLCGNYNQDPADDLK
1054	HN-1	Protein-glutamine gamma-glutamyltransferase 2 OS=Homo sapiens GN=TGM2 PE=1 SV=2	P21980	77329.1	5	CDLELETNGR
1055	HN-1	Protein-glutamine gamma-glutamyltransferase 2 OS=Homo sapiens GN=TGM2 PE=1 SV=2	P21980	77329.1	5	NEFGEIQGDK
1056	HN-1	Protein-glutamine gamma-glutamyltransferase 2 OS=Homo sapiens GN=TGM2 PE=1 SV=2	P21980	77329.1	5	SWIGSVDILR
1057	HN-1	Protein-glutamine gamma-glutamyltransferase 2 OS=Homo sapiens GN=TGM2 PE=1 SV=2	P21980	77329.1	5	VVTNYNSAHDQNSNLLIEYFR
1058	HN-1	Protein-glutamine gamma-glutamyltransferase 2 OS=Homo sapiens GN=TGM2 PE=1 SV=2	P21980	77329.1	5	YPEGSSEER
1059	HN-1	Cytoplasmic dynein 1 heavy chain 1 OS=Homo sapiens GN=DYNC1H1 PE=1 SV=5	Q14204	532406	2	ALGEYLER
1060	HN-1	Cytoplasmic dynein 1 heavy chain 1 OS=Homo sapiens GN=DYNC1H1 PE=1 SV=5	Q14204	532406	2	GIFEALRPLETLPVEGLIR
1061	HN-1	Fibrinogen gamma chain OS=Homo sapiens GN=FGG PE=1 SV=3	P02679	51513.3	5	AIQLTYNPDESSKPNMIDAATLK
1062	HN-1	Fibrinogen gamma chain OS=Homo sapiens GN=FGG PE=1 SV=3	P02679	51513.3	5	EGFGHLSPTGTTEFWLGNEK
1063	HN-1	Fibrinogen gamma chain OS=Homo sapiens GN=FGG PE=1 SV=3	P02679	51513.3	5	LDGSVDFK
1064	HN-1	Fibrinogen gamma chain OS=Homo sapiens GN=FGG PE=1 SV=3	P02679	51513.3	5	VELEDWNGR
1065	HN-1	Fibrinogen gamma chain OS=Homo sapiens GN=FGG PE=1 SV=3	P02679	51513.3	5	YLQEIYNSNNQK
1066	HN-1	Fibrinogen beta chain OS=Homo sapiens GN=FGB PE=1 SV=2	P02675	55928.6	3	GGETSEMYLIQPDSSVKPYR
1067	HN-1	Fibrinogen beta chain OS=Homo sapiens GN=FGB PE=1 SV=2	P02675	55928.6	3	QDGSVDFGR
1068	HN-1	Fibrinogen beta chain OS=Homo sapiens GN=FGB PE=1 SV=2	P02675	55928.6	3	QGFGNVATNTDGK
1069	HN-1	Glutathione reductase, mitochondrial OS=Homo sapiens GN=GSR PE=1 SV=2	P00390	56257.4	2	ADFDNTVAIHPTSSEELVTLR
1070	HN-1	Glutathione reductase, mitochondrial OS=Homo sapiens GN=GSR PE=1 SV=2	P00390	56257.4	2	YGIENVK
1071	HN-1	L-lactate dehydrogenase B chain OS=Homo sapiens GN=LDHB PE=1 SV=2	P07195	36638.6	2	GLTSVINQK
1072	HN-1	L-lactate dehydrogenase B chain OS=Homo sapiens GN=LDHB PE=1 SV=2	P07195	36638.6	2	SLADELALVDVLEDKLK
1073	HN-1	L-lactate dehydrogenase B chain OS=Homo sapiens GN=LDHB PE=1 SV=2	P07195	36638.6	2	VIGSGCNLDSAR
1074	HN-1	Elongation factor 1-alpha 1 OS=Homo sapiens GN=EEF1A1 PE=1 SV=1	P68104,Q5VTE0	50141.2	4	KIGYNPDTVAFVPISGWNGDNMLEPSANMPWFK
1075	HN-1	Elongation factor 1-alpha 1 OS=Homo sapiens GN=EEF1A1 PE=1 SV=1	P68104,Q5VTE0	50141.2	4	LPLQDVYK
1076	HN-1	Elongation factor 1-alpha 1 OS=Homo sapiens GN=EEF1A1 PE=1 SV=1	P68104,Q5VTE0	50141.2	4	SGDAAIVDMVPGKPMCVESFSDYPPLGR
1077	HN-1	Elongation factor 1-alpha 1 OS=Homo sapiens GN=EEF1A1 PE=1 SV=1	P68104,Q5VTE0	50141.2	4	VETGVLKPGMVVTFAPVNVTTEVK
1078	HN-1	Pyruvate kinase isozymes M1/M2 OS=Homo sapiens GN=PKM PE=1 SV=4	P14618	57937.5	3	GDYPLEAVR
1079	HN-1	Pyruvate kinase isozymes M1/M2 OS=Homo sapiens GN=PKM PE=1 SV=4	P14618	57937.5	3	GIFPVLCKDPVQEAWAEDVDLR
1080	HN-1	Pyruvate kinase isozymes M1/M2 OS=Homo sapiens GN=PKM PE=1 SV=4	P14618	57937.5	3	TATESFASDPILYRPVAVALDTK
1081	HN-1	ATP synthase subunit beta, mitochondrial OS=Homo sapiens GN=ATP5B PE=1 SV=3	P06576	56560.6	5	EGNDLYHEMIESGVINLK
1082	HN-1	ATP synthase subunit beta, mitochondrial OS=Homo sapiens GN=ATP5B PE=1 SV=3	P06576	56560.6	5	GFQQILAGEYDHLPEQAFYMVGPIEEAVAK
1083	HN-1	ATP synthase subunit beta, mitochondrial OS=Homo sapiens GN=ATP5B PE=1 SV=3	P06576	56560.6	5	IMDPNIVGSEHYDVAR
1084	HN-1	ATP synthase subunit beta, mitochondrial OS=Homo sapiens GN=ATP5B PE=1 SV=3	P06576	56560.6	5	LVLEVAQHLGESTVR
1085	HN-1	ATP synthase subunit beta, mitochondrial OS=Homo sapiens GN=ATP5B PE=1 SV=3	P06576	56560.6	5	VLDSGAPIKIPVGPETLGR
1086	HN-1	Keratin, type II cytoskeletal 5 OS=Homo sapiens GN=KRT5 PE=1 SV=3	P13647	62379.6	11	AQYEEIANR
1087	HN-1	Keratin, type II cytoskeletal 5 OS=Homo sapiens GN=KRT5 PE=1 SV=3	P13647	62379.6	11	DVDAAYMNKVELEAK
1088	HN-1	Keratin, type II cytoskeletal 5 OS=Homo sapiens GN=KRT5 PE=1 SV=3	P13647	62379.6	11	FASFIDK
1089	HN-1	Keratin, type II cytoskeletal 5 OS=Homo sapiens GN=KRT5 PE=1 SV=3	P13647	62379.6	11	ISISTSGGSFR
1090	HN-1	Keratin, type II cytoskeletal 5 OS=Homo sapiens GN=KRT5 PE=1 SV=3	P13647	62379.6	11	LAELEEALQK
1091	HN-1	Keratin, type II cytoskeletal 5 OS=Homo sapiens GN=KRT5 PE=1 SV=3	P13647	62379.6	11	NLDLDSIIAEVK
1092	HN-1	Keratin, type II cytoskeletal 5 OS=Homo sapiens GN=KRT5 PE=1 SV=3	P13647	62379.6	11	NMQDLVEDFK
1093	HN-1	Keratin, type II cytoskeletal 5 OS=Homo sapiens GN=KRT5 PE=1 SV=3	P13647	62379.6	11	QLDSIVGER
1094	HN-1	Keratin, type II cytoskeletal 5 OS=Homo sapiens GN=KRT5 PE=1 SV=3	P13647	62379.6	11	SLYNLGGSK
1095	HN-1	Keratin, type II cytoskeletal 5 OS=Homo sapiens GN=KRT5 PE=1 SV=3	P13647	62379.6	11	TEAESWYQTK
1096	HN-1	Keratin, type II cytoskeletal 5 OS=Homo sapiens GN=KRT5 PE=1 SV=3	P13647	62379.6	11	WTLLQEQGTK
1097	HN-1	Cathepsin G OS=Homo sapiens GN=CTSG PE=1 SV=2	P08311	28837.5	3	CGGFLVR
1098	HN-1	Cathepsin G OS=Homo sapiens GN=CTSG PE=1 SV=2	P08311	28837.5	3	IFGSYDPR
1099	HN-1	Cathepsin G OS=Homo sapiens GN=CTSG PE=1 SV=2	P08311	28837.5	3	VSSFLPWIR
1100	HN-1	Arachidonate 15-lipoxygenase OS=Homo sapiens GN=ALOX15 PE=1 SV=3	P16050	74805.9	4	ANVILCSQQHLAAPLVMLK
1101	HN-1	Arachidonate 15-lipoxygenase OS=Homo sapiens GN=ALOX15 PE=1 SV=3	P16050	74805.9	4	LWEIIYR
1102	HN-1	Arachidonate 15-lipoxygenase OS=Homo sapiens GN=ALOX15 PE=1 SV=3	P16050	74805.9	4	TGLVSDMGIFDQIMSTGGGGHVQLLK
1103	HN-1	Arachidonate 15-lipoxygenase OS=Homo sapiens GN=ALOX15 PE=1 SV=3	P16050	74805.9	4	VSTGASLYAGSNNQVQLWLVGQHGEAALGK
1104	HN-1	Alpha-2-macroglobulin OS=Homo sapiens GN=A2M PE=1 SV=3	P01023	163290	3	DTVIKPLLVEPEGLEK
1105	HN-1	Alpha-2-macroglobulin OS=Homo sapiens GN=A2M PE=1 SV=3	P01023	163290	3	SSGSLLNNAIK
1106	HN-1	Alpha-2-macroglobulin OS=Homo sapiens GN=A2M PE=1 SV=3	P01023	163290	3	TEHPFTVEEFVLPK
1107	HN-1	Tubulin alpha-1B chain OS=Homo sapiens GN=TUBA1B PE=1 SV=1	P68363	50151.7	2	AYHEQLSVAEITNACFEPANQMVK
1108	HN-1	Tubulin alpha-1B chain OS=Homo sapiens GN=TUBA1B PE=1 SV=1	P68363	50151.7	2	LISQIVSSITASLR
1109	HN-1	Complement C4-B OS=Homo sapiens GN=C4B PE=1 SV=1	P0C0L5	192795	2	QGSFQGGFR
1110	HN-1	Complement C4-B OS=Homo sapiens GN=C4B PE=1 SV=1	P0C0L5	192795	2	VDVQAGACEGKLELSVDGAK
1111	HN-1	Fibulin-1 OS=Homo sapiens GN=FBLN1 PE=1 SV=4	P23142	77211.6	2	AITPPHPASQANIIFDITEGNLR
1112	HN-1	Fibulin-1 OS=Homo sapiens GN=FBLN1 PE=1 SV=4	P23142	77211.6	2	SQETGDLDVGGLQETDKIIEVEEEQEDPYLNDR
1113	HN-1	Neuroblast differentiation-associated protein AHNAK OS=Homo sapiens GN=AHNAK PE=1 SV=2	Q09666	629104	4	IKGDVPSVGLEGPDVDLQGPEAK
1114	HN-1	Neuroblast differentiation-associated protein AHNAK OS=Homo sapiens GN=AHNAK PE=1 SV=2	Q09666	629104	4	LEGELQAPDLELSLPAIHVEGLDIK
1115	HN-1	Neuroblast differentiation-associated protein AHNAK OS=Homo sapiens GN=AHNAK PE=1 SV=2	Q09666	629104	4	VDINAPDVGVQGPDWHLK
1116	HN-1	Neuroblast differentiation-associated protein AHNAK OS=Homo sapiens GN=AHNAK PE=1 SV=2	Q09666	629104	4	VEAPSLDVHMDSPDINIEGPDVK
1117	HN-1	60S ribosomal protein L17 OS=Homo sapiens GN=RPL17 PE=1 SV=3	P18621	21397.4	2	EQIVPKPEEEVAQK
1118	HN-1	60S ribosomal protein L17 OS=Homo sapiens GN=RPL17 PE=1 SV=3	P18621	21397.4	2	GLDVDSLVIEHIQVNK
1119	HN-1	Voltage-dependent anion-selective channel protein 2 OS=Homo sapiens GN=VDAC2 PE=1 SV=2	P45880	31567.3	2	TGDFQLHTNVNDGTEFGGSIYQK
1120	HN-1	Voltage-dependent anion-selective channel protein 2 OS=Homo sapiens GN=VDAC2 PE=1 SV=2	P45880	31567.3	2	WCEYGLTFTEK
1121	HN-1	Ig gamma-3 chain C region OS=Homo sapiens GN=IGHG3 PE=1 SV=2	P01860	41285.9	2	CPAPELLGGPSVFLFPPKPK
1122	HN-1	Ig gamma-3 chain C region OS=Homo sapiens GN=IGHG3 PE=1 SV=2	P01860	41285.9	2	NQVSLTCLVK
1123	HN-1	Ig gamma-3 chain C region OS=Homo sapiens GN=IGHG3 PE=1 SV=2	P01860	41285.9	2	SCDTPPPCPR
1124	HN-1	Ig gamma-3 chain C region OS=Homo sapiens GN=IGHG3 PE=1 SV=2	P01860	41285.9	2	TPEVTCVVVDVSHEDPEVQFK
1125	HN-1	Sarcoplasmic/endoplasmic reticulum calcium ATPase 2 OS=Homo sapiens GN=ATP2A2 PE=1 SV=1	P16615	114759	2	DIVPGDIVEIAVGDKVPADIR
1126	HN-1	Sarcoplasmic/endoplasmic reticulum calcium ATPase 2 OS=Homo sapiens GN=ATP2A2 PE=1 SV=1	P16615	114759	2	EWGSGSDTLR
1127	HN-1	Ras-related protein Rap-1b OS=Homo sapiens GN=RAP1B PE=1 SV=1	P61224	20824.9	2	CDLEDER
1128	HN-1	Ras-related protein Rap-1b OS=Homo sapiens GN=RAP1B PE=1 SV=1	P61224	20824.9	2	EQGQNLAR
1129	HN-1	Annexin A2 OS=Homo sapiens GN=ANXA2 PE=1 SV=2	P07355	38606.1	6	AYTNFDAER
1130	HN-1	Annexin A2 OS=Homo sapiens GN=ANXA2 PE=1 SV=2	P07355	38606.1	6	LSLEGDHSTPPSAYGSVK
1131	HN-1	Annexin A2 OS=Homo sapiens GN=ANXA2 PE=1 SV=2	P07355	38606.1	6	QDIAFAYQR
1132	HN-1	Annexin A2 OS=Homo sapiens GN=ANXA2 PE=1 SV=2	P07355	38606.1	6	SALSGHLETVILGLLK
1133	HN-1	Annexin A2 OS=Homo sapiens GN=ANXA2 PE=1 SV=2	P07355	38606.1	6	TDLEKDIISDTSGDFR
1134	HN-1	Annexin A2 OS=Homo sapiens GN=ANXA2 PE=1 SV=2	P07355	38606.1	6	TNQELQEINR
1135	HN-1	Myosin-9 OS=Homo sapiens GN=MYH9 PE=1 SV=4	P35579	226538	3	CNGVLEGIR
1136	HN-1	Myosin-9 OS=Homo sapiens GN=MYH9 PE=1 SV=4	P35579	226538	3	LQQELDDLLVDLDHQR
1137	HN-1	Myosin-9 OS=Homo sapiens GN=MYH9 PE=1 SV=4	P35579	226538	3	VVFQEFR
1138	HN-1	Calpain-1 catalytic subunit OS=Homo sapiens GN=CAPN1 PE=1 SV=1	P07384	81892.6	2	GFSLESCR
1139	HN-1	Calpain-1 catalytic subunit OS=Homo sapiens GN=CAPN1 PE=1 SV=1	P07384	81892.6	2	LPPGEYVVVPSTFEPNKEGDFVLR
1140	HN-1	BPI fold-containing family B member 1 OS=Homo sapiens GN=BPIFB1 PE=2 SV=1	Q8TDL5	52443.8	6	EKPAGGIPVLGSLVNTVLK
1141	HN-1	BPI fold-containing family B member 1 OS=Homo sapiens GN=BPIFB1 PE=2 SV=1	Q8TDL5	52443.8	6	ILTQDTPEFFIDQGHAK
1142	HN-1	BPI fold-containing family B member 1 OS=Homo sapiens GN=BPIFB1 PE=2 SV=1	Q8TDL5	52443.8	6	LGSTQIVK
1143	HN-1	BPI fold-containing family B member 1 OS=Homo sapiens GN=BPIFB1 PE=2 SV=1	Q8TDL5	52443.8	6	NIITEIIHSILLPNQNGK
1144	HN-1	BPI fold-containing family B member 1 OS=Homo sapiens GN=BPIFB1 PE=2 SV=1	Q8TDL5	52443.8	6	VITANILQLQVKPSANDQELLVK
1145	HN-1	BPI fold-containing family B member 1 OS=Homo sapiens GN=BPIFB1 PE=2 SV=1	Q8TDL5	52443.8	6	VPISLSIDRLEFDLLYPAIK
1146	HN-1	Transketolase OS=Homo sapiens GN=TKT PE=1 SV=3	P29401	67879.4	3	LGQSDPAPLQHQMDIYQK
1147	HN-1	Transketolase OS=Homo sapiens GN=TKT PE=1 SV=3	P29401	67879.4	3	NMAEQIIQEIYSQIQSK
1148	HN-1	Transketolase OS=Homo sapiens GN=TKT PE=1 SV=3	P29401	67879.4	3	TSRPENAIIYNNNEDFQVGQAK
1149	HN-1	Serum amyloid A-1 protein OS=Homo sapiens GN=SAA1 PE=1 SV=1	P0DJI8	13532.6	2	EANYIGSDK
1150	HN-1	Serum amyloid A-1 protein OS=Homo sapiens GN=SAA1 PE=1 SV=1	P0DJI8	13532.6	2	SFFSFLGEAFDGAR
1151	HN-1	Protein disulfide-isomerase A6 OS=Homo sapiens GN=PDIA6 PE=1 SV=1	Q15084	48122.3	2	ALDLFSDNAPPPELLEIINEDIAK
1152	HN-1	Protein disulfide-isomerase A6 OS=Homo sapiens GN=PDIA6 PE=1 SV=1	Q15084	48122.3	2	ALDLFSDNAPPPELLEIINEDIAKR
1153	HN-1	Keratin, type II cytoskeletal 4 OS=Homo sapiens GN=KRT4 PE=1 SV=4	P19013	57286.1	4	AQYEEIAQR
1154	HN-1	Keratin, type II cytoskeletal 4 OS=Homo sapiens GN=KRT4 PE=1 SV=4	P19013	57286.1	4	CSSGGFGSR
1155	HN-1	Keratin, type II cytoskeletal 4 OS=Homo sapiens GN=KRT4 PE=1 SV=4	P19013	57286.1	4	FASFIDK
1156	HN-1	Keratin, type II cytoskeletal 4 OS=Homo sapiens GN=KRT4 PE=1 SV=4	P19013	57286.1	4	GFSCGSAIVGGGK
1157	HN-1	Keratin, type II cytoskeletal 4 OS=Homo sapiens GN=KRT4 PE=1 SV=4	P19013	57286.1	4	GGPGFPVCPAGGIQEVTINQSLLTPLHVEIDPEIQK
1158	HN-1	Keratin, type II cytoskeletal 4 OS=Homo sapiens GN=KRT4 PE=1 SV=4	P19013	57286.1	4	LLEGEEYR
1159	HN-1	Keratin, type I cytoskeletal 13 OS=Homo sapiens GN=KRT13 PE=1 SV=4	P13646	49589.3	4	EQYEAMAER
1160	HN-1	Keratin, type I cytoskeletal 13 OS=Homo sapiens GN=KRT13 PE=1 SV=4	P13646	49589.3	4	ILTATIENNR
1161	HN-1	Keratin, type I cytoskeletal 13 OS=Homo sapiens GN=KRT13 PE=1 SV=4	P13646	49589.3	4	ITMQNLNDR
1162	HN-1	Keratin, type I cytoskeletal 13 OS=Homo sapiens GN=KRT13 PE=1 SV=4	P13646	49589.3	4	LEQEIATYR
1163	HN-1	Keratin, type I cytoskeletal 13 OS=Homo sapiens GN=KRT13 PE=1 SV=4	P13646	49589.3	4	QSPASPER
1164	HN-1	Keratin, type I cytoskeletal 13 OS=Homo sapiens GN=KRT13 PE=1 SV=4	P13646	49589.3	4	SEMECQNQEYK
1165	HN-1	L-lactate dehydrogenase A chain OS=Homo sapiens GN=LDHA PE=1 SV=2	P00338	36689.2	2	DLADELALVDVIEDKLK
1166	HN-1	L-lactate dehydrogenase A chain OS=Homo sapiens GN=LDHA PE=1 SV=2	P00338	36689.2	2	GLYGIKDDVFLSVPCILGQNGISDLVK
1167	HN-1	Deleted in malignant brain tumors 1 protein OS=Homo sapiens GN=DMBT1 PE=1 SV=2	Q9UGM3	260726	7	CVWEIEVNSGYR
1168	HN-1	Deleted in malignant brain tumors 1 protein OS=Homo sapiens GN=DMBT1 PE=1 SV=2	Q9UGM3	260726	7	FGQGSGPIVLDDVR
1169	HN-1	Deleted in malignant brain tumors 1 protein OS=Homo sapiens GN=DMBT1 PE=1 SV=2	Q9UGM3	260726	7	FPSVYLR
1170	HN-1	Deleted in malignant brain tumors 1 protein OS=Homo sapiens GN=DMBT1 PE=1 SV=2	Q9UGM3	260726	7	INLGFSNLK
1171	HN-1	Deleted in malignant brain tumors 1 protein OS=Homo sapiens GN=DMBT1 PE=1 SV=2	Q9UGM3	260726	7	QIFTSSYNR
1172	HN-1	Deleted in malignant brain tumors 1 protein OS=Homo sapiens GN=DMBT1 PE=1 SV=2	Q9UGM3	260726	7	QLGCGWAMSAPGNAR
1173	HN-1	Deleted in malignant brain tumors 1 protein OS=Homo sapiens GN=DMBT1 PE=1 SV=2	Q9UGM3	260726	7	QLGCGWATSAPGNAR
1174	HN-1	Voltage-dependent anion-selective channel protein 1 OS=Homo sapiens GN=VDAC1 PE=1 SV=2	P21796	30773.9	2	TDEFQLHTNVNDGTEFGGSIYQK
1175	HN-1	Voltage-dependent anion-selective channel protein 1 OS=Homo sapiens GN=VDAC1 PE=1 SV=2	P21796	30773.9	2	VNNSSLIGLGYTQTLKPGIK
1176	HN-1	Trifunctional enzyme subunit alpha, mitochondrial OS=Homo sapiens GN=HADHA PE=1 SV=2	P40939	83001.9	2	EVEAVIPDHCIFASNTSALPISEIAAVSK
1177	HN-1	Trifunctional enzyme subunit alpha, mitochondrial OS=Homo sapiens GN=HADHA PE=1 SV=2	P40939	83001.9	2	MGLVDQLVEPLGPGLKPPEER
1178	HN-1	Fatty acid synthase OS=Homo sapiens GN=FASN PE=1 SV=3	P49327	273427	3	LHLSGIDANPNALFPPVEFPAPR
1179	HN-1	Fatty acid synthase OS=Homo sapiens GN=FASN PE=1 SV=3	P49327	273427	3	SLYQSAGVAPESFEYIEAHGTGTK
1180	HN-1	Fatty acid synthase OS=Homo sapiens GN=FASN PE=1 SV=3	P49327	273427	3	YSGTLNLDR
1181	HN-1	Epiplakin OS=Homo sapiens GN=EPPK1 PE=1 SV=2	P58107	555615	2	GFFDPNTHENLTYVQLLR
1182	HN-1	Epiplakin OS=Homo sapiens GN=EPPK1 PE=1 SV=2	P58107	555615	2	LTAIIEEAEEAPGARPQLQDAWR
1183	HN-1	Aldehyde dehydrogenase, dimeric NADP-preferring OS=Homo sapiens GN=ALDH3A1 PE=1 SV=3	P30838	50395.7	2	LIQEQEQELVGALAADLHK
1184	HN-1	Aldehyde dehydrogenase, dimeric NADP-preferring OS=Homo sapiens GN=ALDH3A1 PE=1 SV=3	P30838	50395.7	2	NCDLDVACR
1185	HN-1	Calreticulin OS=Homo sapiens GN=CALR PE=1 SV=1	P27797	48142.9	3	IDNSQVESGSLEDDWDFLPPKK
1186	HN-1	Calreticulin OS=Homo sapiens GN=CALR PE=1 SV=1	P27797	48142.9	3	KPEDWDEEMDGEWEPPVIQNPEYK
1187	HN-1	Calreticulin OS=Homo sapiens GN=CALR PE=1 SV=1	P27797	48142.9	3	LFPNSLDQTDMHGDSEYNIMFGPDICGPGTK
1188	HN-1	Actin, cytoplasmic 2 OS=Homo sapiens GN=ACTG1 PE=1 SV=1	P63261	41793.9	4	AGFAGDDAPR
1189	HN-1	Actin, cytoplasmic 2 OS=Homo sapiens GN=ACTG1 PE=1 SV=1	P63261	41793.9	4	CPEALFQPSFLGMESCGIHETTFNSIMK
1190	HN-1	Actin, cytoplasmic 2 OS=Homo sapiens GN=ACTG1 PE=1 SV=1	P63261	41793.9	4	GYSFTTTAER
1191	HN-1	Actin, cytoplasmic 2 OS=Homo sapiens GN=ACTG1 PE=1 SV=1	P63261	41793.9	4	VAPEEHPVLLTEAPLNPK
1192	HN-1	Complement factor B OS=Homo sapiens GN=CFB PE=1 SV=2	P00751	85533.2	3	EKLQDEDLGFL
1193	HN-1	Complement factor B OS=Homo sapiens GN=CFB PE=1 SV=2	P00751	85533.2	3	LPPTTTCQQQKEELLPAQDIK
1194	HN-1	Complement factor B OS=Homo sapiens GN=CFB PE=1 SV=2	P00751	85533.2	3	YGQTIRPICLPCTEGTTR
1195	HN-1	Elongation factor 1-beta OS=Homo sapiens GN=EEF1B2 PE=1 SV=3	P24534	24764.2	2	SSILLDVKPWDDETDMAK
1196	HN-1	Elongation factor 1-beta OS=Homo sapiens GN=EEF1B2 PE=1 SV=3	P24534	24764.2	2	SYIEGYVPSQADVAVFEAVSSPPPADLCHALR
1197	HN-1	Cytosol aminopeptidase OS=Homo sapiens GN=LAP3 PE=1 SV=3	P28838	56167.8	3	ASANMDLMR
1198	HN-1	Cytosol aminopeptidase OS=Homo sapiens GN=LAP3 PE=1 SV=3	P28838	56167.8	3	LILADALCYAHTFNPK
1199	HN-1	Cytosol aminopeptidase OS=Homo sapiens GN=LAP3 PE=1 SV=3	P28838	56167.8	3	LYGSGDQEAWQK
1200	HN-1	Filamin-A OS=Homo sapiens GN=FLNA PE=1 SV=4	P21333	280729	2	FNEEHIPDSPFVVPVASPSGDAR
1201	HN-1	Filamin-A OS=Homo sapiens GN=FLNA PE=1 SV=4	P21333	280729	2	VEYTPYEEGLHSVDVTYDGSPVPSSPFQVPVTEGCDPSR
1202	HN-1	Keratin, type II cytoskeletal 8 OS=Homo sapiens GN=KRT8 PE=1 SV=7	P05787	53706.2	2	DVDEAYMNKVELESR
1203	HN-1	Keratin, type II cytoskeletal 8 OS=Homo sapiens GN=KRT8 PE=1 SV=7	P05787	53706.2	2	EYQELMNVK
1204	HN-1	Keratin, type II cytoskeletal 8 OS=Homo sapiens GN=KRT8 PE=1 SV=7	P05787	53706.2	2	FASFIDK
1205	HN-1	Keratin, type II cytoskeletal 8 OS=Homo sapiens GN=KRT8 PE=1 SV=7	P05787	53706.2	2	WSLLQQQK
1206	HN-1	Keratin, type I cytoskeletal 10 OS=Homo sapiens GN=KRT10 PE=1 SV=6	P13645	58828.8	5	ADLEMQIESLTEELAYLKK
1207	HN-1	Keratin, type I cytoskeletal 10 OS=Homo sapiens GN=KRT10 PE=1 SV=6	P13645	58828.8	5	LENEIQTYR
1208	HN-1	Keratin, type I cytoskeletal 10 OS=Homo sapiens GN=KRT10 PE=1 SV=6	P13645	58828.8	5	SQYEQLAEQNR
1209	HN-1	Keratin, type I cytoskeletal 10 OS=Homo sapiens GN=KRT10 PE=1 SV=6	P13645	58828.8	5	TIDDLKNQILNLTTDNANILLQIDNAR
1210	HN-1	Keratin, type I cytoskeletal 10 OS=Homo sapiens GN=KRT10 PE=1 SV=6	P13645	58828.8	5	VTMQNLNDR
1211	HN-1	Keratin, type I cytoskeletal 10 OS=Homo sapiens GN=KRT10 PE=1 SV=6	P13645	58828.8	5	YENEVALR
1212	HN-1	Myosin light polypeptide 6 OS=Homo sapiens GN=MYL6 PE=1 SV=2	P60660	16929.8	2	EAFQLFDR
1213	HN-1	Myosin light polypeptide 6 OS=Homo sapiens GN=MYL6 PE=1 SV=2	P60660	16929.8	2	VLDFEHFLPMLQTVAK
1214	HN-1	Tubulin beta chain OS=Homo sapiens GN=TUBB PE=1 SV=2	P07437	49670.6	3	EAESCDCLQGFQLTHSLGGGTGSGMGTLLISK
1215	HN-1	Tubulin beta chain OS=Homo sapiens GN=TUBB PE=1 SV=2	P07437	49670.6	3	LTTPTYGDLNHLVSATMSGVTTCLR
1216	HN-1	Tubulin beta chain OS=Homo sapiens GN=TUBB PE=1 SV=2	P07437	49670.6	3	SGPFGQIFRPDNFVFGQSGAGNNWAK
1217	HN-1	Calpain-2 catalytic subunit OS=Homo sapiens GN=CAPN2 PE=1 SV=6	P17655	79999.1	4	LEICNLTPDTLTSDTYKK
1218	HN-1	Calpain-2 catalytic subunit OS=Homo sapiens GN=CAPN2 PE=1 SV=6	P17655	79999.1	4	LPPGEYILVPSTFEPNKDGDFCIR
1219	HN-1	Calpain-2 catalytic subunit OS=Homo sapiens GN=CAPN2 PE=1 SV=6	P17655	79999.1	4	NPWGEVEWTGR
1220	HN-1	Calpain-2 catalytic subunit OS=Homo sapiens GN=CAPN2 PE=1 SV=6	P17655	79999.1	4	SDTFINLR
1221	HN-1	HLA class I histocompatibility antigen, Cw-12 alpha chain OS=Homo sapiens GN=HLA-C PE=1 SV=2	P30508,Q07000	40885.3	2	DGEDQTQDTELVETRPAGDGTFQK
1222	HN-1	HLA class I histocompatibility antigen, Cw-12 alpha chain OS=Homo sapiens GN=HLA-C PE=1 SV=2	P30508,Q07000	40885.3	2	MYGCDLGPDGR
1223	HN-1	Poly(rC)-binding protein 1 OS=Homo sapiens GN=PCBP1 PE=1 SV=2	Q15365	37498.2	2	INISEGNCPER
1224	HN-1	Poly(rC)-binding protein 1 OS=Homo sapiens GN=PCBP1 PE=1 SV=2	Q15365	37498.2	2	QGANINEIR
1225	HN-1	Triosephosphate isomerase OS=Homo sapiens GN=TPI1 PE=1 SV=3	P60174	30790.8	2	ELASQPDVDGFLVGGASLKPEFVDIINAK
1226	HN-1	Triosephosphate isomerase OS=Homo sapiens GN=TPI1 PE=1 SV=3	P60174	30790.8	2	SNVSDAVAQSTR
1227	HN-1	Keratin, type I cytoskeletal 15 OS=Homo sapiens GN=KRT15 PE=1 SV=3	P19012	49212.9	2	FVSSGSGGGYGGGMR
1228	HN-1	Keratin, type I cytoskeletal 15 OS=Homo sapiens GN=KRT15 PE=1 SV=3	P19012	49212.9	2	ITMQNLNDR
1229	HN-1	Keratin, type I cytoskeletal 15 OS=Homo sapiens GN=KRT15 PE=1 SV=3	P19012	49212.9	2	LEQEIATYR
1230	HN-1	Keratin, type I cytoskeletal 15 OS=Homo sapiens GN=KRT15 PE=1 SV=3	P19012	49212.9	2	TDLEMQIEGLNEELAYLKK
1231	HN-1	Serum albumin OS=Homo sapiens GN=ALB PE=1 SV=2	P02768	69366.9	11	AEFAEVSK
1232	HN-1	Serum albumin OS=Homo sapiens GN=ALB PE=1 SV=2	P02768	69366.9	11	CCTESLVNR
1233	HN-1	Serum albumin OS=Homo sapiens GN=ALB PE=1 SV=2	P02768	69366.9	11	ETYGEMADCCAK
1234	HN-1	Serum albumin OS=Homo sapiens GN=ALB PE=1 SV=2	P02768	69366.9	11	FQNALLVR
1235	HN-1	Serum albumin OS=Homo sapiens GN=ALB PE=1 SV=2	P02768	69366.9	11	KVPQVSTPTLVEVSR
1236	HN-1	Serum albumin OS=Homo sapiens GN=ALB PE=1 SV=2	P02768	69366.9	11	QNCELFEQLGEYK
1237	HN-1	Serum albumin OS=Homo sapiens GN=ALB PE=1 SV=2	P02768	69366.9	11	SHCIAEVENDEMPADLPSLAADFVESK
1238	HN-1	Serum albumin OS=Homo sapiens GN=ALB PE=1 SV=2	P02768	69366.9	11	TYETTLEK
1239	HN-1	Serum albumin OS=Homo sapiens GN=ALB PE=1 SV=2	P02768	69366.9	11	VFDEFKPLVEEPQNLIK
1240	HN-1	Serum albumin OS=Homo sapiens GN=ALB PE=1 SV=2	P02768	69366.9	11	YICENQDSISSK
1241	HN-1	Serum albumin OS=Homo sapiens GN=ALB PE=1 SV=2	P02768	69366.9	11	YLYEIAR
1242	HN-1	Myoferlin OS=Homo sapiens GN=MYOF PE=1 SV=1	Q9NZM1	234716	2	SLLTEADAGHTEFTDEVYQNESR
1243	HN-1	Myoferlin OS=Homo sapiens GN=MYOF PE=1 SV=1	Q9NZM1	234716	2	VIMELFDNDQVGKDEFLGR
1244	HN-1	Tenascin OS=Homo sapiens GN=TNC PE=1 SV=3	P24821	240850	3	EVIVGPDTTSYSLADLSPSTHYTAK
1245	HN-1	Tenascin OS=Homo sapiens GN=TNC PE=1 SV=3	P24821	240850	3	TTIDLTEDENQYSIGNLKPDTEYEVSLISR
1246	HN-1	Tenascin OS=Homo sapiens GN=TNC PE=1 SV=3	P24821	240850	3	VTEYLVVYTPTHEGGLEMQFR
1247	HN-1	Lactotransferrin OS=Homo sapiens GN=LTF PE=1 SV=6	P02788	78182.3	12	CLAENAGDVAFVK
1248	HN-1	Lactotransferrin OS=Homo sapiens GN=LTF PE=1 SV=6	P02788	78182.3	12	CSTSPLLEACEFLR
1249	HN-1	Lactotransferrin OS=Homo sapiens GN=LTF PE=1 SV=6	P02788	78182.3	12	DSAIGFSR
1250	HN-1	Lactotransferrin OS=Homo sapiens GN=LTF PE=1 SV=6	P02788	78182.3	12	EDAIWNLLR
1251	HN-1	Lactotransferrin OS=Homo sapiens GN=LTF PE=1 SV=6	P02788	78182.3	12	ESTVFEDLSDEAERDEYELLCPDNTR
1252	HN-1	Lactotransferrin OS=Homo sapiens GN=LTF PE=1 SV=6	P02788	78182.3	12	IDSGLYLGSGYFTAIQNLR
1253	HN-1	Lactotransferrin OS=Homo sapiens GN=LTF PE=1 SV=6	P02788	78182.3	12	KCNQWSGLSEGSVTCSSASTTEDCIALVLK
1254	HN-1	Lactotransferrin OS=Homo sapiens GN=LTF PE=1 SV=6	P02788	78182.3	12	NLLFNDNTECLAR
1255	HN-1	Lactotransferrin OS=Homo sapiens GN=LTF PE=1 SV=6	P02788	78182.3	12	SDTSLTWNSVK
1256	HN-1	Lactotransferrin OS=Homo sapiens GN=LTF PE=1 SV=6	P02788	78182.3	12	SQQSSDPDPNCVDRPVEGYLAVAVVR
1257	HN-1	Lactotransferrin OS=Homo sapiens GN=LTF PE=1 SV=6	P02788	78182.3	12	VVWCAVGEQELR
1258	HN-1	Lactotransferrin OS=Homo sapiens GN=LTF PE=1 SV=6	P02788	78182.3	12	YYGYTGAFR
1259	HN-1	Moesin OS=Homo sapiens GN=MSN PE=1 SV=3	P26038	67821.8	3	ALELEQER
1260	HN-1	Moesin OS=Homo sapiens GN=MSN PE=1 SV=3	P26038	67821.8	3	IGFPWSEIR
1261	HN-1	Moesin OS=Homo sapiens GN=MSN PE=1 SV=3	P26038	67821.8	3	TAMSTPHVAEPAENEQDEQDENGAEASADLR
1262	HN-1	Heterogeneous nuclear ribonucleoproteins A2/B1 OS=Homo sapiens GN=HNRNPA2B1 PE=1 SV=2	P22626	37430.3	4	GFGFVTFDDHDPVDK
1263	HN-1	Heterogeneous nuclear ribonucleoproteins A2/B1 OS=Homo sapiens GN=HNRNPA2B1 PE=1 SV=2	P22626	37430.3	4	GGGGNFGPGPGSNFR
1264	HN-1	Heterogeneous nuclear ribonucleoproteins A2/B1 OS=Homo sapiens GN=HNRNPA2B1 PE=1 SV=2	P22626	37430.3	4	GGNFGFGDSR
1265	HN-1	Heterogeneous nuclear ribonucleoproteins A2/B1 OS=Homo sapiens GN=HNRNPA2B1 PE=1 SV=2	P22626	37430.3	4	LTDCVVMR
1266	HN-1	Ig alpha-1 chain C region OS=Homo sapiens GN=IGHA1 PE=1 SV=2	P01876	37653.8	4	DLCGCYSVSSVLPGCAEPWNHGK
1267	HN-1	Ig alpha-1 chain C region OS=Homo sapiens GN=IGHA1 PE=1 SV=2	P01876	37653.8	4	GDTFSCMVGHEALPLAFTQK
1268	HN-1	Ig alpha-1 chain C region OS=Homo sapiens GN=IGHA1 PE=1 SV=2	P01876	37653.8	4	VAAEDWK
1269	HN-1	Ig alpha-1 chain C region OS=Homo sapiens GN=IGHA1 PE=1 SV=2	P01876	37653.8	4	WLQGSQELPR
1270	HN-1	Ig gamma-1 chain C region OS=Homo sapiens GN=IGHG1 PE=1 SV=1	P01857	36105	4	EPQVYTLPPSRDELTK
1271	HN-1	Ig gamma-1 chain C region OS=Homo sapiens GN=IGHG1 PE=1 SV=1	P01857	36105	4	GPSVFPLAPSSKSTSGGTAALGCLVK
1272	HN-1	Ig gamma-1 chain C region OS=Homo sapiens GN=IGHG1 PE=1 SV=1	P01857	36105	4	NQVSLTCLVK
1273	HN-1	Ig gamma-1 chain C region OS=Homo sapiens GN=IGHG1 PE=1 SV=1	P01857	36105	4	TPEVTCVVVDVSHEDPEVK
1274	HN-1	60S acidic ribosomal protein P2 OS=Homo sapiens GN=RPLP2 PE=1 SV=1	P05387	11665.5	2	ILDSVGIEADDDRLNK
1275	HN-1	60S acidic ribosomal protein P2 OS=Homo sapiens GN=RPLP2 PE=1 SV=1	P05387	11665.5	2	KEESEESDDDMGFGLFD
1276	HN-1	Filamin-B OS=Homo sapiens GN=FLNB PE=1 SV=2	O75369	278159	3	AHIANPSGASTECFVTDNADGTYQVEYTPFEK
1277	HN-1	Filamin-B OS=Homo sapiens GN=FLNB PE=1 SV=2	O75369	278159	3	IAGPGLGSGVR
1278	HN-1	Filamin-B OS=Homo sapiens GN=FLNB PE=1 SV=2	O75369	278159	3	VLSEDEEDVDFDIIHNANDTFTVK
1279	HN-1	F-actin-capping protein subunit alpha-1 OS=Homo sapiens GN=CAPZA1 PE=1 SV=3	P52907	32923.2	2	FITHAPPGEFNEVFNDVR
1280	HN-1	F-actin-capping protein subunit alpha-1 OS=Homo sapiens GN=CAPZA1 PE=1 SV=3	P52907	32923.2	2	IEGYEDQVLITEHGDLGNSR
1281	HN-1	Polymeric immunoglobulin receptor OS=Homo sapiens GN=PIGR PE=1 SV=4	P01833	83283.4	7	AFVNCDENSR
1282	HN-1	Polymeric immunoglobulin receptor OS=Homo sapiens GN=PIGR PE=1 SV=4	P01833	83283.4	7	CGLGINSR
1283	HN-1	Polymeric immunoglobulin receptor OS=Homo sapiens GN=PIGR PE=1 SV=4	P01833	83283.4	7	GSVTFHCALGPEVANVAK
1284	HN-1	Polymeric immunoglobulin receptor OS=Homo sapiens GN=PIGR PE=1 SV=4	P01833	83283.4	7	IIEGEPNLK
1285	HN-1	Polymeric immunoglobulin receptor OS=Homo sapiens GN=PIGR PE=1 SV=4	P01833	83283.4	7	NADLQVLKPEPELVYEDLR
1286	HN-1	Polymeric immunoglobulin receptor OS=Homo sapiens GN=PIGR PE=1 SV=4	P01833	83283.4	7	YLCGAHSDGQLQEGSPIQAWQLFVNEESTIPR
1287	HN-1	Polymeric immunoglobulin receptor OS=Homo sapiens GN=PIGR PE=1 SV=4	P01833	83283.4	7	YWCLWEGAQNGR
1288	HN-1	Phosphoglycerate kinase 1 OS=Homo sapiens GN=PGK1 PE=1 SV=3	P00558	44615.3	3	ITLPVDFVTADKFDENAK
1289	HN-1	Phosphoglycerate kinase 1 OS=Homo sapiens GN=PGK1 PE=1 SV=3	P00558	44615.3	3	NNQITNNQR
1290	HN-1	Phosphoglycerate kinase 1 OS=Homo sapiens GN=PGK1 PE=1 SV=3	P00558	44615.3	3	TGQATVASGIPAGWMGLDCGPESSKK
1291	HN-1	Glutamate dehydrogenase 1, mitochondrial OS=Homo sapiens GN=GLUD1 PE=1 SV=2	P00367	61399.7	2	IIAEGANGPTTPEADKIFLER
1292	HN-1	Glutamate dehydrogenase 1, mitochondrial OS=Homo sapiens GN=GLUD1 PE=1 SV=2	P00367	61399.7	2	YNLGLDLR
1293	HN-1	Ceruloplasmin OS=Homo sapiens GN=CP PE=1 SV=1	P00450	122208	3	GPEEEHLGILGPVIWAEVGDTIR
1294	HN-1	Ceruloplasmin OS=Homo sapiens GN=CP PE=1 SV=1	P00450	122208	3	MFTTAPDQVDKEDEDFQESNK
1295	HN-1	Ceruloplasmin OS=Homo sapiens GN=CP PE=1 SV=1	P00450	122208	3	TTIEKPVWLGFLGPIIK
1296	HN-1	Keratin, type I cytoskeletal 19 OS=Homo sapiens GN=KRT19 PE=1 SV=4	P08727	44107.1	7	DYSHYYTTIQDLR
1297	HN-1	Keratin, type I cytoskeletal 19 OS=Homo sapiens GN=KRT19 PE=1 SV=4	P08727	44107.1	7	ILGATIENSR
1298	HN-1	Keratin, type I cytoskeletal 19 OS=Homo sapiens GN=KRT19 PE=1 SV=4	P08727	44107.1	7	LEQEIATYR
1299	HN-1	Keratin, type I cytoskeletal 19 OS=Homo sapiens GN=KRT19 PE=1 SV=4	P08727	44107.1	7	LTMQNLNDR
1300	HN-1	Keratin, type I cytoskeletal 19 OS=Homo sapiens GN=KRT19 PE=1 SV=4	P08727	44107.1	7	QNQEYQR
1301	HN-1	Keratin, type I cytoskeletal 19 OS=Homo sapiens GN=KRT19 PE=1 SV=4	P08727	44107.1	7	SQYEVMAEQNR
1302	HN-1	Keratin, type I cytoskeletal 19 OS=Homo sapiens GN=KRT19 PE=1 SV=4	P08727	44107.1	7	TDLEMQIEGLKEELAYLK
1303	HN-1	Vimentin OS=Homo sapiens GN=VIM PE=1 SV=4	P08670	53652.7	4	FADLSEAANR
1304	HN-1	Vimentin OS=Homo sapiens GN=VIM PE=1 SV=4	P08670	53652.7	4	FANYIDK
1305	HN-1	Vimentin OS=Homo sapiens GN=VIM PE=1 SV=4	P08670	53652.7	4	GTNESLER
1306	HN-1	Vimentin OS=Homo sapiens GN=VIM PE=1 SV=4	P08670	53652.7	4	VELQELNDR
1307	HN-1	Heterogeneous nuclear ribonucleoprotein M OS=Homo sapiens GN=HNRNPM PE=1 SV=3	P52272	77517.3	3	FGSGMNMGR
1308	HN-1	Heterogeneous nuclear ribonucleoprotein M OS=Homo sapiens GN=HNRNPM PE=1 SV=3	P52272	77517.3	3	MGAGMGFGLER
1309	HN-1	Heterogeneous nuclear ribonucleoprotein M OS=Homo sapiens GN=HNRNPM PE=1 SV=3	P52272	77517.3	3	QGGGGGGGSVPGIER
1310	HN-1	Complement factor H OS=Homo sapiens GN=CFH PE=1 SV=4	P08603	139096	5	CNMGYEYSER
1311	HN-1	Complement factor H OS=Homo sapiens GN=CFH PE=1 SV=4	P08603	139096	5	CTSTGWIPAPR
1312	HN-1	Complement factor H OS=Homo sapiens GN=CFH PE=1 SV=4	P08603	139096	5	GDAVCTESGWRPLPSCEEK
1313	HN-1	Complement factor H OS=Homo sapiens GN=CFH PE=1 SV=4	P08603	139096	5	LSYTCEGGFR
1314	HN-1	Complement factor H OS=Homo sapiens GN=CFH PE=1 SV=4	P08603	139096	5	SITCIHGVWTQLPQCVAIDK
1315	HN-1	Glycerol-3-phosphate dehydrogenase, mitochondrial OS=Homo sapiens GN=GPD2 PE=1 SV=3	P43304	80854.6	2	ANLLEIAPHLSAPLPIMLPVYK
1316	HN-1	Glycerol-3-phosphate dehydrogenase, mitochondrial OS=Homo sapiens GN=GPD2 PE=1 SV=3	P43304	80854.6	2	LVQDYGLESEVAQHLAATYGDK
1317	HN-1	Fibrinogen alpha chain OS=Homo sapiens GN=FGA PE=1 SV=2	P02671	94973.4	3	GDFSSANNR
1318	HN-1	Fibrinogen alpha chain OS=Homo sapiens GN=FGA PE=1 SV=2	P02671	94973.4	3	MELERPGGNEITRGGSTSYGTGSETESPR
1319	HN-1	Fibrinogen alpha chain OS=Homo sapiens GN=FGA PE=1 SV=2	P02671	94973.4	3	NSLFEYQK
1320	HN-1	Catenin alpha-1 OS=Homo sapiens GN=CTNNA1 PE=1 SV=1	P35221	100073	3	AVMDHVSDSFLETNVPLLVLIEAAK
1321	HN-1	Catenin alpha-1 OS=Homo sapiens GN=CTNNA1 PE=1 SV=1	P35221	100073	3	MSASQLEALCPQVINAALALAAKPQSK
1322	HN-1	Catenin alpha-1 OS=Homo sapiens GN=CTNNA1 PE=1 SV=1	P35221	100073	3	VIHVVTSEMDNYEPGVYTEK
1323	HN-1	Alpha-actinin-4 OS=Homo sapiens GN=ACTN4 PE=1 SV=2	O43707	104857	2	GYEEWLLNEIR
1324	HN-1	Alpha-actinin-4 OS=Homo sapiens GN=ACTN4 PE=1 SV=2	O43707	104857	2	VEQIAAIAQELNELDYYDSHNVNTR
1325	HN-1	Very long-chain specific acyl-CoA dehydrogenase, mitochondrial OS=Homo sapiens GN=ACADVL PE=1 SV=1	P49748	70391.6	2	FFEEVNDPAKNDALEMVEETTWQGLK
1326	HN-1	Very long-chain specific acyl-CoA dehydrogenase, mitochondrial OS=Homo sapiens GN=ACADVL PE=1 SV=1	P49748	70391.6	2	IFGSEAAWK
1327	HN-1	Proteasome activator complex subunit 1 OS=Homo sapiens GN=PSME1 PE=1 SV=1	Q06323	28723.9	2	APLDIPVPDPVKEK
1328	HN-1	Proteasome activator complex subunit 1 OS=Homo sapiens GN=PSME1 PE=1 SV=1	Q06323	28723.9	2	ISELDAFLKEPALNEANLSNLK
1329	HN-1	Vitamin D-binding protein OS=Homo sapiens GN=GC PE=1 SV=1	P02774	52964.6	2	LCDNLSTK
1330	HN-1	Vitamin D-binding protein OS=Homo sapiens GN=GC PE=1 SV=1	P02774	52964.6	2	SCESNSPFPVHPGTAECCTK
1331	HN-1	Hypoxia up-regulated protein 1 OS=Homo sapiens GN=HYOU1 PE=1 SV=1	Q9Y4L1	111337	2	LYQPEYQEVSTEEQREEISGK
1332	HN-1	Hypoxia up-regulated protein 1 OS=Homo sapiens GN=HYOU1 PE=1 SV=1	Q9Y4L1	111337	2	VAIVKPGVPMEIVLNK
1333	HN-1	Complement C3 OS=Homo sapiens GN=C3 PE=1 SV=2	P01024	187149	8	CAEENCFIQK
1334	HN-1	Complement C3 OS=Homo sapiens GN=C3 PE=1 SV=2	P01024	187149	8	DAPDHQELNLDVSLQLPSR
1335	HN-1	Complement C3 OS=Homo sapiens GN=C3 PE=1 SV=2	P01024	187149	8	DTWVEHWPEEDECQDEENQK
1336	HN-1	Complement C3 OS=Homo sapiens GN=C3 PE=1 SV=2	P01024	187149	8	EGVQKEDIPPADLSDQVPDTESETR
1337	HN-1	Complement C3 OS=Homo sapiens GN=C3 PE=1 SV=2	P01024	187149	8	GYTQQLAFR
1338	HN-1	Complement C3 OS=Homo sapiens GN=C3 PE=1 SV=2	P01024	187149	8	SGIPIVTSPYQIHFTK
1339	HN-1	Complement C3 OS=Homo sapiens GN=C3 PE=1 SV=2	P01024	187149	8	SGSDEVQVGQQR
1340	HN-1	Complement C3 OS=Homo sapiens GN=C3 PE=1 SV=2	P01024	187149	8	TMQALPYSTVGNSNNYLHLSVLR
1341	HN-1	DNA-dependent protein kinase catalytic subunit OS=Homo sapiens GN=PRKDC PE=1 SV=3	P78527	469096	2	ELLNPVVEFVSHPSTTCR
1342	HN-1	DNA-dependent protein kinase catalytic subunit OS=Homo sapiens GN=PRKDC PE=1 SV=3	P78527	469096	2	LAGANPAVITCDELLLGHEK
1343	HN-1	Heat shock protein beta-1 OS=Homo sapiens GN=HSPB1 PE=1 SV=2	P04792	22782.6	3	KYTLPPGVDPTQVSSSLSPEGTLTVEAPMPK
1344	HN-1	Heat shock protein beta-1 OS=Homo sapiens GN=HSPB1 PE=1 SV=2	P04792	22782.6	3	LFDQAFGLPR
1345	HN-1	Heat shock protein beta-1 OS=Homo sapiens GN=HSPB1 PE=1 SV=2	P04792	22782.6	3	VSLDVNHFAPDELTVK
1346	HN-1	Calnexin OS=Homo sapiens GN=CANX PE=1 SV=2	P27824	67570.2	2	CESAPGCGVWQRPVIDNPNYK
1347	HN-1	Calnexin OS=Homo sapiens GN=CANX PE=1 SV=2	P27824	67570.2	2	TGIYEEK
1348	HN-1	Alpha-actinin-1 OS=Homo sapiens GN=ACTN1 PE=1 SV=2	P12814	103061	2	GYEEWLLNEIR
1349	HN-1	Alpha-actinin-1 OS=Homo sapiens GN=ACTN1 PE=1 SV=2	P12814	103061	2	IDQLEGDHQLIQEALIFDNK
1350	HN-1	Alpha-actinin-1 OS=Homo sapiens GN=ACTN1 PE=1 SV=2	P12814	103061	2	MLDAEDIVGTARPDEK
1351	HN-1	Keratin, type II cytoskeletal 1 OS=Homo sapiens GN=KRT1 PE=1 SV=6	P04264	66040.3	5	FSSCGGGGGSFGAGGGFGSR
1352	HN-1	Keratin, type II cytoskeletal 1 OS=Homo sapiens GN=KRT1 PE=1 SV=6	P04264	66040.3	5	GSGGGSSGGSIGGR
1353	HN-1	Keratin, type II cytoskeletal 1 OS=Homo sapiens GN=KRT1 PE=1 SV=6	P04264	66040.3	5	IEISELNR
1354	HN-1	Keratin, type II cytoskeletal 1 OS=Homo sapiens GN=KRT1 PE=1 SV=6	P04264	66040.3	5	MSGECAPNVSVSVSTSHTTISGGGSR
1355	HN-1	Keratin, type II cytoskeletal 1 OS=Homo sapiens GN=KRT1 PE=1 SV=6	P04264	66040.3	5	NMQDMVEDYR
1356	HN-1	Keratin, type I cytoskeletal 9 OS=Homo sapiens GN=KRT9 PE=1 SV=3	P35527	62065.9	9	DIENQYETQITQIEHEVSSSGQEVQSSAK
1357	HN-1	Keratin, type I cytoskeletal 9 OS=Homo sapiens GN=KRT9 PE=1 SV=3	P35527	62065.9	9	EIETYHNLLEGGQEDFESSGAGK
1358	HN-1	Keratin, type I cytoskeletal 9 OS=Homo sapiens GN=KRT9 PE=1 SV=3	P35527	62065.9	9	FSSSGGGGGGGR
1359	HN-1	Keratin, type I cytoskeletal 9 OS=Homo sapiens GN=KRT9 PE=1 SV=3	P35527	62065.9	9	GGSGGSYGGGGSGGGYGGGSGSR
1360	HN-1	Keratin, type I cytoskeletal 9 OS=Homo sapiens GN=KRT9 PE=1 SV=3	P35527	62065.9	9	MTLDDFR
1361	HN-1	Keratin, type I cytoskeletal 9 OS=Homo sapiens GN=KRT9 PE=1 SV=3	P35527	62065.9	9	NYSPYYNTIDDLKDQIVDLTVGNNK
1362	HN-1	Keratin, type I cytoskeletal 9 OS=Homo sapiens GN=KRT9 PE=1 SV=3	P35527	62065.9	9	QGVDADINGLR
1363	HN-1	Keratin, type I cytoskeletal 9 OS=Homo sapiens GN=KRT9 PE=1 SV=3	P35527	62065.9	9	STMQELNSR
1364	HN-1	Keratin, type I cytoskeletal 9 OS=Homo sapiens GN=KRT9 PE=1 SV=3	P35527	62065.9	9	YCGQLQMIQEQISNLEAQITDVR
1365	HN-1	14-3-3 protein sigma OS=Homo sapiens GN=SFN PE=1 SV=1	P31947	27774.8	2	LAEQAER
1366	HN-1	14-3-3 protein sigma OS=Homo sapiens GN=SFN PE=1 SV=1	P31947	27774.8	2	TTFDEAMADLHTLSEDSYK
1367	HN-1	14-3-3 protein sigma OS=Homo sapiens GN=SFN PE=1 SV=1	P31947	27774.8	2	VETELQGVCDTVLGLLDSHLIK
1368	HN-1	Myosin regulatory light chain 12B OS=Homo sapiens GN=MYL12B PE=1 SV=2	O14950,P19105	19795.3	2	EAFNMIDQNR
1369	HN-1	Myosin regulatory light chain 12B OS=Homo sapiens GN=MYL12B PE=1 SV=2	O14950,P19105	19795.3	2	GNFNYIEFTR
1370	HN-1	Keratin, type II cytoskeletal 6A OS=Homo sapiens GN=KRT6A PE=1 SV=3	P02538	60046.4	8	AEAESWYQTK
1371	HN-1	Keratin, type II cytoskeletal 6A OS=Homo sapiens GN=KRT6A PE=1 SV=3	P02538	60046.4	8	ALYDAELSQMQTHISDTSVVLSMDNNR
1372	HN-1	Keratin, type II cytoskeletal 6A OS=Homo sapiens GN=KRT6A PE=1 SV=3	P02538	60046.4	8	AQYEEIAQR
1373	HN-1	Keratin, type II cytoskeletal 6A OS=Homo sapiens GN=KRT6A PE=1 SV=3	P02538	60046.4	8	EYQELMNVK
1374	HN-1	Keratin, type II cytoskeletal 6A OS=Homo sapiens GN=KRT6A PE=1 SV=3	P02538	60046.4	8	FASFIDK
1375	HN-1	Keratin, type II cytoskeletal 6A OS=Homo sapiens GN=KRT6A PE=1 SV=3	P02538	60046.4	8	GSGGLGGACGGAGFGSR
1376	HN-1	Keratin, type II cytoskeletal 6A OS=Homo sapiens GN=KRT6A PE=1 SV=3	P02538	60046.4	8	NLDLDSIIAEVK
1377	HN-1	Keratin, type II cytoskeletal 6A OS=Homo sapiens GN=KRT6A PE=1 SV=3	P02538	60046.4	8	QEIAEINR
1378	HN-1	Keratin, type II cytoskeletal 6A OS=Homo sapiens GN=KRT6A PE=1 SV=3	P02538	60046.4	8	QLDSIVGER
1379	HN-1	Keratin, type II cytoskeletal 6A OS=Homo sapiens GN=KRT6A PE=1 SV=3	P02538	60046.4	8	SLYGLGGSK
1380	HN-1	Keratin, type II cytoskeletal 6A OS=Homo sapiens GN=KRT6A PE=1 SV=3	P02538	60046.4	8	WTLLQEQGTK
1381	HN-1	Keratin, type II cytoskeletal 6A OS=Homo sapiens GN=KRT6A PE=1 SV=3	P02538	60046.4	8	YTTTSSSSR
1382	HN-1	Prelamin-A/C OS=Homo sapiens GN=LMNA PE=1 SV=1	P02545	74140.7	2	LLEGEEER
1383	HN-1	Prelamin-A/C OS=Homo sapiens GN=LMNA PE=1 SV=1	P02545	74140.7	2	SLETENAGLR
1384	HN-1	Clusterin OS=Homo sapiens GN=CLU PE=1 SV=1	P10909	52495	2	FMETVAEK
1385	HN-1	Clusterin OS=Homo sapiens GN=CLU PE=1 SV=1	P10909	52495	2	VTTVASHTSDSDVPSGVTEVVVK
1386	HN-1	40S ribosomal protein S9 OS=Homo sapiens GN=RPS9 PE=1 SV=3	P46781	22592.5	2	KGQGGAGAGDDEEED
1387	HN-1	40S ribosomal protein S9 OS=Homo sapiens GN=RPS9 PE=1 SV=3	P46781	22592.5	2	LFEGNALLR
1388	HN-1	Desmoplakin OS=Homo sapiens GN=DSP PE=1 SV=3	P15924	331781	6	AQQIHSQTSQQYPLYDLDLGK
1389	HN-1	Desmoplakin OS=Homo sapiens GN=DSP PE=1 SV=3	P15924	331781	6	FGDSNTVMR
1390	HN-1	Desmoplakin OS=Homo sapiens GN=DSP PE=1 SV=3	P15924	331781	6	FLEFQYLTGGLVDPEVHGR
1391	HN-1	Desmoplakin OS=Homo sapiens GN=DSP PE=1 SV=3	P15924	331781	6	IKVLEQDKAR
1392	HN-1	Desmoplakin OS=Homo sapiens GN=DSP PE=1 SV=3	P15924	331781	6	LTEEETVCLDLDKVEAYR
1393	HN-1	Desmoplakin OS=Homo sapiens GN=DSP PE=1 SV=3	P15924	331781	6	NQCTQVVQER
1394	HN-1	Protein disulfide-isomerase A3 OS=Homo sapiens GN=PDIA3 PE=1 SV=4	P30101	56784.6	4	DASIVGFFDDSFSEAHSEFLK
1395	HN-1	Protein disulfide-isomerase A3 OS=Homo sapiens GN=PDIA3 PE=1 SV=4	P30101	56784.6	4	EATNPPVIQEEKPK
1396	HN-1	Protein disulfide-isomerase A3 OS=Homo sapiens GN=PDIA3 PE=1 SV=4	P30101	56784.6	4	FVMQEEFSR
1397	HN-1	Protein disulfide-isomerase A3 OS=Homo sapiens GN=PDIA3 PE=1 SV=4	P30101	56784.6	4	TFSHELSDFGLESTAGEIPVVAIR
1398	HN-1	Epoxide hydrolase 1 OS=Homo sapiens GN=EPHX1 PE=1 SV=1	P07099	52951.1	2	ENLGQGWMTQK
1399	HN-1	Epoxide hydrolase 1 OS=Homo sapiens GN=EPHX1 PE=1 SV=1	P07099	52951.1	2	FSTWTNTEFR
1400	HN-1	Plectin OS=Homo sapiens GN=PLEC PE=1 SV=3	Q15149	531784	3	DLLPSDMAVALLEAQAGTGHIIDPATSAR
1401	HN-1	Plectin OS=Homo sapiens GN=PLEC PE=1 SV=3	Q15149	531784	3	LCFEGLR
1402	HN-1	Plectin OS=Homo sapiens GN=PLEC PE=1 SV=3	Q15149	531784	3	LEDLLQDAQDEKEQLNEYK
1403	HN-1	T-complex protein 1 subunit delta OS=Homo sapiens GN=CCT4 PE=1 SV=4	P50991	57926	2	MIQDGKGDVTITNDGATILK
1404	HN-1	T-complex protein 1 subunit delta OS=Homo sapiens GN=CCT4 PE=1 SV=4	P50991	57926	2	VSNSGITR
1405	HN-1	Clathrin heavy chain 1 OS=Homo sapiens GN=CLTC PE=1 SV=5	Q00610	191619	3	ISGETIFVTAPHEATAGIIGVNR
1406	HN-1	Clathrin heavy chain 1 OS=Homo sapiens GN=CLTC PE=1 SV=5	Q00610	191619	3	IYIDSNNNPER
1407	HN-1	Clathrin heavy chain 1 OS=Homo sapiens GN=CLTC PE=1 SV=5	Q00610	191619	3	LAELEEFINGPNNAHIQQVGDR
1408	HN-1	40S ribosomal protein S18 OS=Homo sapiens GN=RPS18 PE=1 SV=3	P62269	17719.3	2	IPDWFLNR
1409	HN-1	40S ribosomal protein S18 OS=Homo sapiens GN=RPS18 PE=1 SV=3	P62269	17719.3	2	VLNTNIDGR
1410	HN-1	Mucin-5B OS=Homo sapiens GN=MUC5B PE=1 SV=3	Q9HC84	596324	7	CVAQCGCYDKDGNYYDVGAR
1411	HN-1	Mucin-5B OS=Homo sapiens GN=MUC5B PE=1 SV=3	Q9HC84	596324	7	ELGQVVECSLDFGLVCR
1412	HN-1	Mucin-5B OS=Homo sapiens GN=MUC5B PE=1 SV=3	Q9HC84	596324	7	GLMCANSQQSPPLCHDYELR
1413	HN-1	Mucin-5B OS=Homo sapiens GN=MUC5B PE=1 SV=3	Q9HC84	596324	7	LYDLHGDCSYVLSK
1414	HN-1	Mucin-5B OS=Homo sapiens GN=MUC5B PE=1 SV=3	Q9HC84	596324	7	NPSGHCLVDLPGLEGCYPK
1415	HN-1	Mucin-5B OS=Homo sapiens GN=MUC5B PE=1 SV=3	Q9HC84	596324	7	TCPLNMQHQECGSPCTDTCSNPQR
1416	HN-1	Mucin-5B OS=Homo sapiens GN=MUC5B PE=1 SV=3	Q9HC84	596324	7	YSAEAQAMQHQCTCCQER
1417	HN-1	Proteasome subunit alpha type-5 OS=Homo sapiens GN=PSMA5 PE=1 SV=3	P28066	26411.3	2	AIGSASEGAQSSLQEVYHK
1418	HN-1	Proteasome subunit alpha type-5 OS=Homo sapiens GN=PSMA5 PE=1 SV=3	P28066	26411.3	2	GPQLFHMDPSGTFVQCDAR
1419	HN-1	Heat shock protein HSP 90-beta OS=Homo sapiens GN=HSP90AB1 PE=1 SV=4	P08238	83267.3	4	ELISNASDALDKIR
1420	HN-1	Heat shock protein HSP 90-beta OS=Homo sapiens GN=HSP90AB1 PE=1 SV=4	P08238	83267.3	4	IEDVGSDEEDDSGKDK
1421	HN-1	Heat shock protein HSP 90-beta OS=Homo sapiens GN=HSP90AB1 PE=1 SV=4	P08238	83267.3	4	SLTNDWEDHLAVK
1422	HN-1	Heat shock protein HSP 90-beta OS=Homo sapiens GN=HSP90AB1 PE=1 SV=4	P08238	83267.3	4	YESLTDPSKLDSGK
1423	HN-1	Keratin, type I cytoskeletal 9 OS=Homo sapiens GN=KRT9 PE=1 SV=3	P35527	62065.9	2	EIETYHNLLEGGQEDFESSGAGK
1424	HN-1	Keratin, type I cytoskeletal 9 OS=Homo sapiens GN=KRT9 PE=1 SV=3	P35527	62065.9	2	GGSGGSHGGGSGFGGESGGSYGGGEEASGSGGGYGGGSGK
1425	HN-1	BPI fold-containing family B member 1 OS=Homo sapiens GN=BPIFB1 PE=2 SV=1	Q8TDL5	52443.8	3	EKPAGGIPVLGSLVNTVLK
1426	HN-1	BPI fold-containing family B member 1 OS=Homo sapiens GN=BPIFB1 PE=2 SV=1	Q8TDL5	52443.8	3	ILTQDTPEFFIDQGHAK
1427	HN-1	BPI fold-containing family B member 1 OS=Homo sapiens GN=BPIFB1 PE=2 SV=1	Q8TDL5	52443.8	3	LVLSDCATSHGSLR
1428	HN-1	Neutral alpha-glucosidase AB OS=Homo sapiens GN=GANAB PE=1 SV=3	Q14697	106876	3	FGAVWTGDNTAEWDHLK
1429	HN-1	Neutral alpha-glucosidase AB OS=Homo sapiens GN=GANAB PE=1 SV=3	Q14697	106876	3	LSFQHDPETSVLVLR
1430	HN-1	Neutral alpha-glucosidase AB OS=Homo sapiens GN=GANAB PE=1 SV=3	Q14697	106876	3	VSQGSKDPAEGDGAQPEETPR
1431	HN-1	Protein disulfide-isomerase OS=Homo sapiens GN=P4HB PE=1 SV=3	P07237	57118.1	2	HNQLPLVIEFTEQTAPK
1432	HN-1	Protein disulfide-isomerase OS=Homo sapiens GN=P4HB PE=1 SV=3	P07237	57118.1	2	NNFEGEVTKENLLDFIK
1433	HN-1	Alpha-actinin-4 OS=Homo sapiens GN=ACTN4 PE=1 SV=2	O43707	104857	2	QLEAIDQLHLEYAK
1434	HN-1	Alpha-actinin-4 OS=Homo sapiens GN=ACTN4 PE=1 SV=2	O43707	104857	2	VLAVNQENEHLMEDYEK
1435	HN-1	Myoferlin OS=Homo sapiens GN=MYOF PE=1 SV=1	Q9NZM1	234716	2	DRDNDSDDVESNLLLPAGIALR
1436	HN-1	Myoferlin OS=Homo sapiens GN=MYOF PE=1 SV=1	Q9NZM1	234716	2	IDVGFVYDEPGHAVMR
1437	HN-1	Fibrinogen alpha chain OS=Homo sapiens GN=FGA PE=1 SV=2	P02671	94973.4	2	DSHSLTTNIMEILR
1438	HN-1	Fibrinogen alpha chain OS=Homo sapiens GN=FGA PE=1 SV=2	P02671	94973.4	2	EVDLKDYEDQQK
1439	HN-1	Keratin, type II cytoskeletal 8 OS=Homo sapiens GN=KRT8 PE=1 SV=7	P05787	53706.2	3	DVDEAYMNKVELESR
1440	HN-1	Keratin, type II cytoskeletal 8 OS=Homo sapiens GN=KRT8 PE=1 SV=7	P05787	53706.2	3	LKLEAELGNMQGLVEDFK
1441	HN-1	Keratin, type II cytoskeletal 8 OS=Homo sapiens GN=KRT8 PE=1 SV=7	P05787	53706.2	3	TEMENEFVLIKK
1442	HN-1	Heterogeneous nuclear ribonucleoprotein K OS=Homo sapiens GN=HNRNPK PE=1 SV=1	P61978	50978.5	2	ADIETIGEILKK
1443	HN-1	Heterogeneous nuclear ribonucleoprotein K OS=Homo sapiens GN=HNRNPK PE=1 SV=1	P61978	50978.5	2	LLIHQSLAGGIIGVK
1444	HN-1	Calmodulin OS=Homo sapiens GN=CALM1 PE=1 SV=2	P62158	16838	2	DTDSEEEIREAFR
1445	HN-1	Calmodulin OS=Homo sapiens GN=CALM1 PE=1 SV=2	P62158	16838	2	EAFSLFDKDGDGTITTK
1446	HN-1	Filamin-A OS=Homo sapiens GN=FLNA PE=1 SV=4	P21333	280729	3	ATCAPQHGAPGPGPADASK
1447	HN-1	Filamin-A OS=Homo sapiens GN=FLNA PE=1 SV=4	P21333	280729	3	TGVAVNKPAEFTVDAK
1448	HN-1	Filamin-A OS=Homo sapiens GN=FLNA PE=1 SV=4	P21333	280729	3	VAQPTITDNKDGTVTVR
1449	HN-1	Beta-2-glycoprotein 1 OS=Homo sapiens GN=APOH PE=1 SV=3	P02749	38298.5	2	ATFGCHDGYSLDGPEEIECTK
1450	HN-1	Beta-2-glycoprotein 1 OS=Homo sapiens GN=APOH PE=1 SV=3	P02749	38298.5	2	TCPKPDDLPFSTVVPLK
1451	HN-1	Vimentin OS=Homo sapiens GN=VIM PE=1 SV=4	P08670	53652.7	3	DGQVINETSQHHDDLE
1452	HN-1	Vimentin OS=Homo sapiens GN=VIM PE=1 SV=4	P08670	53652.7	3	ETNLDSLPLVDTHSK
1453	HN-1	Vimentin OS=Homo sapiens GN=VIM PE=1 SV=4	P08670	53652.7	3	LQDEIQNMKEEMAR
1454	HN-1	Fibrinogen beta chain OS=Homo sapiens GN=FGB PE=1 SV=2	P02675	55928.6	2	EEAPSLRPAPPPISGGGYR
1455	HN-1	Fibrinogen beta chain OS=Homo sapiens GN=FGB PE=1 SV=2	P02675	55928.6	2	GGETSEMYLIQPDSSVKPYR
1456	HN-1	Actin, cytoplasmic 2 OS=Homo sapiens GN=ACTG1 PE=1 SV=1	P63261	41793.9	3	DSYVGDEAQSKR
1457	HN-1	Actin, cytoplasmic 2 OS=Homo sapiens GN=ACTG1 PE=1 SV=1	P63261	41793.9	3	KDLYANTVLSGGTTMYPGIADR
1458	HN-1	Actin, cytoplasmic 2 OS=Homo sapiens GN=ACTG1 PE=1 SV=1	P63261	41793.9	3	QEYDESGPSIVHR
1459	HN-1	Aspartate aminotransferase, mitochondrial OS=Homo sapiens GN=GOT2 PE=1 SV=3	P00505	47518.6	2	DDNGKPYVLPSVR
1460	HN-1	Aspartate aminotransferase, mitochondrial OS=Homo sapiens GN=GOT2 PE=1 SV=3	P00505	47518.6	2	NLDKEYLPIGGLAEFCK
1461	HN-1	Tubulin alpha-1B chain OS=Homo sapiens GN=TUBA1B PE=1 SV=1	P68363	50151.7	2	AYHEQLSVAEITNACFEPANQMVK
1462	HN-1	Tubulin alpha-1B chain OS=Homo sapiens GN=TUBA1B PE=1 SV=1	P68363	50151.7	2	IHFPLATYAPVISAEK
1463	HN-1	Fibrinogen gamma chain OS=Homo sapiens GN=FGG PE=1 SV=3	P02679	51513.3	2	DTVQIHDITGK
1464	HN-1	Fibrinogen gamma chain OS=Homo sapiens GN=FGG PE=1 SV=3	P02679	51513.3	2	EGFGHLSPTGTTEFWLGNEK
1465	HN-1	F-actin-capping protein subunit alpha-1 OS=Homo sapiens GN=CAPZA1 PE=1 SV=3	P52907	32923.2	2	FITHAPPGEFNEVFNDVR
1466	HN-1	F-actin-capping protein subunit alpha-1 OS=Homo sapiens GN=CAPZA1 PE=1 SV=3	P52907	32923.2	2	IEGYEDQVLITEHGDLGNSR
1467	HN-1	Keratin, type II cytoskeletal 2 epidermal OS=Homo sapiens GN=KRT2 PE=1 SV=2	P35908	65433.9	2	NLDLDSIIAEVK
1468	HN-1	Keratin, type II cytoskeletal 2 epidermal OS=Homo sapiens GN=KRT2 PE=1 SV=2	P35908	65433.9	2	TSQNSELNNMQDLVEDYKK
1469	HN-1	Keratin, type II cytoskeletal 2 epidermal OS=Homo sapiens GN=KRT2 PE=1 SV=2	P35908	65433.9	2	VLYDAEISQIHQSVTDTNVILSMDNSR
1470	HN-1	Filamin-B OS=Homo sapiens GN=FLNB PE=1 SV=2	O75369	278159	3	EAFTNKPNVFTVVTR
1471	HN-1	Filamin-B OS=Homo sapiens GN=FLNB PE=1 SV=2	O75369	278159	3	IPEINSSDMSAHVTSPSGR
1472	HN-1	Filamin-B OS=Homo sapiens GN=FLNB PE=1 SV=2	O75369	278159	3	VEVGKDQEFTVDTR
1473	HN-1	40S ribosomal protein S20 OS=Homo sapiens GN=RPS20 PE=1 SV=1	P60866	13373	2	LIDLHSPSEIVK
1474	HN-1	40S ribosomal protein S20 OS=Homo sapiens GN=RPS20 PE=1 SV=1	P60866	13373	2	TPVEPEVAIHR
1475	HN-1	Vitamin D-binding protein OS=Homo sapiens GN=GC PE=1 SV=1	P02774	52964.6	2	HQPQEFPTYVEPTNDEICEAFR
1476	HN-1	Vitamin D-binding protein OS=Homo sapiens GN=GC PE=1 SV=1	P02774	52964.6	2	SCESNSPFPVHPGTAECCTK
1477	HN-1	Annexin A2 OS=Homo sapiens GN=ANXA2 PE=1 SV=2	P07355	38606.1	4	AYTNFDAERDALNIETAIK
1478	HN-1	Annexin A2 OS=Homo sapiens GN=ANXA2 PE=1 SV=2	P07355	38606.1	4	DIISDTSGDFRK
1479	HN-1	Annexin A2 OS=Homo sapiens GN=ANXA2 PE=1 SV=2	P07355	38606.1	4	RAEDGSVIDYELIDQDAR
1480	HN-1	Annexin A2 OS=Homo sapiens GN=ANXA2 PE=1 SV=2	P07355	38606.1	4	TDLEKDIISDTSGDFR
1481	HN-1	Calnexin OS=Homo sapiens GN=CANX PE=1 SV=2	P27824	67570.2	2	CESAPGCGVWQRPVIDNPNYK
1482	HN-1	Calnexin OS=Homo sapiens GN=CANX PE=1 SV=2	P27824	67570.2	2	TPELNLDQFHDK
1483	HN-1	Ig alpha-1 chain C region OS=Homo sapiens GN=IGHA1 PE=1 SV=2	P01876	37653.8	2	KGDTFSCMVGHEALPLAFTQK
1484	HN-1	Ig alpha-1 chain C region OS=Homo sapiens GN=IGHA1 PE=1 SV=2	P01876	37653.8	2	WLQGSQELPR
1485	HN-1	Prelamin-A/C OS=Homo sapiens GN=LMNA PE=1 SV=1	P02545	74140.7	2	NSNLVGAAHEELQQSR
1486	HN-1	Prelamin-A/C OS=Homo sapiens GN=LMNA PE=1 SV=1	P02545	74140.7	2	VAVEEVDEEGKFVR
1487	HN-1	Polymeric immunoglobulin receptor OS=Homo sapiens GN=PIGR PE=1 SV=4	P01833	83283.4	4	GSVTFHCALGPEVANVAK
1488	HN-1	Polymeric immunoglobulin receptor OS=Homo sapiens GN=PIGR PE=1 SV=4	P01833	83283.4	4	LSDAGQYLCQAGDDSNSNKK
1489	HN-1	Polymeric immunoglobulin receptor OS=Homo sapiens GN=PIGR PE=1 SV=4	P01833	83283.4	4	LVSLTLNLVTR
1490	HN-1	Polymeric immunoglobulin receptor OS=Homo sapiens GN=PIGR PE=1 SV=4	P01833	83283.4	4	NADLQVLKPEPELVYEDLR
1491	HN-1	Lactotransferrin OS=Homo sapiens GN=LTF PE=1 SV=6	P02788	78182.3	4	CLAENAGDVAFVK
1492	HN-1	Lactotransferrin OS=Homo sapiens GN=LTF PE=1 SV=6	P02788	78182.3	4	EDAIWNLLR
1493	HN-1	Lactotransferrin OS=Homo sapiens GN=LTF PE=1 SV=6	P02788	78182.3	4	ESTVFEDLSDEAERDEYELLCPDNTR
1494	HN-1	Lactotransferrin OS=Homo sapiens GN=LTF PE=1 SV=6	P02788	78182.3	4	NGSDCPDKFCLFQSETK
1495	HN-1	Transketolase OS=Homo sapiens GN=TKT PE=1 SV=3	P29401	67879.4	3	ISSDLDGHPVPK
1496	HN-1	Transketolase OS=Homo sapiens GN=TKT PE=1 SV=3	P29401	67879.4	3	TSRPENAIIYNNNEDFQVGQAK
1497	HN-1	Transketolase OS=Homo sapiens GN=TKT PE=1 SV=3	P29401	67879.4	3	VLDPFTIKPLDR
1498	HN-1	Keratin, type I cytoskeletal 19 OS=Homo sapiens GN=KRT19 PE=1 SV=4	P08727	44107.1	2	DYSHYYTTIQDLR
1499	HN-1	Keratin, type I cytoskeletal 19 OS=Homo sapiens GN=KRT19 PE=1 SV=4	P08727	44107.1	2	SLLEGQEDHYNNLSASK
1500	HN-1	ATP synthase subunit beta, mitochondrial OS=Homo sapiens GN=ATP5B PE=1 SV=3	P06576	56560.6	3	EGNDLYHEMIESGVINLK
1501	HN-1	ATP synthase subunit beta, mitochondrial OS=Homo sapiens GN=ATP5B PE=1 SV=3	P06576	56560.6	3	IMDPNIVGSEHYDVAR
1502	HN-1	ATP synthase subunit beta, mitochondrial OS=Homo sapiens GN=ATP5B PE=1 SV=3	P06576	56560.6	3	LVLEVAQHLGESTVR
1503	HN-1	Serum albumin OS=Homo sapiens GN=ALB PE=1 SV=2	P02768	69366.9	3	FQNALLVR
1504	HN-1	Serum albumin OS=Homo sapiens GN=ALB PE=1 SV=2	P02768	69366.9	3	SHCIAEVENDEMPADLPSLAADFVESK
1505	HN-1	Serum albumin OS=Homo sapiens GN=ALB PE=1 SV=2	P02768	69366.9	3	VFDEFKPLVEEPQNLIK
1506	HN-1	Histone H4 OS=Homo sapiens GN=HIST1H4A PE=1 SV=2	P62805	11367.7	2	DAVTYTEHAK
1507	HN-1	Histone H4 OS=Homo sapiens GN=HIST1H4A PE=1 SV=2	P62805	11367.7	2	DNIQGITKPAIR
1508	HN-1	Glutamate dehydrogenase 1, mitochondrial OS=Homo sapiens GN=GLUD1 PE=1 SV=2	P00367	61399.7	2	DIVHSGLAYTMER
1509	HN-1	Glutamate dehydrogenase 1, mitochondrial OS=Homo sapiens GN=GLUD1 PE=1 SV=2	P00367	61399.7	2	KGFIGPGIDVPAPDMSTGER
1510	HN-1	Complement C3 OS=Homo sapiens GN=C3 PE=1 SV=2	P01024	187149	3	DAPDHQELNLDVSLQLPSR
1511	HN-1	Complement C3 OS=Homo sapiens GN=C3 PE=1 SV=2	P01024	187149	3	SGIPIVTSPYQIHFTK
1512	HN-1	Complement C3 OS=Homo sapiens GN=C3 PE=1 SV=2	P01024	187149	3	TELRPGETLNVNFLLR
1513	HN-1	Aconitate hydratase, mitochondrial OS=Homo sapiens GN=ACO2 PE=1 SV=2	Q99798	85428	2	DSSGQHVDVSPTSQR
1514	HN-1	Aconitate hydratase, mitochondrial OS=Homo sapiens GN=ACO2 PE=1 SV=2	Q99798	85428	2	IVYGHLDDPASQEIER
1515	HN-1	Cytoskeleton-associated protein 4 OS=Homo sapiens GN=CKAP4 PE=1 SV=2	Q07065	66022.2	2	DLSDGIHVVK
1516	HN-1	Cytoskeleton-associated protein 4 OS=Homo sapiens GN=CKAP4 PE=1 SV=2	Q07065	66022.2	2	VASLEESEGNKQDLK
1517	HN-1	Keratin, type II cytoskeletal 5 OS=Homo sapiens GN=KRT5 PE=1 SV=3	P13647	62379.6	2	LAELEEALQK
1518	HN-1	Keratin, type II cytoskeletal 5 OS=Homo sapiens GN=KRT5 PE=1 SV=3	P13647	62379.6	2	NLDLDSIIAEVK
1519	HN-1	Serpin B3 OS=Homo sapiens GN=SERPINB3 PE=1 SV=2	P29508	44565.9	2	GKDLSMIVLLPNEIDGLQK
1520	HN-1	Serpin B3 OS=Homo sapiens GN=SERPINB3 PE=1 SV=2	P29508	44565.9	2	GLVLSGVLHK
1521	HN-1	Myosin-9 OS=Homo sapiens GN=MYH9 PE=1 SV=4	P35579	226538	3	LDPHLVLDQLR
1522	HN-1	Myosin-9 OS=Homo sapiens GN=MYH9 PE=1 SV=4	P35579	226538	3	QAQQERDELADEIANSSGK
1523	HN-1	Myosin-9 OS=Homo sapiens GN=MYH9 PE=1 SV=4	P35579	226538	3	TEMEDLMSSKDDVGK
1524	HN-1	Ig gamma-1 chain C region OS=Homo sapiens GN=IGHG1 PE=1 SV=1	P01857	36105	2	EPQVYTLPPSRDELTK
1525	HN-1	Ig gamma-1 chain C region OS=Homo sapiens GN=IGHG1 PE=1 SV=1	P01857	36105	2	TPEVTCVVVDVSHEDPEVK
1526	HN-1	Pyruvate kinase isozymes M1/M2 OS=Homo sapiens GN=PKM PE=1 SV=4	P14618	57937.5	2	KGVNLPGAAVDLPAVSEK
1527	HN-1	Pyruvate kinase isozymes M1/M2 OS=Homo sapiens GN=PKM PE=1 SV=4	P14618	57937.5	2	RLAPITSDPTEATAVGAVEASFK
1528	HN-1	Mucin-5B OS=Homo sapiens GN=MUC5B PE=1 SV=3	Q9HC84	596324	18	ALSIHYK
1529	HN-1	Mucin-5B OS=Homo sapiens GN=MUC5B PE=1 SV=3	Q9HC84	596324	18	AQAQPGVPLGELGQVVECSLDFGLVCR
1530	HN-1	Mucin-5B OS=Homo sapiens GN=MUC5B PE=1 SV=3	Q9HC84	596324	18	CVAQCGCYDKDGNYYDVGAR
1531	HN-1	Mucin-5B OS=Homo sapiens GN=MUC5B PE=1 SV=3	Q9HC84	596324	18	ELGQVVECSLDFGLVCR
1532	HN-1	Mucin-5B OS=Homo sapiens GN=MUC5B PE=1 SV=3	Q9HC84	596324	18	FPGLCNYVFSEHCR
1533	HN-1	Mucin-5B OS=Homo sapiens GN=MUC5B PE=1 SV=3	Q9HC84	596324	18	GRLEVPCQSLEAYAELCR
1534	HN-1	Mucin-5B OS=Homo sapiens GN=MUC5B PE=1 SV=3	Q9HC84	596324	18	KCADSSFTVLAELR
1535	HN-1	Mucin-5B OS=Homo sapiens GN=MUC5B PE=1 SV=3	Q9HC84	596324	18	KTGCCYSCEEDSCQVR
1536	HN-1	Mucin-5B OS=Homo sapiens GN=MUC5B PE=1 SV=3	Q9HC84	596324	18	LFVESYELILQEGTFK
1537	HN-1	Mucin-5B OS=Homo sapiens GN=MUC5B PE=1 SV=3	Q9HC84	596324	18	LYDLHGDCSYVLSK
1538	HN-1	Mucin-5B OS=Homo sapiens GN=MUC5B PE=1 SV=3	Q9HC84	596324	18	QCAHAGGQPR
1539	HN-1	Mucin-5B OS=Homo sapiens GN=MUC5B PE=1 SV=3	Q9HC84	596324	18	QCSILHGPTFAACR
1540	HN-1	Mucin-5B OS=Homo sapiens GN=MUC5B PE=1 SV=3	Q9HC84	596324	18	TCPLNMQHQECGSPCTDTCSNPQR
1541	HN-1	Mucin-5B OS=Homo sapiens GN=MUC5B PE=1 SV=3	Q9HC84	596324	18	TPDTCPLFCDFYNPHGGCEWHYQPCGAPCLK
1542	HN-1	Mucin-5B OS=Homo sapiens GN=MUC5B PE=1 SV=3	Q9HC84	596324	18	VCSTWGDFHYK
1543	HN-1	Mucin-5B OS=Homo sapiens GN=MUC5B PE=1 SV=3	Q9HC84	596324	18	VLCCSDDHCR
1544	HN-1	Mucin-5B OS=Homo sapiens GN=MUC5B PE=1 SV=3	Q9HC84	596324	18	VYKPCGPIQPATCNSR
1545	HN-1	Mucin-5B OS=Homo sapiens GN=MUC5B PE=1 SV=3	Q9HC84	596324	18	WSSWYNGHRPEPGLGGGDFETFENLR
1546	HN-1	Ornithine aminotransferase, mitochondrial OS=Homo sapiens GN=OAT PE=1 SV=1	P04181	48536.2	2	FAPPLVIKEDELR
1547	HN-1	Ornithine aminotransferase, mitochondrial OS=Homo sapiens GN=OAT PE=1 SV=1	P04181	48536.2	2	HQVLFIADEIQTGLAR
1548	HN-1	Isocitrate dehydrogenase [NADP] cytoplasmic OS=Homo sapiens GN=IDH1 PE=1 SV=2	O75874	46660.5	2	FKDIFQEIYDK
1549	HN-1	Isocitrate dehydrogenase [NADP] cytoplasmic OS=Homo sapiens GN=IDH1 PE=1 SV=2	O75874	46660.5	2	TVEAEAAHGTVTR
1550	HN-1	Vacuolar protein sorting-associated protein 35 OS=Homo sapiens GN=VPS35 PE=1 SV=2	Q96QK1	91710	2	HASNMLGELR
1551	HN-1	Vacuolar protein sorting-associated protein 35 OS=Homo sapiens GN=VPS35 PE=1 SV=2	Q96QK1	91710	2	IREDLPNLESSEETEQINK
1552	HN-1	Zinc-alpha-2-glycoprotein OS=Homo sapiens GN=AZGP1 PE=1 SV=2	P25311	34258.6	2	AREDIFMETLK
1553	HN-1	Zinc-alpha-2-glycoprotein OS=Homo sapiens GN=AZGP1 PE=1 SV=2	P25311	34258.6	2	QKWEAEPVYVQR
1554	HN-1	Endoplasmin OS=Homo sapiens GN=HSP90B1 PE=1 SV=1	P14625	92471.7	3	FQSSHHPTDITSLDQYVER
1555	HN-1	Endoplasmin OS=Homo sapiens GN=HSP90B1 PE=1 SV=1	P14625	92471.7	3	LGVIEDHSNR
1556	HN-1	Endoplasmin OS=Homo sapiens GN=HSP90B1 PE=1 SV=1	P14625	92471.7	3	NLLHVTDTGVGMTR
1557	HN-1	Polypyrimidine tract-binding protein 1 OS=Homo sapiens GN=PTBP1 PE=1 SV=1	P26599	57222.5	2	DYGNSPLHR
1558	HN-1	Polypyrimidine tract-binding protein 1 OS=Homo sapiens GN=PTBP1 PE=1 SV=1	P26599	57222.5	2	HQNVQLPR
1559	HN-1	Complement C4-B OS=Homo sapiens GN=C4B PE=1 SV=1	P0C0L5	192795	4	DHAVDLIQK
1560	HN-1	Complement C4-B OS=Homo sapiens GN=C4B PE=1 SV=1	P0C0L5	192795	4	EELVYELNPLDHR
1561	HN-1	Complement C4-B OS=Homo sapiens GN=C4B PE=1 SV=1	P0C0L5	192795	4	HLVPGAPFLLQALVR
1562	HN-1	Complement C4-B OS=Homo sapiens GN=C4B PE=1 SV=1	P0C0L5	192795	4	ITQVLHFTK
1563	HN-1	Aconitate hydratase, mitochondrial OS=Homo sapiens GN=ACO2 PE=1 SV=2	Q99798	85428	4	GHLDNISNNLLIGAINIENGK
1564	HN-1	Aconitate hydratase, mitochondrial OS=Homo sapiens GN=ACO2 PE=1 SV=2	Q99798	85428	4	IVYGHLDDPASQEIER
1565	HN-1	Aconitate hydratase, mitochondrial OS=Homo sapiens GN=ACO2 PE=1 SV=2	Q99798	85428	4	LNRPLTLSEK
1566	HN-1	Aconitate hydratase, mitochondrial OS=Homo sapiens GN=ACO2 PE=1 SV=2	Q99798	85428	4	VAVPSTIHCDHLIEAQVGGEK
1567	HN-1	Fibrinogen gamma chain OS=Homo sapiens GN=FGG PE=1 SV=3	P02679	51513.3	8	CHAGHLNGVYYQGGTYSK
1568	HN-1	Fibrinogen gamma chain OS=Homo sapiens GN=FGG PE=1 SV=3	P02679	51513.3	8	DTVQIHDITGK
1569	HN-1	Fibrinogen gamma chain OS=Homo sapiens GN=FGG PE=1 SV=3	P02679	51513.3	8	KMLEEIMK
1570	HN-1	Fibrinogen gamma chain OS=Homo sapiens GN=FGG PE=1 SV=3	P02679	51513.3	8	KNWIQYK
1571	HN-1	Fibrinogen gamma chain OS=Homo sapiens GN=FGG PE=1 SV=3	P02679	51513.3	8	LDGSVDFKK
1572	HN-1	Fibrinogen gamma chain OS=Homo sapiens GN=FGG PE=1 SV=3	P02679	51513.3	8	QSGLYFIKPLK
1573	HN-1	Fibrinogen gamma chain OS=Homo sapiens GN=FGG PE=1 SV=3	P02679	51513.3	8	VAQLEAQCQEPCKDTVQIHDITGK
1574	HN-1	Fibrinogen gamma chain OS=Homo sapiens GN=FGG PE=1 SV=3	P02679	51513.3	8	VGPEADKYR
1575	HN-1	L-lactate dehydrogenase B chain OS=Homo sapiens GN=LDHB PE=1 SV=2	P07195	36638.6	2	LKDDEVAQLKK
1576	HN-1	L-lactate dehydrogenase B chain OS=Homo sapiens GN=LDHB PE=1 SV=2	P07195	36638.6	2	LKGEMMDLQHGSLFLQTPK
1577	HN-1	NADH-cytochrome b5 reductase 3 OS=Homo sapiens GN=CYB5R3 PE=1 SV=3	P00387	34236.3	3	DILLRPELEELR
1578	HN-1	NADH-cytochrome b5 reductase 3 OS=Homo sapiens GN=CYB5R3 PE=1 SV=3	P00387	34236.3	3	FALPSPQHILGLPVGQHIYLSAR
1579	HN-1	NADH-cytochrome b5 reductase 3 OS=Homo sapiens GN=CYB5R3 PE=1 SV=3	P00387	34236.3	3	IDGNLVVRPYTPISSDDDKGFVDLVIK
1580	HN-1	Histone H2A type 1 OS=Homo sapiens GN=HIST1H2AG PE=1 SV=2	P0C0S8,Q16777,Q6FI13,Q96KK5,Q99878,Q9BTM1	14020	2	HLQLAIR
1581	HN-1	Histone H2A type 1 OS=Homo sapiens GN=HIST1H2AG PE=1 SV=2	P0C0S8,Q16777,Q6FI13,Q96KK5,Q99878,Q9BTM1	14020	2	KGNYAER
1582	HN-1	Vitamin D-binding protein OS=Homo sapiens GN=GC PE=1 SV=1	P02774	52964.6	2	HQPQEFPTYVEPTNDEICEAFR
1583	HN-1	Vitamin D-binding protein OS=Homo sapiens GN=GC PE=1 SV=1	P02774	52964.6	2	KFPSGTFEQVSQLVK
1584	HN-1	Glutathione S-transferase omega-1 OS=Homo sapiens GN=GSTO1 PE=1 SV=2	P78417	27567.2	2	HEVININLK
1585	HN-1	Glutathione S-transferase omega-1 OS=Homo sapiens GN=GSTO1 PE=1 SV=2	P78417	27567.2	2	LNECVDHTPK
1586	HN-1	Profilin-1 OS=Homo sapiens GN=PFN1 PE=1 SV=2	P07737	15054.3	2	CYEMASHLR
1587	HN-1	Profilin-1 OS=Homo sapiens GN=PFN1 PE=1 SV=2	P07737	15054.3	2	EGVHGGLINKK
1588	HN-1	Heat shock 70 kDa protein 1A/1B OS=Homo sapiens GN=HSPA1A PE=1 SV=5	P08107	70054	2	AQIHDLVLVGGSTR
1589	HN-1	Heat shock 70 kDa protein 1A/1B OS=Homo sapiens GN=HSPA1A PE=1 SV=5	P08107	70054	2	ATAGDTHLGGEDFDNR
1590	HN-1	6-phosphogluconate dehydrogenase, decarboxylating OS=Homo sapiens GN=PGD PE=1 SV=3	P52209	53141.9	2	IKDAFDRNPELQNLLLDDFFK
1591	HN-1	6-phosphogluconate dehydrogenase, decarboxylating OS=Homo sapiens GN=PGD PE=1 SV=3	P52209	53141.9	2	SFLEDIRK
1592	HN-1	Hemoglobin subunit beta OS=Homo sapiens GN=HBB PE=1 SV=2	P68871	15998	2	LLGNVLVCVLAHHFGK
1593	HN-1	Hemoglobin subunit beta OS=Homo sapiens GN=HBB PE=1 SV=2	P68871	15998	2	VVAGVANALAHK
1594	HN-1	Sodium/potassium-transporting ATPase subunit alpha-1 OS=Homo sapiens GN=ATP1A1 PE=1 SV=1	P05023	112900	3	DKYEPAAVSEQGDKK
1595	HN-1	Sodium/potassium-transporting ATPase subunit alpha-1 OS=Homo sapiens GN=ATP1A1 PE=1 SV=1	P05023	112900	3	LSLDELHR
1596	HN-1	Sodium/potassium-transporting ATPase subunit alpha-1 OS=Homo sapiens GN=ATP1A1 PE=1 SV=1	P05023	112900	3	YHTEIVFAR
1597	HN-1	Fatty acid synthase OS=Homo sapiens GN=FASN PE=1 SV=3	P49327	273427	3	GILADEDSSRPVWLK
1598	HN-1	Fatty acid synthase OS=Homo sapiens GN=FASN PE=1 SV=3	P49327	273427	3	LHLSGIDANPNALFPPVEFPAPR
1599	HN-1	Fatty acid synthase OS=Homo sapiens GN=FASN PE=1 SV=3	P49327	273427	3	RPTPQDSPIFLPVDDTSFR
1600	HN-1	Ezrin OS=Homo sapiens GN=EZR PE=1 SV=4	P15311	69414.7	2	AKFYPEDVAEELIQDITQK
1601	HN-1	Ezrin OS=Homo sapiens GN=EZR PE=1 SV=4	P15311	69414.7	2	AQEEAERLEADR
1602	HN-1	Retinal dehydrogenase 1 OS=Homo sapiens GN=ALDH1A1 PE=1 SV=2	P00352	54862.8	3	ELGEYGFHEYTEVK
1603	HN-1	Retinal dehydrogenase 1 OS=Homo sapiens GN=ALDH1A1 PE=1 SV=2	P00352	54862.8	3	KYILGNPLTPGVTQGPQIDKEQYDK
1604	HN-1	Retinal dehydrogenase 1 OS=Homo sapiens GN=ALDH1A1 PE=1 SV=2	P00352	54862.8	3	SLDDVIKR
1605	HN-1	Complement factor B OS=Homo sapiens GN=CFB PE=1 SV=2	P00751	85533.2	4	GDSGGPLIVHK
1606	HN-1	Complement factor B OS=Homo sapiens GN=CFB PE=1 SV=2	P00751	85533.2	4	ISVIRPSK
1607	HN-1	Complement factor B OS=Homo sapiens GN=CFB PE=1 SV=2	P00751	85533.2	4	QLNEINYEDHK
1608	HN-1	Complement factor B OS=Homo sapiens GN=CFB PE=1 SV=2	P00751	85533.2	4	VKDISEVVTPR
1609	HN-1	V-type proton ATPase catalytic subunit A OS=Homo sapiens GN=ATP6V1A PE=1 SV=2	P38606	68305.5	3	ALDEYYDKHFTEFVPLR
1610	HN-1	V-type proton ATPase catalytic subunit A OS=Homo sapiens GN=ATP6V1A PE=1 SV=2	P38606	68305.5	3	LPANHPLLTGQR
1611	HN-1	V-type proton ATPase catalytic subunit A OS=Homo sapiens GN=ATP6V1A PE=1 SV=2	P38606	68305.5	3	VGHSELVGEIIR
1612	HN-1	14-3-3 protein sigma OS=Homo sapiens GN=SFN PE=1 SV=1	P31947	27774.8	3	GAVEKGEELSCEER
1613	HN-1	14-3-3 protein sigma OS=Homo sapiens GN=SFN PE=1 SV=1	P31947	27774.8	3	MKGDYYR
1614	HN-1	14-3-3 protein sigma OS=Homo sapiens GN=SFN PE=1 SV=1	P31947	27774.8	3	SNEEGSEEKGPEVR
1615	HN-1	14-3-3 protein sigma OS=Homo sapiens GN=SFN PE=1 SV=1	P31947	27774.8	3	YLAEVATGDDKKR
1616	HN-1	BPI fold-containing family B member 1 OS=Homo sapiens GN=BPIFB1 PE=2 SV=1	Q8TDL5	52443.8	2	NIITEIIHSILLPNQNGK
1617	HN-1	BPI fold-containing family B member 1 OS=Homo sapiens GN=BPIFB1 PE=2 SV=1	Q8TDL5	52443.8	2	VPISLSIDRLEFDLLYPAIK
1618	HN-1	Heterogeneous nuclear ribonucleoprotein A1 OS=Homo sapiens GN=HNRNPA1 PE=1 SV=5	P09651	38747	2	EDSQRPGAHLTVK
1619	HN-1	Heterogeneous nuclear ribonucleoprotein A1 OS=Homo sapiens GN=HNRNPA1 PE=1 SV=5	P09651	38747	2	SHFEQWGTLTDCVVMR
1620	HN-1	Actin-related protein 2 OS=Homo sapiens GN=ACTR2 PE=1 SV=1	P61160	44761.7	2	HLWDYTFGPEK
1621	HN-1	Actin-related protein 2 OS=Homo sapiens GN=ACTR2 PE=1 SV=1	P61160	44761.7	2	HMVFLGGAVLADIMK
1622	HN-1	Annexin A5 OS=Homo sapiens GN=ANXA5 PE=1 SV=2	P08758	35938.6	2	ADAETLRK
1623	HN-1	Annexin A5 OS=Homo sapiens GN=ANXA5 PE=1 SV=2	P08758	35938.6	2	GAGTDDHTLIR
1624	HN-1	Glyceraldehyde-3-phosphate dehydrogenase OS=Homo sapiens GN=GAPDH PE=1 SV=3	P04406	36053.4	2	AGAHLQGGAK
1625	HN-1	Glyceraldehyde-3-phosphate dehydrogenase OS=Homo sapiens GN=GAPDH PE=1 SV=3	P04406	36053.4	2	VIHDNFGIVEGLMTTVHAITATQK
1626	HN-1	T-complex protein 1 subunit zeta OS=Homo sapiens GN=CCT6A PE=1 SV=3	P40227	58025.3	3	DGNVLLHEMQIQHPTASLIAK
1627	HN-1	T-complex protein 1 subunit zeta OS=Homo sapiens GN=CCT6A PE=1 SV=3	P40227	58025.3	3	GLVLDHGAR
1628	HN-1	T-complex protein 1 subunit zeta OS=Homo sapiens GN=CCT6A PE=1 SV=3	P40227	58025.3	3	QADLYISEGLHPR
1629	HN-1	Cytochrome c oxidase subunit 4 isoform 1, mitochondrial OS=Homo sapiens GN=COX4I1 PE=1 SV=1	P13073	19576.8	2	DHPLPEVAHVK
1630	HN-1	Cytochrome c oxidase subunit 4 isoform 1, mitochondrial OS=Homo sapiens GN=COX4I1 PE=1 SV=1	P13073	19576.8	2	HYVYGPLPQSFDKEWVAK
1631	HN-1	Guanylate-binding protein 3 OS=Homo sapiens GN=GBP3 PE=2 SV=3	P32455,Q9H0R5	68115.7	2	DVDHLFQK
1632	HN-1	Guanylate-binding protein 3 OS=Homo sapiens GN=GBP3 PE=2 SV=3	P32455,Q9H0R5	68115.7	2	KGIQAEEILQTYLK
1633	HN-1	Adenylyl cyclase-associated protein 1 OS=Homo sapiens GN=CAP1 PE=1 SV=5	Q01518	51901.6	2	INSITVDNCKK
1634	HN-1	Adenylyl cyclase-associated protein 1 OS=Homo sapiens GN=CAP1 PE=1 SV=5	Q01518	51901.6	2	TDGCHAYLSK
1635	HN-1	Sulfide:quinone oxidoreductase, mitochondrial OS=Homo sapiens GN=SQRDL PE=1 SV=1	Q9Y6N5	49962	2	HFYQPIWTLVGAGAK
1636	HN-1	Sulfide:quinone oxidoreductase, mitochondrial OS=Homo sapiens GN=SQRDL PE=1 SV=1	Q9Y6N5	49962	2	TSPVADAAGWVDVDKETLQHR
1637	HN-1	Heat shock protein HSP 90-alpha OS=Homo sapiens GN=HSP90AA1 PE=1 SV=5	P07900	84663.2	3	EGLELPEDEEEKKK
1638	HN-1	Heat shock protein HSP 90-alpha OS=Homo sapiens GN=HSP90AA1 PE=1 SV=5	P07900	84663.2	3	HFSVEGQLEFR
1639	HN-1	Heat shock protein HSP 90-alpha OS=Homo sapiens GN=HSP90AA1 PE=1 SV=5	P07900	84663.2	3	HLEINPDHSIIETLR
1640	HN-1	Heat shock protein HSP 90-alpha OS=Homo sapiens GN=HSP90AA1 PE=1 SV=5	P07900	84663.2	3	HSQFIGYPITLFVEK
1641	HN-1	Heat shock protein HSP 90-alpha OS=Homo sapiens GN=HSP90AA1 PE=1 SV=5	P07900	84663.2	3	RAPFDLFENR
1642	HN-1	Heat shock protein HSP 90-alpha OS=Homo sapiens GN=HSP90AA1 PE=1 SV=5	P07900	84663.2	3	SLTNDWEDHLAVK
1643	HN-1	Heat shock protein HSP 90-alpha OS=Homo sapiens GN=HSP90AA1 PE=1 SV=5	P07900	84663.2	3	VILHLKEDQTEYLEER
1644	HN-1	Complement C3 OS=Homo sapiens GN=C3 PE=1 SV=2	P01024	187149	5	KQELSEAEQATR
1645	HN-1	Complement C3 OS=Homo sapiens GN=C3 PE=1 SV=2	P01024	187149	5	KVLLDGVQNPR
1646	HN-1	Complement C3 OS=Homo sapiens GN=C3 PE=1 SV=2	P01024	187149	5	RIPIEDGSGEVVLSR
1647	HN-1	Complement C3 OS=Homo sapiens GN=C3 PE=1 SV=2	P01024	187149	5	TELRPGETLNVNFLLR
1648	HN-1	Complement C3 OS=Homo sapiens GN=C3 PE=1 SV=2	P01024	187149	5	VSHSEDDCLAFK
1649	HN-1	Annexin A1 OS=Homo sapiens GN=ANXA1 PE=1 SV=2	P04083	38715.9	2	CATSKPAFFAEK
1650	HN-1	Annexin A1 OS=Homo sapiens GN=ANXA1 PE=1 SV=2	P04083	38715.9	2	GDRSEDFGVNEDLADSDAR
1651	HN-1	HLA class II histocompatibility antigen, DR alpha chain OS=Homo sapiens GN=HLA-DRA PE=1 SV=1	P01903	28607.1	3	FHYLPFLPSTEDVYDCR
1652	HN-1	HLA class II histocompatibility antigen, DR alpha chain OS=Homo sapiens GN=HLA-DRA PE=1 SV=1	P01903	28607.1	3	KFHYLPFLPSTEDVYDCR
1653	HN-1	HLA class II histocompatibility antigen, DR alpha chain OS=Homo sapiens GN=HLA-DRA PE=1 SV=1	P01903	28607.1	3	VEHWGLDEPLLK
1654	HN-1	Serpin B3 OS=Homo sapiens GN=SERPINB3 PE=1 SV=2	P29508	44565.9	3	KVLHFDQVTENTTGK
1655	HN-1	Serpin B3 OS=Homo sapiens GN=SERPINB3 PE=1 SV=2	P29508	44565.9	3	VDLHLPR
1656	HN-1	Serpin B3 OS=Homo sapiens GN=SERPINB3 PE=1 SV=2	P29508	44565.9	3	VLHFDQVTENTTGK
1657	HN-1	ATP synthase subunit alpha, mitochondrial OS=Homo sapiens GN=ATP5A1 PE=1 SV=1	P25705	59752.1	3	FENAFLSHVVSQHQALLGTIR
1658	HN-1	ATP synthase subunit alpha, mitochondrial OS=Homo sapiens GN=ATP5A1 PE=1 SV=1	P25705	59752.1	3	GIRPAINVGLSVSR
1659	HN-1	ATP synthase subunit alpha, mitochondrial OS=Homo sapiens GN=ATP5A1 PE=1 SV=1	P25705	59752.1	3	HALIIYDDLSK
1660	HN-1	Annexin A2 OS=Homo sapiens GN=ANXA2 PE=1 SV=2	P07355	38606.1	5	DIISDTSGDFRK
1661	HN-1	Annexin A2 OS=Homo sapiens GN=ANXA2 PE=1 SV=2	P07355	38606.1	5	RAEDGSVIDYELIDQDAR
1662	HN-1	Annexin A2 OS=Homo sapiens GN=ANXA2 PE=1 SV=2	P07355	38606.1	5	SALSGHLETVILGLLK
1663	HN-1	Annexin A2 OS=Homo sapiens GN=ANXA2 PE=1 SV=2	P07355	38606.1	5	SYSPYDMLESIRK
1664	HN-1	Annexin A2 OS=Homo sapiens GN=ANXA2 PE=1 SV=2	P07355	38606.1	5	TDLEKDIISDTSGDFRK
1665	HN-1	Calpain-1 catalytic subunit OS=Homo sapiens GN=CAPN1 PE=1 SV=1	P07384	81892.6	2	KAPSDLYQIILK
1666	HN-1	Calpain-1 catalytic subunit OS=Homo sapiens GN=CAPN1 PE=1 SV=1	P07384	81892.6	2	RPTELLSNPQFIVDGATR
1667	HN-1	Nucleosome assembly protein 1-like 1 OS=Homo sapiens GN=NAP1L1 PE=1 SV=1	P55209	45375	2	FYEEVHDLER
1668	HN-1	Nucleosome assembly protein 1-like 1 OS=Homo sapiens GN=NAP1L1 PE=1 SV=1	P55209	45375	2	YAVLYQPLFDKR
1669	HN-1	Elongation factor 1-gamma OS=Homo sapiens GN=EEF1G PE=1 SV=3	P26641	50119.4	3	EYFSWEGAFQHVGK
1670	HN-1	Elongation factor 1-gamma OS=Homo sapiens GN=EEF1G PE=1 SV=3	P26641	50119.4	3	KLDPGSEETQTLVR
1671	HN-1	Elongation factor 1-gamma OS=Homo sapiens GN=EEF1G PE=1 SV=3	P26641	50119.4	3	STFVLDEFKR
1672	HN-1	Keratin, type II cytoskeletal 7 OS=Homo sapiens GN=KRT7 PE=1 SV=5	P08729	51387.3	3	AKQEELEAALQR
1673	HN-1	Keratin, type II cytoskeletal 7 OS=Homo sapiens GN=KRT7 PE=1 SV=5	P08729	51387.3	3	LEAAIAEAEERGELALK
1674	HN-1	Keratin, type II cytoskeletal 7 OS=Homo sapiens GN=KRT7 PE=1 SV=5	P08729	51387.3	3	VRQEESEQIK
1675	HN-1	Cytochrome c oxidase subunit 5A, mitochondrial OS=Homo sapiens GN=COX5A PE=1 SV=2	P20674	16762.5	2	RLNDFASTVR
1676	HN-1	Cytochrome c oxidase subunit 5A, mitochondrial OS=Homo sapiens GN=COX5A PE=1 SV=2	P20674	16762.5	2	SHGSQETDEEFDAR
1677	HN-1	Alpha-1-antichymotrypsin OS=Homo sapiens GN=SERPINA3 PE=1 SV=2	P01011	47653	4	AKWEMPFDPQDTHQSR
1678	HN-1	Alpha-1-antichymotrypsin OS=Homo sapiens GN=SERPINA3 PE=1 SV=2	P01011	47653	4	KLINDYVK
1679	HN-1	Alpha-1-antichymotrypsin OS=Homo sapiens GN=SERPINA3 PE=1 SV=2	P01011	47653	4	WEMPFDPQDTHQSR
1680	HN-1	Alpha-1-antichymotrypsin OS=Homo sapiens GN=SERPINA3 PE=1 SV=2	P01011	47653	4	WRDSLEFR
1681	HN-1	ATP synthase subunit beta, mitochondrial OS=Homo sapiens GN=ATP5B PE=1 SV=3	P06576	56560.6	4	ADKLAEEHSS
1682	HN-1	ATP synthase subunit beta, mitochondrial OS=Homo sapiens GN=ATP5B PE=1 SV=3	P06576	56560.6	4	EGNDLYHEMIESGVINLK
1683	HN-1	ATP synthase subunit beta, mitochondrial OS=Homo sapiens GN=ATP5B PE=1 SV=3	P06576	56560.6	4	IMDPNIVGSEHYDVAR
1684	HN-1	ATP synthase subunit beta, mitochondrial OS=Homo sapiens GN=ATP5B PE=1 SV=3	P06576	56560.6	4	LVLEVAQHLGESTVR
1685	HN-1	Catenin delta-1 OS=Homo sapiens GN=CTNND1 PE=1 SV=1	O60716	108172	2	ALSAIADLLTNEHER
1686	HN-1	Catenin delta-1 OS=Homo sapiens GN=CTNND1 PE=1 SV=1	O60716	108172	2	HIEWESVLTNTAGCLR
1687	HN-1	Ig gamma-1 chain C region OS=Homo sapiens GN=IGHG1 PE=1 SV=1	P01857	36105	2	FNWYVDGVEVHNAK
1688	HN-1	Ig gamma-1 chain C region OS=Homo sapiens GN=IGHG1 PE=1 SV=1	P01857	36105	2	THTCPPCPAPELLGGPSVFLFPPKPK
1689	HN-1	Phosphatidylethanolamine-binding protein 1 OS=Homo sapiens GN=PEBP1 PE=1 SV=3	P30086	21056.9	2	NRPTSISWDGLDSGK
1690	HN-1	Phosphatidylethanolamine-binding protein 1 OS=Homo sapiens GN=PEBP1 PE=1 SV=3	P30086	21056.9	2	YVWLVYEQDRPLK
1691	HN-1	Alpha-2-macroglobulin OS=Homo sapiens GN=A2M PE=1 SV=3	P01023	163290	3	KYSDASDCHGEDSQAFCEK
1692	HN-1	Alpha-2-macroglobulin OS=Homo sapiens GN=A2M PE=1 SV=3	P01023	163290	3	LHTEAQIQEEGTVVELTGR
1693	HN-1	Alpha-2-macroglobulin OS=Homo sapiens GN=A2M PE=1 SV=3	P01023	163290	3	TAQEGDHGSHVYTK
1694	HN-1	Keratin, type I cytoskeletal 19 OS=Homo sapiens GN=KRT19 PE=1 SV=4	P08727	44107.1	7	APSIHGGSGGR
1695	HN-1	Keratin, type I cytoskeletal 19 OS=Homo sapiens GN=KRT19 PE=1 SV=4	P08727	44107.1	7	DKILGATIENSR
1696	HN-1	Keratin, type I cytoskeletal 19 OS=Homo sapiens GN=KRT19 PE=1 SV=4	P08727	44107.1	7	MSVEADINGLRR
1697	HN-1	Keratin, type I cytoskeletal 19 OS=Homo sapiens GN=KRT19 PE=1 SV=4	P08727	44107.1	7	NHEEEISTLR
1698	HN-1	Keratin, type I cytoskeletal 19 OS=Homo sapiens GN=KRT19 PE=1 SV=4	P08727	44107.1	7	SEVTDLRR
1699	HN-1	Keratin, type I cytoskeletal 19 OS=Homo sapiens GN=KRT19 PE=1 SV=4	P08727	44107.1	7	SRLEQEIATYR
1700	HN-1	Keratin, type I cytoskeletal 19 OS=Homo sapiens GN=KRT19 PE=1 SV=4	P08727	44107.1	7	TKFETEQALR
1701	HN-1	Keratin, type I cytoskeletal 10 OS=Homo sapiens GN=KRT10 PE=1 SV=6	P13645	58828.8	2	IRLENEIQTYR
1702	HN-1	Keratin, type I cytoskeletal 10 OS=Homo sapiens GN=KRT10 PE=1 SV=6	P13645	58828.8	2	QSVEADINGLRR
1703	HN-1	Keratin, type I cytoskeletal 10 OS=Homo sapiens GN=KRT10 PE=1 SV=6	P13645	58828.8	2	SKELTTEIDNNIEQISSYK
1704	HN-1	Prelamin-A/C OS=Homo sapiens GN=LMNA PE=1 SV=1	P02545	74140.7	9	AQHEDQVEQYK
1705	HN-1	Prelamin-A/C OS=Homo sapiens GN=LMNA PE=1 SV=1	P02545	74140.7	9	AQHEDQVEQYKK
1706	HN-1	Prelamin-A/C OS=Homo sapiens GN=LMNA PE=1 SV=1	P02545	74140.7	9	KLESTESR
1707	HN-1	Prelamin-A/C OS=Homo sapiens GN=LMNA PE=1 SV=1	P02545	74140.7	9	KLLEGEEER
1708	HN-1	Prelamin-A/C OS=Homo sapiens GN=LMNA PE=1 SV=1	P02545	74140.7	9	KQLQDEMLR
1709	HN-1	Prelamin-A/C OS=Homo sapiens GN=LMNA PE=1 SV=1	P02545	74140.7	9	LQEKEDLQELNDR
1710	HN-1	Prelamin-A/C OS=Homo sapiens GN=LMNA PE=1 SV=1	P02545	74140.7	9	LRDLEDSLAR
1711	HN-1	Prelamin-A/C OS=Homo sapiens GN=LMNA PE=1 SV=1	P02545	74140.7	9	NSNLVGAAHEELQQSR
1712	HN-1	Prelamin-A/C OS=Homo sapiens GN=LMNA PE=1 SV=1	P02545	74140.7	9	VAVEEVDEEGKFVR
1713	HN-1	Flavin reductase (NADPH) OS=Homo sapiens GN=BLVRB PE=1 SV=3	P30043	22118.7	2	LPSEGPRPAHVVVGDVLQAADVDK
1714	HN-1	Flavin reductase (NADPH) OS=Homo sapiens GN=BLVRB PE=1 SV=3	P30043	22118.7	2	LQAVTDDHIR
1715	HN-1	Protein disulfide-isomerase A4 OS=Homo sapiens GN=PDIA4 PE=1 SV=2	P13667	72934	4	FIEEHATK
1716	HN-1	Protein disulfide-isomerase A4 OS=Homo sapiens GN=PDIA4 PE=1 SV=2	P13667	72934	4	KGQAVDYEGSR
1717	HN-1	Protein disulfide-isomerase A4 OS=Homo sapiens GN=PDIA4 PE=1 SV=2	P13667	72934	4	RFDVSGYPTLK
1718	HN-1	Protein disulfide-isomerase A4 OS=Homo sapiens GN=PDIA4 PE=1 SV=2	P13667	72934	4	YALPLVGHR
1719	HN-1	Keratin, type II cytoskeletal 1 OS=Homo sapiens GN=KRT1 PE=1 SV=6	P04264	66040.3	4	NKLNDLEDALQQAK
1720	HN-1	Keratin, type II cytoskeletal 1 OS=Homo sapiens GN=KRT1 PE=1 SV=6	P04264	66040.3	4	NKLNDLEDALQQAKEDLAR
1721	HN-1	Keratin, type II cytoskeletal 1 OS=Homo sapiens GN=KRT1 PE=1 SV=6	P04264	66040.3	4	THNLEPYFESFINNLR
1722	HN-1	Keratin, type II cytoskeletal 1 OS=Homo sapiens GN=KRT1 PE=1 SV=6	P04264	66040.3	4	TNAENEFVTIKK
1723	HN-1	Keratin, type II cytoskeletal 1 OS=Homo sapiens GN=KRT1 PE=1 SV=6	P04264	66040.3	4	YEDEINKR
1724	HN-1	Clathrin heavy chain 1 OS=Homo sapiens GN=CLTC PE=1 SV=5	Q00610	191619	5	ALEHFTDLYDIK
1725	HN-1	Clathrin heavy chain 1 OS=Homo sapiens GN=CLTC PE=1 SV=5	Q00610	191619	5	IHEGCEEPATHNALAK
1726	HN-1	Clathrin heavy chain 1 OS=Homo sapiens GN=CLTC PE=1 SV=5	Q00610	191619	5	IVLDNSVFSEHR
1727	HN-1	Clathrin heavy chain 1 OS=Homo sapiens GN=CLTC PE=1 SV=5	Q00610	191619	5	KVGYTPDWIFLLR
1728	HN-1	Clathrin heavy chain 1 OS=Homo sapiens GN=CLTC PE=1 SV=5	Q00610	191619	5	NNRPSEGPLQTR
1729	HN-1	Heterogeneous nuclear ribonucleoprotein H OS=Homo sapiens GN=HNRNPH1 PE=1 SV=4	P31943	49229.8	3	EGRPSGEAFVELESEDEVK
1730	HN-1	Heterogeneous nuclear ribonucleoprotein H OS=Homo sapiens GN=HNRNPH1 PE=1 SV=4	P31943	49229.8	3	HTGPNSPDTANDGFVR
1731	HN-1	Heterogeneous nuclear ribonucleoprotein H OS=Homo sapiens GN=HNRNPH1 PE=1 SV=4	P31943	49229.8	3	VHIEIGPDGR
1732	HN-1	Apolipoprotein A-I OS=Homo sapiens GN=APOA1 PE=1 SV=1	P02647	30778.5	7	ATEHLSTLSEK
1733	HN-1	Apolipoprotein A-I OS=Homo sapiens GN=APOA1 PE=1 SV=1	P02647	30778.5	7	DSGRDYVSQFEGSALGK
1734	HN-1	Apolipoprotein A-I OS=Homo sapiens GN=APOA1 PE=1 SV=1	P02647	30778.5	7	KWQEEMELYR
1735	HN-1	Apolipoprotein A-I OS=Homo sapiens GN=APOA1 PE=1 SV=1	P02647	30778.5	7	LEALKENGGAR
1736	HN-1	Apolipoprotein A-I OS=Homo sapiens GN=APOA1 PE=1 SV=1	P02647	30778.5	7	LREQLGPVTQEFWDNLEK
1737	HN-1	Apolipoprotein A-I OS=Homo sapiens GN=APOA1 PE=1 SV=1	P02647	30778.5	7	THLAPYSDELR
1738	HN-1	Apolipoprotein A-I OS=Homo sapiens GN=APOA1 PE=1 SV=1	P02647	30778.5	7	VKDLATVYVDVLK
1739	HN-1	60S ribosomal protein L12 OS=Homo sapiens GN=RPL12 PE=1 SV=1	P30050	17819.1	2	HPHDIIDDINSGAVECPAS
1740	HN-1	60S ribosomal protein L12 OS=Homo sapiens GN=RPL12 PE=1 SV=1	P30050	17819.1	2	KVGDDIAK
1741	HN-1	Alpha-enolase OS=Homo sapiens GN=ENO1 PE=1 SV=2	P06733	47170.2	3	HIADLAGNSEVILPVPAFNVINGGSHAGNK
1742	HN-1	Alpha-enolase OS=Homo sapiens GN=ENO1 PE=1 SV=2	P06733	47170.2	3	KLNVTEQEK
1743	HN-1	Alpha-enolase OS=Homo sapiens GN=ENO1 PE=1 SV=2	P06733	47170.2	3	KLNVTEQEKIDK
1744	HN-1	Heterogeneous nuclear ribonucleoproteins C1/C2 OS=Homo sapiens GN=HNRNPC PE=1 SV=4	P07910	33670.5	3	KSDVEAIFSK
1745	HN-1	Heterogeneous nuclear ribonucleoproteins C1/C2 OS=Homo sapiens GN=HNRNPC PE=1 SV=4	P07910	33670.5	3	LKGDDLQAIK
1746	HN-1	Heterogeneous nuclear ribonucleoproteins C1/C2 OS=Homo sapiens GN=HNRNPC PE=1 SV=4	P07910	33670.5	3	LKGDDLQAIKK
1747	HN-1	Dolichyl-diphosphooligosaccharide--protein glycosyltransferase subunit 1 OS=Homo sapiens GN=RPN1 PE=1 SV=1	P04843	68571	4	APDELHYTYLDTFGRPVIVAYK
1748	HN-1	Dolichyl-diphosphooligosaccharide--protein glycosyltransferase subunit 1 OS=Homo sapiens GN=RPN1 PE=1 SV=1	P04843	68571	4	ISVIVETVYTHVLHPYPTQITQSEK
1749	HN-1	Dolichyl-diphosphooligosaccharide--protein glycosyltransferase subunit 1 OS=Homo sapiens GN=RPN1 PE=1 SV=1	P04843	68571	4	TVDLSSHLAK
1750	HN-1	Dolichyl-diphosphooligosaccharide--protein glycosyltransferase subunit 1 OS=Homo sapiens GN=RPN1 PE=1 SV=1	P04843	68571	4	VTAEVVLAHLGGGSTSR
1751	HN-1	IgGFc-binding protein OS=Homo sapiens GN=FCGBP PE=1 SV=3	Q9Y6R7	571983	4	AYSHSVSLTR
1752	HN-1	IgGFc-binding protein OS=Homo sapiens GN=FCGBP PE=1 SV=3	Q9Y6R7	571983	4	CTCNGATHQVTCR
1753	HN-1	IgGFc-binding protein OS=Homo sapiens GN=FCGBP PE=1 SV=3	Q9Y6R7	571983	4	SRLPVSLSEGR
1754	HN-1	IgGFc-binding protein OS=Homo sapiens GN=FCGBP PE=1 SV=3	Q9Y6R7	571983	4	YQKEEFCGLLSSPTGPLSSCHK
1755	HN-1	Protein disulfide-isomerase OS=Homo sapiens GN=P4HB PE=1 SV=3	P07237	57118.1	4	HNQLPLVIEFTEQTAPK
1756	HN-1	Protein disulfide-isomerase OS=Homo sapiens GN=P4HB PE=1 SV=3	P07237	57118.1	4	ITEFCHR
1757	HN-1	Protein disulfide-isomerase OS=Homo sapiens GN=P4HB PE=1 SV=3	P07237	57118.1	4	THILLFLPK
1758	HN-1	Protein disulfide-isomerase OS=Homo sapiens GN=P4HB PE=1 SV=3	P07237	57118.1	4	YQLDKDGVVLFK
1759	HN-1	Keratin, type II cytoskeletal 8 OS=Homo sapiens GN=KRT8 PE=1 SV=7	P05787	53706.2	5	LKLEAELGNMQGLVEDFK
1760	HN-1	Keratin, type II cytoskeletal 8 OS=Homo sapiens GN=KRT8 PE=1 SV=7	P05787	53706.2	5	SRAEAESMYQIK
1761	HN-1	Keratin, type II cytoskeletal 8 OS=Homo sapiens GN=KRT8 PE=1 SV=7	P05787	53706.2	5	TEMENEFVLIKK
1762	HN-1	Keratin, type II cytoskeletal 8 OS=Homo sapiens GN=KRT8 PE=1 SV=7	P05787	53706.2	5	TKTEISEMNR
1763	HN-1	Keratin, type II cytoskeletal 8 OS=Homo sapiens GN=KRT8 PE=1 SV=7	P05787	53706.2	5	TQEKEQIK
1764	HN-1	Keratin, type II cytoskeletal 8 OS=Homo sapiens GN=KRT8 PE=1 SV=7	P05787	53706.2	5	YEDEINKR
1765	HN-1	Malate dehydrogenase, mitochondrial OS=Homo sapiens GN=MDH2 PE=1 SV=3	P40926	35503.7	2	LTLYDIAHTPGVAADLSHIETK
1766	HN-1	Malate dehydrogenase, mitochondrial OS=Homo sapiens GN=MDH2 PE=1 SV=3	P40926	35503.7	2	VNVPVIGGHAGK
1767	HN-1	Keratin, type I cytoskeletal 14 OS=Homo sapiens GN=KRT14 PE=1 SV=4	P02533	51562.5	3	ASLENSLEETKGR
1768	HN-1	Keratin, type I cytoskeletal 14 OS=Homo sapiens GN=KRT14 PE=1 SV=4	P02533	51562.5	3	MSVEADINGLRR
1769	HN-1	Keratin, type I cytoskeletal 14 OS=Homo sapiens GN=KRT14 PE=1 SV=4	P02533	51562.5	3	NHEEEMNALR
1770	HN-1	Keratin, type I cytoskeletal 14 OS=Homo sapiens GN=KRT14 PE=1 SV=4	P02533	51562.5	3	TKYETELNLR
1771	HN-1	Keratin, type I cytoskeletal 14 OS=Homo sapiens GN=KRT14 PE=1 SV=4	P02533	51562.5	3	TRLEQEIATYR
1772	HN-1	Keratin, type I cytoskeletal 14 OS=Homo sapiens GN=KRT14 PE=1 SV=4	P02533	51562.5	3	VVSTHEQVLR
1773	HN-1	Trans-2,3-enoyl-CoA reductase OS=Homo sapiens GN=TECR PE=1 SV=1	Q9NZ01	36036	2	HYEVEILDAK
1774	HN-1	Trans-2,3-enoyl-CoA reductase OS=Homo sapiens GN=TECR PE=1 SV=1	Q9NZ01	36036	2	SLKDEDVLQK
1775	HN-1	Phosphoglycerate kinase 1 OS=Homo sapiens GN=PGK1 PE=1 SV=3	P00558	44615.3	2	AHSSMVGVNLPQK
1776	HN-1	Phosphoglycerate kinase 1 OS=Homo sapiens GN=PGK1 PE=1 SV=3	P00558	44615.3	2	VSHVSTGGGASLELLEGK
1777	HN-1	Ig alpha-1 chain C region OS=Homo sapiens GN=IGHA1 PE=1 SV=2	P01876	37653.8	2	KGDTFSCMVGHEALPLAFTQK
1778	HN-1	Ig alpha-1 chain C region OS=Homo sapiens GN=IGHA1 PE=1 SV=2	P01876	37653.8	2	LAGKPTHVNVSVVMAEVDGTCY
1779	HN-1	Chromobox protein homolog 3 OS=Homo sapiens GN=CBX3 PE=1 SV=4	Q13185	20812	2	KVEEAEPEEFVVEK
1780	HN-1	Chromobox protein homolog 3 OS=Homo sapiens GN=CBX3 PE=1 SV=4	Q13185	20812	2	WKDSDEADLVLAK
1781	HN-1	Keratin, type I cytoskeletal 13 OS=Homo sapiens GN=KRT13 PE=1 SV=4	P13646	49589.3	3	LKYENELALR
1782	HN-1	Keratin, type I cytoskeletal 13 OS=Homo sapiens GN=KRT13 PE=1 SV=4	P13646	49589.3	3	QSVEADINGLRR
1783	HN-1	Keratin, type I cytoskeletal 13 OS=Homo sapiens GN=KRT13 PE=1 SV=4	P13646	49589.3	3	TRLEQEIATYR
1784	HN-1	Serine/threonine-protein phosphatase PP1-beta catalytic subunit OS=Homo sapiens GN=PPP1CB PE=1 SV=3	P36873,P62136,P62140	37513.9	3	AHQVVEDGYEFFAK
1785	HN-1	Serine/threonine-protein phosphatase PP1-beta catalytic subunit OS=Homo sapiens GN=PPP1CB PE=1 SV=3	P36873,P62136,P62140	37513.9	3	HDLDLICR
1786	HN-1	Serine/threonine-protein phosphatase PP1-beta catalytic subunit OS=Homo sapiens GN=PPP1CB PE=1 SV=3	P36873,P62136,P62140	37513.9	3	IKYPENFFLLR
1787	HN-1	Calmodulin OS=Homo sapiens GN=CALM1 PE=1 SV=2	P62158	16838	3	DTDSEEEIREAFR
1788	HN-1	Calmodulin OS=Homo sapiens GN=CALM1 PE=1 SV=2	P62158	16838	3	EAFSLFDKDGDGTITTK
1789	HN-1	Calmodulin OS=Homo sapiens GN=CALM1 PE=1 SV=2	P62158	16838	3	MKDTDSEEEIR
1790	HN-1	Keratin, type II cytoskeletal 6A OS=Homo sapiens GN=KRT6A PE=1 SV=3	P02538	60046.4	4	NKLEGLEDALQK
1791	HN-1	Keratin, type II cytoskeletal 6A OS=Homo sapiens GN=KRT6A PE=1 SV=3	P02538	60046.4	4	NTKQEIAEINR
1792	HN-1	Keratin, type II cytoskeletal 6A OS=Homo sapiens GN=KRT6A PE=1 SV=3	P02538	60046.4	4	RQLDSIVGER
1793	HN-1	Keratin, type II cytoskeletal 6A OS=Homo sapiens GN=KRT6A PE=1 SV=3	P02538	60046.4	4	SRAEAESWYQTK
1794	HN-1	Keratin, type II cytoskeletal 6A OS=Homo sapiens GN=KRT6A PE=1 SV=3	P02538	60046.4	4	TAAENEFVTLKK
1795	HN-1	Keratin, type II cytoskeletal 6A OS=Homo sapiens GN=KRT6A PE=1 SV=3	P02538	60046.4	4	YEDEINKR
1796	HN-1	Fibrinogen alpha chain OS=Homo sapiens GN=FGA PE=1 SV=2	P02671	94973.4	6	DSHSLTTNIMEILR
1797	HN-1	Fibrinogen alpha chain OS=Homo sapiens GN=FGA PE=1 SV=2	P02671	94973.4	6	EVDLKDYEDQQK
1798	HN-1	Fibrinogen alpha chain OS=Homo sapiens GN=FGA PE=1 SV=2	P02671	94973.4	6	MELERPGGNEITR
1799	HN-1	Fibrinogen alpha chain OS=Homo sapiens GN=FGA PE=1 SV=2	P02671	94973.4	6	MKPVPDLVPGNFK
1800	HN-1	Fibrinogen alpha chain OS=Homo sapiens GN=FGA PE=1 SV=2	P02671	94973.4	6	TVIGPDGHK
1801	HN-1	Fibrinogen alpha chain OS=Homo sapiens GN=FGA PE=1 SV=2	P02671	94973.4	6	VQHIQLLQK
1802	HN-1	40S ribosomal protein SA OS=Homo sapiens GN=RPSA PE=1 SV=4	P08865	32854.1	2	KSDGIYIINLK
1803	HN-1	40S ribosomal protein SA OS=Homo sapiens GN=RPSA PE=1 SV=4	P08865	32854.1	2	RDPEEIEKEEQAAAEK
1804	HN-1	Tubulin alpha-1B chain OS=Homo sapiens GN=TUBA1B PE=1 SV=1	P68363	50151.7	3	IHFPLATYAPVISAEK
1805	HN-1	Tubulin alpha-1B chain OS=Homo sapiens GN=TUBA1B PE=1 SV=1	P68363	50151.7	3	NLDIERPTYTNLNR
1806	HN-1	Tubulin alpha-1B chain OS=Homo sapiens GN=TUBA1B PE=1 SV=1	P68363	50151.7	3	QLFHPEQLITGK
1807	HN-1	Pyruvate kinase isozymes M1/M2 OS=Homo sapiens GN=PKM PE=1 SV=4	P14618	57937.5	5	ASDVHEVR
1808	HN-1	Pyruvate kinase isozymes M1/M2 OS=Homo sapiens GN=PKM PE=1 SV=4	P14618	57937.5	5	IENHEGVR
1809	HN-1	Pyruvate kinase isozymes M1/M2 OS=Homo sapiens GN=PKM PE=1 SV=4	P14618	57937.5	5	KGVNLPGAAVDLPAVSEK
1810	HN-1	Pyruvate kinase isozymes M1/M2 OS=Homo sapiens GN=PKM PE=1 SV=4	P14618	57937.5	5	KGVNLPGAAVDLPAVSEKDIQDLK
1811	HN-1	Pyruvate kinase isozymes M1/M2 OS=Homo sapiens GN=PKM PE=1 SV=4	P14618	57937.5	5	RFDEILEASDGIMVAR
1812	HN-1	Antileukoproteinase OS=Homo sapiens GN=SLPI PE=1 SV=2	P03973	14326	2	AGVCPPKK
1813	HN-1	Antileukoproteinase OS=Homo sapiens GN=SLPI PE=1 SV=2	P03973	14326	2	YKKPECQSDWQCPGK
1814	HN-1	Keratin, type I cytoskeletal 18 OS=Homo sapiens GN=KRT18 PE=1 SV=2	P05783	48059	7	KVIDDTNITR
1815	HN-1	Keratin, type I cytoskeletal 18 OS=Homo sapiens GN=KRT18 PE=1 SV=2	P05783	48059	7	NHEEEVK
1816	HN-1	Keratin, type I cytoskeletal 18 OS=Homo sapiens GN=KRT18 PE=1 SV=2	P05783	48059	7	NREELDK
1817	HN-1	Keratin, type I cytoskeletal 18 OS=Homo sapiens GN=KRT18 PE=1 SV=2	P05783	48059	7	QSVENDIHGLR
1818	HN-1	Keratin, type I cytoskeletal 18 OS=Homo sapiens GN=KRT18 PE=1 SV=2	P05783	48059	7	VKLEAEIATYR
1819	HN-1	Keratin, type I cytoskeletal 18 OS=Homo sapiens GN=KRT18 PE=1 SV=2	P05783	48059	7	VKYETELAMR
1820	HN-1	Keratin, type I cytoskeletal 18 OS=Homo sapiens GN=KRT18 PE=1 SV=2	P05783	48059	7	YALQMEQLNGILLHLESELAQTR
1821	HN-1	Vimentin OS=Homo sapiens GN=VIM PE=1 SV=4	P08670	53652.7	4	KVESLQEEIAFLK
1822	HN-1	Vimentin OS=Homo sapiens GN=VIM PE=1 SV=4	P08670	53652.7	4	RQVDQLTNDK
1823	HN-1	Vimentin OS=Homo sapiens GN=VIM PE=1 SV=4	P08670	53652.7	4	TNEKVELQELNDR
1824	HN-1	Vimentin OS=Homo sapiens GN=VIM PE=1 SV=4	P08670	53652.7	4	VEVERDNLAEDIMR
1825	HN-1	Keratin, type I cytoskeletal 9 OS=Homo sapiens GN=KRT9 PE=1 SV=3	P35527	62065.9	3	GGSGGSHGGGSGFGGESGGSYGGGEEASGSGGGYGGGSGK
1826	HN-1	Keratin, type I cytoskeletal 9 OS=Homo sapiens GN=KRT9 PE=1 SV=3	P35527	62065.9	3	HGVQELEIELQSQLSK
1827	HN-1	Keratin, type I cytoskeletal 9 OS=Homo sapiens GN=KRT9 PE=1 SV=3	P35527	62065.9	3	IKFEMEQNLR
1828	HN-1	Alpha-1-antitrypsin OS=Homo sapiens GN=SERPINA1 PE=1 SV=3	P01009	46737.9	4	FLEDVKK
1829	HN-1	Alpha-1-antitrypsin OS=Homo sapiens GN=SERPINA1 PE=1 SV=3	P01009	46737.9	4	FLENEDRR
1830	HN-1	Alpha-1-antitrypsin OS=Homo sapiens GN=SERPINA1 PE=1 SV=3	P01009	46737.9	4	LQHLENELTHDIITK
1831	HN-1	Alpha-1-antitrypsin OS=Homo sapiens GN=SERPINA1 PE=1 SV=3	P01009	46737.9	4	LYHSEAFTVNFGDTEEAKK
1832	HN-1	Beta-2-microglobulin OS=Homo sapiens GN=B2M PE=1 SV=1	P61769	13714.9	2	VEHSDLSFSK
1833	HN-1	Beta-2-microglobulin OS=Homo sapiens GN=B2M PE=1 SV=1	P61769	13714.9	2	VNHVTLSQPK
1834	HN-1	Junction plakoglobin OS=Homo sapiens GN=JUP PE=1 SV=3	P14923	81745.9	2	AGDKDDITEPAVCALR
1835	HN-1	Junction plakoglobin OS=Homo sapiens GN=JUP PE=1 SV=3	P14923	81745.9	2	HVAAGTQQPYTDGVR
1836	HN-1	Adenosylhomocysteinase OS=Homo sapiens GN=AHCY PE=1 SV=4	P23526	47717.1	2	KLDEAVAEAHLGK
1837	HN-1	Adenosylhomocysteinase OS=Homo sapiens GN=AHCY PE=1 SV=4	P23526	47717.1	2	SKFDNLYGCR
1838	HN-1	Keratin, type II cytoskeletal 4 OS=Homo sapiens GN=KRT4 PE=1 SV=4	P19013	57286.1	3	KLLEGEEYR
1839	HN-1	Keratin, type II cytoskeletal 4 OS=Homo sapiens GN=KRT4 PE=1 SV=4	P19013	57286.1	3	LRAEIENIKK
1840	HN-1	Keratin, type II cytoskeletal 4 OS=Homo sapiens GN=KRT4 PE=1 SV=4	P19013	57286.1	3	YEEEINKR
1841	HN-1	Major vault protein OS=Homo sapiens GN=MVP PE=1 SV=4	Q14764	99326	4	ALLDFEDKDGDKVVAGDEWLFEGPGTYIPR
1842	HN-1	Major vault protein OS=Homo sapiens GN=MVP PE=1 SV=4	Q14764	99326	4	GAVASVTFDDFHK
1843	HN-1	Major vault protein OS=Homo sapiens GN=MVP PE=1 SV=4	Q14764	99326	4	HYCTVANPVSR
1844	HN-1	Major vault protein OS=Homo sapiens GN=MVP PE=1 SV=4	Q14764	99326	4	IPPYHYIHVLDQNSNVSR
1845	HN-1	Galectin-3 OS=Homo sapiens GN=LGALS3 PE=1 SV=5	P17931	26152.8	3	IQVLVEPDHFK
1846	HN-1	Galectin-3 OS=Homo sapiens GN=LGALS3 PE=1 SV=5	P17931	26152.8	3	QSVFPFESGKPFK
1847	HN-1	Galectin-3 OS=Homo sapiens GN=LGALS3 PE=1 SV=5	P17931	26152.8	3	VAVNDAHLLQYNHR
1848	HN-1	T-complex protein 1 subunit beta OS=Homo sapiens GN=CCT2 PE=1 SV=4	P78371	57489.9	2	HGINCFINR
1849	HN-1	T-complex protein 1 subunit beta OS=Homo sapiens GN=CCT2 PE=1 SV=4	P78371	57489.9	2	SLHDALCVLAQTVK
1850	HN-1	Plectin OS=Homo sapiens GN=PLEC PE=1 SV=3	Q15149	531784	6	DTHDQLSEPSEVR
1851	HN-1	Plectin OS=Homo sapiens GN=PLEC PE=1 SV=3	Q15149	531784	6	FRELAEEAAR
1852	HN-1	Plectin OS=Homo sapiens GN=PLEC PE=1 SV=3	Q15149	531784	6	GLVGPELHDR
1853	HN-1	Plectin OS=Homo sapiens GN=PLEC PE=1 SV=3	Q15149	531784	6	LGFHLPLEVAYQR
1854	HN-1	Plectin OS=Homo sapiens GN=PLEC PE=1 SV=3	Q15149	531784	6	LRAETEQGEQQR
1855	HN-1	Plectin OS=Homo sapiens GN=PLEC PE=1 SV=3	Q15149	531784	6	RQELEAELAK
1856	HN-1	Tubulin beta chain OS=Homo sapiens GN=TUBB PE=1 SV=2	P07437	49670.6	3	FWEVISDEHGIDPTGTYHGDSDLQLDR
1857	HN-1	Tubulin beta chain OS=Homo sapiens GN=TUBB PE=1 SV=2	P07437	49670.6	3	GHYTEGAELVDSVLDVVR
1858	HN-1	Tubulin beta chain OS=Homo sapiens GN=TUBB PE=1 SV=2	P07437	49670.6	3	LHFFMPGFAPLTSR
1859	HN-1	Transketolase OS=Homo sapiens GN=TKT PE=1 SV=3	P29401	67879.4	2	ISSDLDGHPVPK
1860	HN-1	Transketolase OS=Homo sapiens GN=TKT PE=1 SV=3	P29401	67879.4	2	SKDDQVTVIGAGVTLHEALAAAELLK
1861	HN-1	Neutral alpha-glucosidase AB OS=Homo sapiens GN=GANAB PE=1 SV=3	Q14697	106876	2	SIRPGLSPYR
1862	HN-1	Neutral alpha-glucosidase AB OS=Homo sapiens GN=GANAB PE=1 SV=3	Q14697	106876	2	YRVPDVLVADPPIAR
[truncated: 150 more rows]

## Sheet: HN-2
	HN-2				Unique
[truncated: 1,767 more rows]

## Sheet: HN-3
	HN-3				Unique
[truncated: 1,712 more rows]
