# Supplementary material for: Proteomic Analysis of Pure Human Airway Gland Mucus Reveals a Large Component of Protective Proteins
Source: PLoS One. 2015 Feb 23;10(2):e0116756. doi: 10.1371/journal.pone.0116756 (PMC4338240; doi:10.1371/journal.pone.0116756)
Supplement: S2 Table — The peptide thresholds of Scaffold software were adjusted to 99% minimum and two peptides minimum. The 441 HN proteins were arranged as a rank order of their relative abundance (#1, the most abundantly detected), based on Total Ion Current (TIC) values of individual proteins calculated by Scaffold after normalizing the dataset for TIC. (XLSX) [file pone.0116756.s002.xlsx]

## Sheet: S. Table 2
	Table S2. Unique peptides observed for each HN sample and relative abundance of 441 HN proteins.
				Unique peptide numbers			Normalized TIC			Combined Normalized TIC			Normalized TIC, %			Relative Abundance
	Accession #	MW (kDa)	Bio View:Identified Proteins (441)Including 0 Decoys	HN-1	HN-2	HN-3	HN-1	HN-2	HN-3	HN-1	HN-2	HN-3	HN-1	HN-2	HN-3	Mean, %	SEM, %
1	Q8TDL5	52	BPI fold-containing family B member 1 (LPLUNC1)	13	25	15	8040000	86000000	30700000	222976710	278729625	223018033	3.60576	30.8543	13.7657	16.0752	7.95028
2	Q9HC84	596	Mucin-5B	50	60	43	16400000	26600000	14900000				7.35503	9.5433	6.68107	7.8598	0.86394
3	P02768	69	Serum albumin	34	23	25	28100000	15300000	8420000				12.6022	5.48919	3.77548	7.28896	2.70229
4	P02788	78	Lactotransferrin	34	36	37	7470000	16400000	21400000				3.35013	5.88384	9.59564	6.27653	1.81358
5	P08727	44	Keratin, type I cytoskeletal 19	29	26	29	7560000	11100000	12500000				3.39049	3.98235	5.60493	4.32592	0.661933
6	P01833	83	Polymeric immunoglobulin receptor	16	10	16	11600000	3870000	3450000				5.20234	1.38844	1.54696	2.71258	1.24572
7	P13647	62	Keratin, type II cytoskeletal 5	25	31	33	5240000	6110000	7000000				2.35002	2.19209	3.13876	2.56029	0.292806
8	P02538	60	Keratin, type II cytoskeletal 6A	18	13	16	5440000	3980000	6350000				2.43972	1.42791	2.8473	2.23831	0.421938
9	P07355	39	Annexin A2	13	16	13	2680000	8270000	5020000				1.20192	2.96703	2.25094	2.13996	0.512557
10	Q04695	48	Keratin, type I cytoskeletal 17	11	12	11	1650000	5320000	7360000				0.739988	1.90866	3.30018	1.98294	0.739997
11	P05787	54	Keratin, type II cytoskeletal 8	18	17	18	5450000	4020000	4160000				2.4442	1.44226	1.86532	1.91726	0.2904
12	P13646	50	Keratin, type I cytoskeletal 13	15	12	14	3420000	4510000	3830000				1.53379	1.61806	1.71735	1.62307	0.0530477
13	Q9UGM3	261	Deleted in malignant brain tumors 1 protein	13	19	15	960000	7070000	3620000				0.430538	2.53651	1.62319	1.53008	0.609721
14	P02533	52	Keratin, type I cytoskeletal 14	7	9	5	1360000	5250000	4240000				0.609929	1.88355	1.90119	1.46489	0.42751
15	P63261	42	Actin, cytoplasmic 2	13	11	11	4460000	1460000	3800000				2.00021	0.523805	1.7039	1.4093	0.450937
16	P01876	38	Ig alpha-1 chain C region	10	5	4	8120000	461000	721000				3.64164	0.165393	0.323292	1.37677	1.13335
17	P19012	49	Keratin, type I cytoskeletal 15	6	10	7	2380000	3020000	4290000				1.06738	1.08349	1.92361	1.35816	0.282765
18	P0C0S8 (+5)	14	Histone H2A type 1	2	2	5	1940000	191000	4500000				0.870046	0.0685252	2.01777	0.985448	0.56565
19	P05783	48	Keratin, type I cytoskeletal 18	13	13	10	2110000	1910000	2820000				0.946287	0.685252	1.26447	0.965337	0.167477
20	Q9Y6R7	572	IgGFc-binding protein	18	30	29	813000	2180000	3650000				0.364612	0.78212	1.63664	0.92779	0.374356
21	P02675	56	Fibrinogen beta chain	13	6	14	3130000	259000	2800000				1.40373	0.0929216	1.2555	0.917386	0.414447
22	P01857	36	Ig gamma-1 chain C region	11	10	5	3330000	2980000	353000				1.49343	1.06914	0.158283	0.90695	0.393862
23	P06576	57	ATP synthase subunit beta, mitochondrial	10	10	9	2430000	1110000	2490000				1.0898	0.398235	1.1165	0.868179	0.235098
24	P02671	95	Fibrinogen alpha chain	17	2	10	4580000	5540	579000				2.05403	0.00198759	0.25962	0.771878	0.645374
25	P62805	11	Histone H4	6	2	6	1270000	104000	3480000				0.569566	0.0373121	1.56041	0.72243	0.446275
26	P61626	17	Lysozyme C	0	4	3	0	2030000	3180000				0	0.728304	1.42589	0.718066	0.411652
27	P14618	58	Pyruvate kinase isozymes M1/M2	15	14	19	1710000	886000	2280000				0.766896	0.317871	1.02234	0.702369	0.205906
28	P02679	52	Fibrinogen gamma chain	15	2	4	3630000	174000	330000				1.62797	0.0624261	0.14797	0.61279	0.508192
29	P02545	74	Prelamin-A/C	21	13	13	2660000	600000	633000				1.19295	0.215262	0.283834	0.564015	0.31509
30	P08729	51	Keratin, type II cytoskeletal 7	15	8	15	1140000	660000	1990000				0.511264	0.236789	0.892305	0.546786	0.190063
31	P19013	57	Keratin, type II cytoskeletal 4	10	17	3	1540000	1960000	151000				0.690655	0.70319	0.0677075	0.487184	0.20977
32	P68363	50	Tubulin alpha-1B chain	7	9	10	2160000	347000	748000				0.968711	0.124493	0.335399	0.476201	0.25367
33	P35579	227	Myosin-9	29	21	25	1980000	625000	629000				0.887985	0.224232	0.28204	0.464752	0.212273
34	P02647	31	Apolipoprotein A-I	13	4	6	2200000	655000	276000				0.98665	0.234995	0.123757	0.448467	0.271001
35	P08670	54	Vimentin	16	6	5	1440000	257000	1300000				0.645807	0.092204	0.582913	0.440308	0.174996
36	P68871	16	Hemoglobin subunit beta	6	6	6	1570000	910000	641000				0.704109	0.326481	0.287421	0.439337	0.132865
37	P98088	527	Mucin-5AC (Fragments)	0	19	6	0	1950000	1360000				0	0.699603	0.609816	0.436473	0.21977
38	Q99798	85	Aconitate hydratase, mitochondrial	5	5	5	804000	202000	1810000				0.360576	0.0724717	0.811594	0.41488	0.215087
39	P01024	187	Complement C3	23	16	22	1190000	801000	912000				0.533688	0.287375	0.408936	0.41	0.0711064
40	P62158	17	Calmodulin	3	4	4	776000	796000	1310000				0.348018	0.285581	0.587396	0.406999	0.091982
41	P01834	12	Ig kappa chain C region	4	4	5	1600000	736000	483000				0.717564	0.264055	0.216574	0.399398	0.159672
42	P04264	66	Keratin, type II cytoskeletal 1	15	13	11	1640000	740000	428000				0.735503	0.26549	0.191913	0.397635	0.170264
43	P01011	48	Alpha-1-antichymotrypsin	9	7	7	1060000	714000	1020000				0.475386	0.256162	0.457362	0.396303	0.0702635
44	P04083	39	Annexin A1	8	11	12	700000	1460000	745000				0.313934	0.523805	0.334054	0.390598	0.0668565
45	P35527	62	Keratin, type I cytoskeletal 9	14	11	9	951000	627000	978000				0.426502	0.224949	0.43853	0.363327	0.0692759
46	Q9NZM1	235	Myoferlin	7	2	7	924000	16000	1450000				0.414393	0.00574033	0.650172	0.356768	0.188249
47	Q2M2I5	55	Keratin, type I cytoskeletal 24	0	2	2	0	856000	1570000				0	0.307108	0.703979	0.337029	0.203771
48	P35908	65	Keratin, type II cytoskeletal 2 epidermal	4	5	0	1030000	1480000	0				0.461932	0.530981	0	0.330971	0.166681
49	P07437	50	Tubulin beta chain	12	8	8	741000	388000	1020000				0.332322	0.139203	0.457362	0.309629	0.0925428
50	P02749	38	Beta-2-glycoprotein 1	4	2	2	779000	1590000	14000				0.349364	0.570445	0.00627752	0.308696	0.164126
51	P68104 (+1)	50	Elongation factor 1-alpha 1	8	5	6	1080000	337000	679000				0.484356	0.120906	0.30446	0.30324	0.104921
52	P08238	83	Heat shock protein HSP 90-beta	14	8	8	1390000	200000	433000				0.623383	0.0717541	0.194155	0.296431	0.167251
53	P10909	52	Clusterin	8	8	7	809000	841000	473000				0.362818	0.301726	0.21209	0.292212	0.0437706
54	Q00610	192	Clathrin heavy chain 1	14	16	17	747000	734000	546000				0.335013	0.263338	0.244823	0.281058	0.0275017
55	P00352	55	Retinal dehydrogenase 1	5	8	9	269000	1550000	357000				0.12064	0.556094	0.160077	0.278937	0.139045
56	P02774	53	Vitamin D-binding protein	6	4	2	1350000	593000	37300				0.605444	0.212751	0.0167251	0.278307	0.173081
57	P03973	14	Antileukoproteinase	2	8	5	117000	1350000	664000				0.0524718	0.48434	0.297734	0.278182	0.125052
58	P0CG05 (+1)	11	Ig lambda-2 chain C regions	2	2	2	1660000	147000	68000				0.744472	0.0527393	0.0304908	0.275901	0.234374
59	P00505	48	Aspartate aminotransferase, mitochondrial	2	2	2	369000	28800	1350000				0.165488	0.0103326	0.605332	0.260384	0.178195
60	O43707	105	Alpha-actinin-4	16	7	12	586000	103000	1070000				0.262808	0.0369534	0.479782	0.259848	0.127842
61	P13645	59	Keratin, type I cytoskeletal 10	14	8	5	763000	644000	456000				0.342188	0.231048	0.204468	0.259235	0.0421805
62	Q09666	629	Neuroblast differentiation-associated protein AHNAK	7	19	5	94700	596000	1060000				0.0424708	0.213827	0.475298	0.243865	0.125846
63	P12273	17	Prolactin-inducible protein	0	7	0	0	2020000	0				0	0.724717	0	0.241572	0.241572
64	P29401	68	Transketolase	8	6	8	887000	369000	410000				0.397799	0.132386	0.183842	0.238009	0.0812642
65	P11021	72	78 glucose-regulated protein	11	8	10	707000	381000	577000				0.317073	0.136692	0.258723	0.237496	0.0531424
66	P11142	71	Heat shock cognate 71 protein	12	7	10	903000	245000	469000				0.404975	0.0878988	0.210297	0.23439	0.0923214
67	P06733	47	Alpha-enolase	9	10	7	380000	943000	420000				0.170421	0.338321	0.188326	0.232356	0.0532339
68	P04792	23	Heat shock protein beta-1	6	6	5	421000	673000	522000				0.188809	0.241453	0.234062	0.221441	0.016455
69	P59665 (+1)	10	Neutrophil defensin 1	0	2	2	0	85400	1340000				0	0.030639	0.600848	0.210496	0.195377
70	Q15149	532	Plectin	25	25	23	572000	504000	423000				0.256529	0.18082	0.189671	0.209007	0.0238981
71	P25311	34	Zinc-alpha-2-glycoprotein	2	7	6	157000	1020000	365000				0.0704109	0.365946	0.163664	0.200007	0.0872274
72	P08107	70	Heat shock 70 protein 1A/1B	7	9	9	279000	635000	489000				0.125125	0.227819	0.219265	0.190736	0.0328984
73	P05023	113	Sodium/potassium-transporting ATPase subunit alpha-1	10	7	12	348000	373000	613000				0.15607	0.133821	0.274866	0.188252	0.0437803
74	P00367	61	Glutamate dehydrogenase 1, mitochondrial	7	5	10	726000	396000	214000				0.325595	0.142073	0.0959564	0.187875	0.070135
75	P02787	77	Serotransferrin	14	10	5	741000	357000	223000				0.332322	0.128081	0.0999919	0.186798	0.0732122
76	P63104	28	14-3-3 protein zeta/delta	4	8	0	202000	1270000	0				0.0905924	0.455639	0	0.182077	0.139258
77	P30101	57	Protein disulfide-isomerase A3	10	10	8	585000	549000	183000				0.262359	0.196965	0.0820561	0.18046	0.0526992
78	P07237	57	Protein disulfide-isomerase	10	11	6	622000	384000	255000				0.278953	0.137768	0.114341	0.17702	0.051413
79	P27824	68	Calnexin	3	6	4	932000	266000	37800				0.417981	0.095433	0.0169493	0.176788	0.122706
80	P08779	51	Keratin, type I cytoskeletal 16	0	0	3	0	0	1130000				0	0	0.506685	0.168895	0.168895
81	P04406	36	Glyceraldehyde-3-phosphate dehydrogenase	5	3	6	478000	174000	503000				0.214372	0.0624261	0.225542	0.167447	0.0526093
82	P07900	85	Heat shock protein HSP 90-alpha	5	4	2	752000	185000	215000				0.337255	0.0663726	0.0964048	0.166677	0.0857283
83	P60174	31	Triosephosphate isomerase	5	5	8	247000	474000	481000				0.110774	0.170057	0.215678	0.165503	0.0303686
84	P29508	45	Serpin B3	10	2	6	628000	62000	411000				0.281644	0.0222438	0.18429	0.162726	0.0756546
85	O75369	278	Filamin-B	14	15	11	603000	265000	247000				0.270432	0.0950742	0.110753	0.158753	0.0560225
86	P01009	47	Alpha-1-antitrypsin	7	3	4	533000	200000	273000				0.239038	0.0717541	0.122412	0.144401	0.0495267
87	P00738	45	Haptoglobin	5	6	5	346000	380000	307000				0.155173	0.136333	0.137657	0.143054	0.00607145
88	Q06830	22	Peroxiredoxin-1	2	2	6	231000	140000	596000				0.103598	0.0502279	0.267243	0.140356	0.0652872
89	P25705	60	ATP synthase subunit alpha, mitochondrial	6	5	9	357000	175000	436000				0.160106	0.0627849	0.1955	0.139464	0.0396775
90	P13639	95	Elongation factor 2	11	10	7	335000	300000	220000				0.15024	0.107631	0.0986467	0.118839	0.0159131
91	P40926	36	Malate dehydrogenase, mitochondrial	6	3	10	398000	43600	348000				0.178494	0.0156424	0.156041	0.116726	0.0509556
92	P27797	48	Calreticulin	3	7	6	235000	402000	224000				0.105392	0.144226	0.10044	0.116686	0.0138438
93	P0C0L5	193	Complement C4-B	13	2	0	744000	32800	0				0.333667	0.0117677	0	0.115145	0.109314
94	P14625	92	Endoplasmin	11	10	5	357000	413000	79800				0.160106	0.148172	0.0357819	0.114687	0.0396026
95	P61769	14	Beta-2-microglobulin	2	0	2	266000	0	499000				0.119295	0	0.223749	0.114348	0.064638
96	P10809	61	60 heat shock protein, mitochondrial	5	8	9	145000	344000	327000				0.0650292	0.123417	0.146625	0.11169	0.0242734
97	Q14697	107	Neutral alpha-glucosidase AB	7	7	2	595000	148000	27700				0.266844	0.0530981	0.0124205	0.110788	0.0789069
98	P61978	51	Heterogeneous nuclear ribonucleoprotein K	3	2	5	336000	28500	371000				0.150688	0.010225	0.166354	0.109089	0.0496386
99	P60660	17	Myosin light polypeptide 6	4	3	7	518000	76200	148000				0.232311	0.0273383	0.0663623	0.108671	0.0628383
100	P06703	10	Protein S100-A6	2	2	0	372000	434000	0				0.166834	0.155706	0	0.107513	0.0538526
101	P21333	281	Filamin-A	8	9	0	526000	228000	0				0.235899	0.0817997	0	0.1059	0.0691561
102	P00450	122	Ceruloplasmin	9	6	9	245000	101000	374000				0.109877	0.0362358	0.167699	0.104604	0.0380417
103	P0DJI8	14	Serum amyloid A-1 protein	2	0	4	102000	0	592000				0.0457447	0	0.265449	0.103731	0.0819302
104	P06396	86	Gelsolin	6	9	5	48500	424000	292000				0.0217512	0.152119	0.130931	0.1016	0.0403904
105	P31943	49	Heterogeneous nuclear ribonucleoprotein H	3	0	5	314000	0	365000				0.140822	0	0.163664	0.101495	0.0511742
106	P08758	36	Annexin A5	7	4	5	268000	73500	349000				0.120192	0.0263696	0.15649	0.101017	0.0387666
107	Q14764	99	Major vault protein	11	5	9	323000	104000	257000				0.144858	0.0373121	0.115237	0.0991359	0.0320727
108	P07195	37	L-lactate dehydrogenase B chain	8	6	0	476000	212000	0				0.213475	0.0760594	0	0.0965115	0.0624677
109	O95994	20	Anterior gradient protein 2 homolog	2	2	2	259000	280000	162000				0.116156	0.100456	0.0726399	0.0964171	0.0127232
110	P01860	41	Ig gamma-3 chain C region	2	0	0	639000	0	0				0.286577	0	0	0.0955257	0.0955257
111	P60866	13	40S ribosomal protein S20	2	2	0	218000	521000	0				0.0977681	0.186919	0	0.0948959	0.0539781
112	P08603	139	Complement factor H	9	6	4	363000	225000	83300				0.162797	0.0807234	0.0373512	0.093624	0.0367831
113	P01023	163	Alpha-2-macroglobulin	12	7	3	438000	211000	14000				0.196433	0.0757006	0.00627752	0.0928037	0.0555553
114	P30838	50	Aldehyde dehydrogenase, dimeric NADP-preferring	9	8	4	255000	320000	109000				0.114362	0.114807	0.048875	0.0926811	0.0219034
115	P21796	31	Voltage-dependent anion-selective channel protein 1	2	5	2	265000	338000	68600				0.118846	0.121264	0.0307598	0.0902903	0.0297734
116	P02763	24	Alpha-1-acid glycoprotein 1	2	2	3	460000	37900	103000				0.2063	0.0135974	0.0461846	0.0886939	0.0595506
117	P16050	75	Arachidonate 15-lipoxygenase	13	8	6	388000	165000	60800				0.174009	0.0591972	0.0272624	0.0868229	0.0445572
118	P47929	15	Galectin-7	0	2	2	0	676000	30400				0	0.242529	0.0136312	0.0853867	0.0786696
119	P05141	33	ADP/ATP translocase 2	2	5	4	59500	389000	183000				0.0266844	0.139562	0.0820561	0.0827674	0.0325868
120	P09211	23	Glutathione S-transferase P	5	8	4	164000	300000	134000				0.0735503	0.107631	0.0600848	0.0804221	0.014149
121	P26038	68	Moesin	6	4	9	188000	111000	248000				0.0843137	0.0398235	0.111202	0.0784463	0.0208129
122	P68371	50	Tubulin beta-4B chain	2	3	0	264000	316000	0				0.118398	0.113372	0	0.0772565	0.0386555
123	P00558	45	Phosphoglycerate kinase 1	10	4	4	253000	219000	88100				0.113465	0.0785708	0.0395035	0.0771797	0.0213621
124	P38646	74	Stress-70 protein, mitochondrial	3	7	9	54100	200000	289000				0.0242626	0.0717541	0.129586	0.0752009	0.030453
125	Q08380	65	Galectin-3-binding protein	3	6	6	28900	182000	321000				0.012961	0.0652963	0.143935	0.0740639	0.0380621
126	P00751	86	Complement factor B	9	2	6	349000	43700	106000				0.156519	0.0156783	0.0475298	0.0732422	0.0426413
127	P45880	32	Voltage-dependent anion-selective channel protein 2	2	8	2	80000	485000	15900				0.0358782	0.174004	0.00712947	0.0723371	0.0515063
128	P19338	77	Nucleolin	4	6	2	231000	199000	91400				0.103598	0.0713954	0.0409832	0.0719923	0.0180779
129	P05109	11	Protein S100-A8	3	0	0	479000	0	0				0.214821	0	0	0.0716069	0.0716069
130	P07737	15	Profilin-1	5	3	0	395000	93700	0				0.177149	0.0336168	0	0.0702551	0.0543206
131	P13667	73	Protein disulfide-isomerase A4	4	9	2	191000	288000	34300				0.0856592	0.103326	0.0153799	0.0681217	0.0268595
132	P22626	37	Heterogeneous nuclear ribonucleoproteins A2/B1	4	5	4	198000	157000	130000				0.0887985	0.056327	0.0582913	0.0678056	0.0105118
133	P80188	23	Neutrophil gelatinase-associated lipocalin	4	3	5	108000	123000	220000				0.0484356	0.0441288	0.0986467	0.063737	0.0174991
134	P30050	18	60S ribosomal protein L12	4	4	0	189000	296000	0				0.0847622	0.106196	0	0.0636528	0.0324223
135	Q15365	37	Poly(rC)-binding protein 1	4	2	3	299000	38300	95700				0.134095	0.0137409	0.0429113	0.0635823	0.0362479
136	P51884	38	Lumican OS=Homo sapiens	3	2	5	198000	31000	202000				0.0887985	0.0111219	0.0905756	0.0634987	0.0261934
137	P31947	28	14-3-3 protein sigma	5	2	0	390000	17400	0				0.174906	0.00624261	0	0.0603829	0.05729
138	P15924	332	Desmoplakin	11	13	7	196000	174000	56700				0.0879016	0.0624261	0.025424	0.0585839	0.0181378
139	P00338	37	L-lactate dehydrogenase A chain	6	4	7	120000	80500	196000				0.0538173	0.028881	0.0878853	0.0568612	0.0171009
140	P17655	80	Calpain-2 catalytic subunit	4	5	2	147000	240000	40100				0.0659262	0.0861049	0.0179806	0.0566706	0.020203
141	P26641	50	Elongation factor 1-gamma	3	3	0	239000	175000	0				0.107186	0.0627849	0	0.056657	0.0310933
142	P07339	45	Cathepsin D	5	3	3	133000	143000	128000				0.0596475	0.0513042	0.0573945	0.0561154	0.00249196
143	P61604	11	10 heat shock protein, mitochondrial	2	2	0	265000	133000	0				0.118846	0.0477165	0	0.055521	0.0345292
144	Q04828	37	Aldo-keto reductase family 1 member C1	3	4	0	162000	258000	0				0.0726533	0.0925628	0	0.055072	0.0281294
145	P13987	14	CD59 glycoprotein	0	0	2	0	0	355000				0	0	0.15918	0.05306	0.05306
146	P04181	49	Ornithine aminotransferase, mitochondrial	7	2	5	142000	48200	166000				0.0636838	0.0172927	0.0744334	0.0518033	0.0175321
147	P08865	33	40S ribosomal protein SA	7	2	2	230000	27700	92100				0.10315	0.00993795	0.0412971	0.0514616	0.0273837
148	P49327	273	Fatty acid synthase	8	0	8	164000	0	172000				0.0735503	0	0.0771238	0.0502247	0.0251335
149	P32119	22	Peroxiredoxin-2	2	2	2	200000	36300	103000				0.0896955	0.0130234	0.0461846	0.0496345	0.0222004
150	P05164	84	Myeloperoxidase	7	0	7	185000	0	128000				0.0829683	0	0.0573945	0.0467876	0.024531
151	P07910	34	Heterogeneous nuclear ribonucleoproteins C1/C2	3	3	2	180000	136000	19400				0.0807259	0.0487928	0.00869885	0.0460725	0.0208369
152	P37837	38	Transaldolase	0	2	8	0	75300	248000				0	0.0270154	0.111202	0.0460724	0.0334855
153	P01766	13	Ig heavy chain V-III region BRO	2	0	0	303000	0	0				0.135889	0	0	0.0452962	0.0452962
154	P62937	18	Peptidyl-prolyl cis-trans isomerase A	2	3	5	26500	68300	210000				0.0118846	0.024504	0.0941628	0.0435172	0.0255835
155	P04179	25	Superoxide dismutase [Mn], mitochondrial	3	2	0	159000	163000	0				0.0713079	0.0584796	0	0.0432625	0.021946
156	P55072	89	Transitional endoplasmic reticulum ATPase	7	6	3	99600	138000	73000				0.0446683	0.0495103	0.0327328	0.0423038	0.00498548
157	P04075	39	Fructose-bisphosphate aldolase A	5	0	2	161000	0	121000				0.0722049	0	0.0542557	0.0421535	0.0217043
158	P46777	34	60S ribosomal protein L5	2	2	0	156000	153000	0				0.0699625	0.0548919	0	0.0416181	0.021259
159	Q02878	33	60S ribosomal protein L6	0	2	4	0	40500	241000				0	0.0145302	0.108063	0.0408644	0.0338601
160	P29034	11	Protein S100-A2	0	2	0	0	333000	0				0	0.119471	0	0.0398235	0.0398235
161	P08311	29	Cathepsin G	3	0	4	139000	0	121000				0.0623383	0	0.0542557	0.0388647	0.0195719
162	P17931	26	Galectin-3	3	0	2	90300	0	169000				0.0404975	0	0.0757786	0.0387587	0.0218927
163	P21980	77	Protein-glutamine gamma-glutamyltransferase 2	8	0	0	259000	0	0				0.116156	0	0	0.0387185	0.0387185
164	P52209	53	6-phosphogluconate dehydrogenase, decarboxylating	5	5	4	144000	57300	63300				0.0645807	0.0205576	0.0283834	0.0378405	0.0135596
165	P52907	33	F-actin-capping protein subunit alpha-1	2	0	2	228000	0	24900				0.102253	0	0.011165	0.0378059	0.0323842
166	P06748	33	Nucleophosmin	2	4	4	98900	41900	118000				0.0443544	0.0150325	0.0529105	0.0374325	0.0114691
167	P63244	35	Guanine nucleotide-binding protein subunit beta-2-like 1	0	5	0	0	311000	0				0	0.111578	0	0.0371926	0.0371926
168	Q7Z406	228	Myosin-14	0	2	5	0	143000	131000				0	0.0513042	0.0587396	0.0366813	0.0184658
169	P39023	46	60S ribosomal protein L3	0	3	0	0	305000	0				0	0.109425	0	0.036475	0.036475
170	P01623 (+1)	12	Ig kappa chain V-III region WOL	3	0	0	243000	0	0				0.10898	0	0	0.0363267	0.0363267
171	P35232	30	Prohibitin	3	5	3	58200	125000	81700				0.0261014	0.0448463	0.0366338	0.0358605	0.005425
172	P01591	18	Immunoglobulin J chain	2	0	2	199000	0	38700				0.089247	0	0.0173529	0.0355333	0.02732
173	P07858	38	Cathepsin B	2	2	0	152000	104000	0				0.0681686	0.0373121	0	0.0351602	0.019708
174	Q07955	28	Serine/arginine-rich splicing factor 1	3	0	3	71100	0	163000				0.0318867	0	0.0730883	0.0349917	0.0211558
175	P48735	51	Isocitrate dehydrogenase [NADP], mitochondrial	3	0	8	45200	0	188000				0.0202712	0	0.0842981	0.0348564	0.025404
176	P09758	36	Tumor-associated calcium signal transducer 2	3	2	3	80200	29600	128000				0.0359679	0.0106196	0.0573945	0.0346607	0.0135185
177	P62258	29	14-3-3 protein epsilon	0	2	3	0	132000	124000				0	0.0473577	0.0556009	0.0343195	0.017324
178	P15311	69	Ezrin	4	5	3	71300	83000	91800				0.0319764	0.029778	0.0411626	0.0343057	0.00348671
179	P09651	39	Heterogeneous nuclear ribonucleoprotein A1	2	3	0	67900	197000	0				0.0304516	0.0706778	0	0.0337098	0.0204679
180	P07384	82	Calpain-1 catalytic subunit	4	2	2	186000	12800	28900				0.0834168	0.00459226	0.0129586	0.0336559	0.0249974
181	P01871	49	Ig mu chain C region	4	0	0	224000	0	0				0.100459	0	0	0.0334863	0.0334863
182	P30508 (+1)	41	HLA class I histocompatibility antigen, Cw-12 alpha chain	5	0	3	175000	0	46400				0.0784835	0	0.0208055	0.0330963	0.0234749
183	P28066	26	Proteasome subunit alpha type-5	2	0	0	221000	0	0				0.0991135	0	0	0.0330378	0.0330378
184	P46781	23	40S ribosomal protein S9	3	0	4	102000	0	118000				0.0457447	0	0.0529105	0.0328851	0.0165721
185	P06753	33	Tropomyosin alpha-3 chain	3	4	2	76800	105000	57900				0.0344431	0.0376709	0.025962	0.032692	0.00349162
186	P46940	189	Ras GTPase-activating-like protein IQGAP1	3	4	5	93800	95400	48300				0.0420672	0.0342267	0.0216574	0.0326504	0.00594426
187	P40227	58	T-complex protein 1 subunit zeta	3	0	4	100000	0	118000				0.0448477	0	0.0529105	0.0325861	0.0164585
188	P10599	12	Thioredoxin	2	2	3	54000	115000	63500				0.0242178	0.0412586	0.028473	0.0313165	0.00512059
189	Q07065	66	Cytoskeleton-associated protein 4	2	0	2	170000	0	37200				0.0762411	0	0.0166803	0.0309738	0.0231402
190	P20160	27	Azurocidin	0	0	2	0	0	198000				0	0	0.0887821	0.029594	0.029594
191	P40394	41	Alcohol dehydrogenase class 4 mu/sigma chain	6	6	4	51400	139000	34300				0.0230517	0.0498691	0.0153799	0.0294336	0.010455
192	P05387	12	60S acidic ribosomal protein P2	4	0	2	139000	0	56500				0.0623383	0	0.0253343	0.0292242	0.0181003
193	P09429	25	High mobility group protein B1	0	3	0	0	233000	0				0	0.0835936	0	0.0278645	0.0278645
194	P27348	28	14-3-3 protein theta	2	0	2	44400	0	141000				0.0199124	0	0.0632236	0.027712	0.0186631
195	Q14204	532	Cytoplasmic dynein 1 heavy chain 1	7	6	4	111000	64800	21700				0.049781	0.0232483	0.00973015	0.0275865	0.0117634
196	P49411	50	Elongation factor Tu, mitochondrial	0	3	3	0	120000	87400				0	0.0430525	0.0391897	0.027414	0.0137523
197	O14818	28	Proteasome subunit alpha type-7	2	3	2	89300	92500	16100				0.040049	0.0331863	0.00721915	0.0268182	0.00999775
198	P61224	21	Ras-related protein Rap-1b	4	0	3	120000	0	58800				0.0538173	0	0.0263656	0.0267276	0.0155368
199	P50990	60	T-complex protein 1 subunit theta	5	2	2	122000	42200	21800				0.0547142	0.0151401	0.00977499	0.0265431	0.0141705
200	Q9P2E9	152	Ribosome-binding protein 1	2	0	5	20800	0	153000				0.00932833	0	0.0686043	0.0259775	0.0214828
201	P05091	56	Aldehyde dehydrogenase, mitochondrial	5	2	0	147000	31900	0				0.0659262	0.0114448	0	0.0257903	0.0203381
202	P15880	31	40S ribosomal protein S2	0	2	3	0	105000	87500				0	0.0376709	0.0392345	0.0256351	0.0128255
203	P61160	45	Actin-related protein 2	2	2	0	142000	35700	0				0.0636838	0.0128081	0	0.0254973	0.0194479
204	P09622	54	Dihydrolipoyl dehydrogenase, mitochondrial	0	3	5	0	44400	134000				0	0.0159294	0.0600848	0.0253381	0.0179716
205	Q9NP55	27	BPI fold-containing family A member 1 (SPLUNC1)	2	3	2	70100	88300	28500				0.0314383	0.0316794	0.0127792	0.025299	0.00626026
206	P60842	46	Eukaryotic initiation factor 4A-I	3	4	3	72700	68500	41200				0.0326043	0.0245758	0.0184738	0.025218	0.00409173
207	P10606	14	Cytochrome c oxidase subunit 5B, mitochondrial	0	0	2	0	0	168000				0	0	0.0753302	0.0251101	0.0251101
208	P11684	10	Uteroglobin	0	2	0	0	209000	0				0	0.0749831	0	0.0249944	0.0249944
209	P36578	48	60S ribosomal protein L4	0	6	0	0	208000	0				0	0.0746243	0	0.0248748	0.0248748
210	P61586	22	Transforming protein RhoA	2	0	0	166000	0	0				0.0744472	0	0	0.0248157	0.0248157
211	Q01518	52	Adenylyl cyclase-associated protein 1	5	0	0	157000	0	0				0.0704109	0	0	0.0234703	0.0234703
212	Q13813	285	Spectrin alpha chain, non-erythrocytic 1	0	6	5	0	122000	59400				0	0.04377	0.0266346	0.0234682	0.0127341
213	P62820	23	Ras-related protein Rab-1A	0	0	5	0	0	157000				0	0	0.0703979	0.023466	0.023466
214	P52272	78	Heterogeneous nuclear ribonucleoprotein M	5	0	0	156000	0	0				0.0699625	0	0	0.0233208	0.0233208
215	P09525	36	Annexin A4	2	0	3	20400	0	135000				0.00914894	0	0.0605332	0.0232274	0.018839
216	P30044	22	Peroxiredoxin-5, mitochondrial	3	0	2	63900	0	91200				0.0286577	0	0.0408936	0.0231838	0.0121181
217	Q14210	13	Lymphocyte antigen 6D	0	0	2	0	0	155000				0	0	0.0695011	0.023167	0.023167
218	P61247	30	40S ribosomal protein S3a	0	0	3	0	0	153000				0	0	0.0686043	0.0228681	0.0228681
219	P12814	103	Alpha-actinin-1	2	0	0	152000	0	0				0.0681686	0	0	0.0227229	0.0227229
220	P13796	70	Plastin-2	6	0	0	151000	0	0				0.0677201	0	0	0.0225734	0.0225734
221	P00387	34	NADH-cytochrome b5 reductase 3	3	4	2	45400	46200	66200				0.0203609	0.0165752	0.0296837	0.0222066	0.003895
222	P04843	69	Dolichyl-diphosphooligosaccharide--protein glycosyltransferase subunit 1	4	0	0	146000	0	0				0.0654777	0	0	0.0218259	0.0218259
223	P23284	24	Peptidyl-prolyl cis-trans isomerase B	0	0	4	0	0	146000				0	0	0.0654656	0.0218219	0.0218219
224	O60716	108	Catenin delta-1	2	0	3	53600	0	91900				0.0240384	0	0.0412074	0.0217486	0.0119505
225	P18621	21	60S ribosomal protein L17	2	0	0	145000	0	0				0.0650292	0	0	0.0216764	0.0216764
226	P30043	22	Flavin reductase (NADPH)	2	2	0	121000	29500	0				0.0542658	0.0105837	0	0.0216165	0.0166081
227	P62140 (+2)	37	Serine/threonine-protein phosphatase PP1-beta catalytic subunit	3	2	3	118000	8638	16400				0.0529203	0.00309906	0.00735367	0.0211244	0.0159454
228	P24534	25	Elongation factor 1-beta	2	0	0	141000	0	0				0.0632353	0	0	0.0210784	0.0210784
229	P20061	48	Transcobalamin-1	0	4	0	0	175000	0				0	0.0627849	0	0.0209283	0.0209283
230	P40939	83	Trifunctional enzyme subunit alpha, mitochondrial	2	3	6	34800	63700	54100				0.015607	0.0228537	0.0242581	0.0209063	0.00268047
231	Q13938	21	Calcyphosin	0	0	4	0	0	138000				0	0	0.0618784	0.0206261	0.0206261
232	P14923	82	Junction plakoglobin	4	0	4	82300	0	54600				0.0369097	0	0.0244823	0.020464	0.0108427
233	P13073	20	Cytochrome c oxidase subunit 4 isoform 1, mitochondrial	4	0	0	135000	0	0				0.0605444	0	0	0.0201815	0.0201815
234	P01903	29	HLA class II histocompatibility antigen, DR alpha chain	3	0	0	134000	0	0				0.060096	0	0	0.020032	0.020032
235	P16401	23	Histone H1.5	0	2	0	0	166000	0				0	0.0595559	0	0.019852	0.019852
236	Q9Y4L1	111	Hypoxia up-regulated protein 1	2	0	2	74700	0	56200				0.0335013	0	0.0251998	0.019567	0.0100727
237	Q9Y6N5	50	Sulfide:quinone oxidoreductase, mitochondrial	2	3	0	49200	102000	0				0.0220651	0.0365946	0	0.0195532	0.0106383
238	P00390	56	Glutathione reductase, mitochondrial	2	2	0	80600	55500	0				0.0361473	0.0199118	0	0.0186863	0.0104528
239	P28838	56	Cytosol aminopeptidase	6	0	3	105000	0	18400				0.0470901	0	0.00825045	0.0184469	0.0145183
240	P78527	469	DNA-dependent protein kinase catalytic subunit	4	0	2	111000	0	12300				0.049781	0	0.00551525	0.0184321	0.0157551
241	P69905	15	Hemoglobin subunit alpha	2	0	0	123000	0	0				0.0551627	0	0	0.0183876	0.0183876
242	P06702	13	Protein S100-A9	0	2	0	0	153000	0				0	0.0548919	0	0.0182973	0.0182973
243	Q14508	13	WAP four-disulfide core domain protein 2	2	2	0	62700	74300	0				0.0281195	0.0266567	0	0.0182587	0.00913913
244	O00299	27	Chloride intracellular channel protein 1	2	2	0	89400	39800	0				0.0400939	0.0142791	0	0.0181243	0.0117327
245	Q15084	48	Protein disulfide-isomerase A6	3	3	4	19400	47700	62500				0.00870046	0.0171134	0.0280246	0.0179462	0.00559393
246	P05026	35	Sodium/potassium-transporting ATPase subunit beta-1	3	2	0	91900	31400	0				0.0412151	0.0112654	0	0.0174935	0.0122985
247	O14950 (+1)	20	Myosin regulatory light chain 12B	3	0	0	117000	0	0				0.0524718	0	0	0.0174906	0.0174906
248	Q13185	21	Chromobox protein homolog 3	2	0	0	114000	0	0				0.0511264	0	0	0.0170421	0.0170421
249	P07602	58	Proactivator polypeptide	3	2	0	40400	91000	0				0.0181185	0.0326481	0	0.0169222	0.00944366
250	P50991	58	T-complex protein 1 subunit delta	5	0	0	113000	0	0				0.0506779	0	0	0.0168926	0.0168926
251	Q86VB7	125	Scavenger receptor cysteine-rich type 1 protein M130	7	0	0	113000	0	0				0.0506779	0	0	0.0168926	0.0168926
252	Q00839	91	Heterogeneous nuclear ribonucleoprotein U	0	2	0	0	141000	0				0	0.0505867	0	0.0168622	0.0168622
253	P50914	23	60S ribosomal protein L14	0	2	0	0	141000	0				0	0.0505867	0	0.0168622	0.0168622
254	Q99623	33	Prohibitin-2	2	3	2	20100	28100	70000				0.00901439	0.0100815	0.0313876	0.0168278	0.0072864
255	P16615	115	Sarcoplasmic/endoplasmic reticulum calcium ATPase 2	2	0	2	59700	0	52400				0.0267741	0	0.0234959	0.0167567	0.0084316
256	Q01105	33	Protein SET	2	0	3	35900	0	75200				0.0161003	0	0.0337192	0.0166065	0.0097372
257	P62753	29	40S ribosomal protein S6	0	3	2	0	72100	53000				0	0.0258674	0.0237649	0.0165441	0.00829428
258	P02743	25	Serum amyloid P-component	3	0	0	110000	0	0				0.0493325	0	0	0.0164442	0.0164442
259	P31930	53	Cytochrome b-c1 complex subunit 1, mitochondrial	2	4	0	39400	86500	0				0.01767	0.0310337	0	0.0162346	0.00898735
260	Q07020	22	60S ribosomal protein L18	2	2	0	38800	86900	0				0.0174009	0.0311772	0	0.0161927	0.00902032
261	P18669	29	Phosphoglycerate mutase 1	0	4	0	0	134000	0				0	0.0480753	0	0.0160251	0.0160251
262	Q13740	65	CD166 antigen	0	0	4	0	0	107000				0	0	0.0479782	0.0159927	0.0159927
263	P30740	43	Leukocyte elastase inhibitor	2	0	2	33700	0	70700				0.0151137	0	0.0317015	0.0156051	0.00915472
264	B9A064	23	Immunoglobulin lambda-like polypeptide 5	2	0	0	103000	0	0				0.0461932	0	0	0.0153977	0.0153977
265	P35221	100	Catenin alpha-1	3	2	4	35500	47000	29500				0.0159209	0.0168622	0.0132276	0.0153369	0.00108909
266	P31946	28	14-3-3 protein beta/alpha	4	0	0	102000	0	0				0.0457447	0	0	0.0152482	0.0152482
267	P30049	17	ATP synthase subunit delta, mitochondrial	2	0	2	59700	0	42300				0.0267741	0	0.0189671	0.0152471	0.00794967
268	P23526	48	Adenosylhomocysteinase	2	2	0	71200	37300	0				0.0319316	0.0133821	0	0.0151046	0.009258
269	P61158	47	Actin-related protein 3	2	2	2	35000	23500	47100				0.0156967	0.00843111	0.0211194	0.0150824	0.00367564
270	O75874	47	Isocitrate dehydrogenase [NADP] cytoplasmic	2	2	0	53600	58600	0				0.0240384	0.021024	0	0.0150208	0.00756063
271	Q8N4F0	49	BPI fold-containing family B member 2	0	2	0	0	125000	0				0	0.0448463	0	0.0149488	0.0149488
272	P62269	18	40S ribosomal protein S18	2	0	0	99700	0	0				0.0447132	0	0	0.0149044	0.0149044
273	P30084	31	Enoyl-CoA hydratase, mitochondrial	2	0	2	56100	0	43500				0.0251596	0	0.0195051	0.0148882	0.00762098
274	P07099	53	Epoxide hydrolase 1	2	2	0	78100	23600	0				0.0350261	0.00846699	0	0.0144977	0.0105512
275	Q96DA0	23	Zymogen granule protein 16 homolog B	2	2	2	59800	36600	7669				0.0268189	0.013131	0.00343874	0.0144629	0.00678206
276	P62913	20	60S ribosomal protein L11	0	0	2	0	0	96600				0	0	0.0433149	0.0144383	0.0144383
277	P0DJI9	14	Serum amyloid A-2 protein	2	0	0	95900	0	0				0.043009	0	0	0.0143363	0.0143363
278	P62280	18	40S ribosomal protein S11	0	0	2	0	0	95800				0	0	0.0429562	0.0143187	0.0143187
279	Q99497	20	Protein DJ-1	0	2	0	0	117000	0				0	0.0419762	0	0.0139921	0.0139921
280	P48643	60	T-complex protein 1 subunit epsilon	2	2	2	20900	45200	33400				0.00937318	0.0162164	0.0149764	0.013522	0.00210507
281	P78371	57	T-complex protein 1 subunit beta	5	2	0	55100	42000	0				0.0247111	0.0150684	0	0.0132598	0.00719057
282	P51991	40	Heterogeneous nuclear ribonucleoprotein A3	2	0	2	38000	0	50000				0.0170421	0	0.0224197	0.013154	0.0067577
283	P22314	118	Ubiquitin-like modifier-activating enzyme 1	3	4	2	43300	31200	19500				0.0194191	0.0111936	0.00874369	0.0131188	0.00322855
284	P20674	17	Cytochrome c oxidase subunit 5A, mitochondrial	2	0	0	87100	0	0				0.0390624	0	0	0.0130208	0.0130208
285	P84090	12	Enhancer of rudimentary homolog	2	0	2	43300	0	43800				0.0194191	0	0.0196397	0.0130196	0.0065101
286	P24821	241	Tenascin	6	0	0	87000	0	0				0.0390175	0	0	0.0130058	0.0130058
287	Q16629	27	Serine/arginine-rich splicing factor 7	2	0	0	84000	0	0				0.0376721	0	0	0.0125574	0.0125574
288	Q12906	95	Interleukin enhancer-binding factor 3	2	0	0	83100	0	0				0.0372685	0	0	0.0124228	0.0124228
289	P21397	60	Amine oxidase [flavin-containing] A	0	0	2	0	0	82700				0	0	0.0370822	0.0123607	0.0123607
290	P30086	21	Phosphatidylethanolamine-binding protein 1	2	2	0	60100	28000	0				0.0269535	0.0100456	0	0.012333	0.00786441
291	Q96QR1	10	Secretoglobin family 3A member 1	0	3	0	0	103000	0				0	0.0369534	0	0.0123178	0.0123178
292	P30040	29	Endoplasmic reticulum resident protein 29	3	2	3	34400	19800	32100				0.0154276	0.00710366	0.0143935	0.0123082	0.00261936
293	P43304	81	Glycerol-3-phosphate dehydrogenase, mitochondrial	2	2	0	70200	14200	0				0.0314831	0.00509454	0	0.0121926	0.00975676
294	P23381	53	Tryptophan--tRNA ligase, cytoplasmic	4	0	0	80800	0	0				0.036237	0	0	0.012079	0.012079
295	P50395	51	Rab GDP dissociation inhibitor beta	2	2	0	19200	77000	0				0.00861076	0.0276253	0	0.0120787	0.00816108
296	Q06323	29	Proteasome activator complex subunit 1	5	0	2	55300	0	22800				0.0248008	0	0.0102234	0.0116747	0.00719606
297	P05388	34	60S acidic ribosomal protein P0	2	2	0	23200	67800	0				0.0104047	0.0243246	0	0.0115764	0.00704632
298	Q03252	68	Lamin-B2	0	2	2	0	28800	54100				0	0.0103326	0.0242581	0.0115302	0.00702828
299	Q9UL46	27	Proteasome activator complex subunit 2	2	0	2	28200	0	48700				0.0126471	0	0.0218368	0.0114946	0.00633002
300	P37802	22	Transgelin-2	3	5	0	22800	65500	0				0.0102253	0.0234995	0	0.0112416	0.00680272
301	P13010	83	X-ray repair cross-complementing protein 5	4	2	0	29100	56800	0				0.0130507	0.0203782	0	0.011143	0.0059595
302	P35606	102	Coatomer subunit beta	2	0	2	48900	0	25500				0.0219305	0	0.0114341	0.0111215	0.00633273
303	P29692	31	Elongation factor 1-delta	2	0	0	74100	0	0				0.0332322	0	0	0.0110774	0.0110774
304	P08246	29	Neutrophil elastase	0	0	2	0	0	73500				0	0	0.032957	0.0109857	0.0109857
305	P40121	38	Macrophage-capping protein	0	2	4	0	17400	59400				0	0.00624261	0.0266346	0.0109591	0.00804227
306	P05090	21	Apolipoprotein D	0	2	2	0	31600	48000				0	0.0113372	0.0215229	0.0109534	0.0062161
307	P26599	57	Polypyrimidine tract-binding protein 1	2	0	0	73100	0	0				0.0327837	0	0	0.0109279	0.0109279
308	P02795 (+2)	6	Metallothionein-2	0	0	2	0	0	70600				0	0	0.0316566	0.0105522	0.0105522
309	Q9BVC6	26	Transmembrane protein 109	0	0	2	0	0	70200				0	0	0.0314773	0.0104924	0.0104924
310	P12956	70	X-ray repair cross-complementing protein 6	0	2	2	0	39700	37500				0	0.0142432	0.0168148	0.0103527	0.00522929
311	Q9UJZ1	39	Stomatin-like protein 2	2	2	2	23700	25000	24000				0.0106289	0.00896927	0.0107615	0.0101199	0.000576578
312	O75390	52	Citrate synthase, mitochondrial	0	0	2	0	0	66600				0	0	0.0298631	0.00995435	0.00995435
313	P18124	29	60S ribosomal protein L7	0	3	0	0	78500	0				0	0.0281635	0	0.00938783	0.00938783
314	P19971	50	Thymidine phosphorylase	3	0	0	62600	0	0				0.0280747	0	0	0.00935823	0.00935823
315	P25786	30	Proteasome subunit alpha type-1	0	2	0	0	78200	0				0	0.0280559	0	0.00935195	0.00935195
316	O60506	70	Heterogeneous nuclear ribonucleoprotein Q	0	0	3	0	0	62400				0	0	0.0279798	0.0093266	0.0093266
317	Q01469	15	Fatty acid-binding protein, epidermal	0	0	2	0	0	62400				0	0	0.0279798	0.0093266	0.0093266
318	Q04917	28	14-3-3 protein eta	2	0	0	61500	0	0				0.0275814	0	0	0.00919379	0.00919379
319	Q08211	141	ATP-dependent RNA helicase A	2	6	0	6973	67300	0				0.00312723	0.0241453	0	0.00909083	0.00758116
320	P23396	27	40S ribosomal protein S3	2	3	0	30400	37200	0				0.0136337	0.0133463	0	0.00899333	0.00449743
321	P39656	51	Dolichyl-diphosphooligosaccharide--protein glycosyltransferase 48 subunit	2	0	2	23100	0	37000				0.0103598	0	0.0165906	0.00898347	0.00483848
322	P23528	19	Cofilin-1	0	2	0	0	74900	0				0	0.0268719	0	0.00895731	0.00895731
323	P38606	68	V-type proton ATPase catalytic subunit A	3	0	0	59900	0	0				0.0268638	0	0	0.0089546	0.0089546
324	P63241 (+1)	17	Eukaryotic translation initiation factor 5A-1	0	2	0	0	74400	0				0	0.0266925	0	0.00889751	0.00889751
325	P84098	23	60S ribosomal protein L19	0	4	0	0	74100	0				0	0.0265849	0	0.00886163	0.00886163
326	P51659	80	Peroxisomal multifunctional enzyme type 2	0	2	0	0	73800	0				0	0.0264773	0	0.00882576	0.00882576
327	P51648	55	Fatty aldehyde dehydrogenase	0	0	2	0	0	57800				0	0	0.0259172	0.00863906	0.00863906
328	P49748	70	Very long-chain specific acyl-CoA dehydrogenase, mitochondrial	2	0	2	35500	0	22100				0.0159209	0	0.00990951	0.00861015	0.00464167
329	P40925	36	Malate dehydrogenase, cytoplasmic	2	0	0	57100	0	0				0.0256081	0	0	0.00853602	0.00853602
330	P39019	16	40S ribosomal protein S19	0	2	2	0	43100	21800				0	0.015463	0.00977499	0.00841267	0.00451546
331	P25788	28	Proteasome subunit alpha type-3	2	2	0	35600	25800	0				0.0159658	0.00925628	0	0.00840736	0.00462843
332	P55209	45	Nucleosome assembly protein 1-like 1	2	0	0	54900	0	0				0.0246214	0	0	0.00820714	0.00820714
333	P11177	39	Pyruvate dehydrogenase E1 component subunit beta, mitochondrial	2	3	3	17200	14700	25300				0.00771381	0.00527393	0.0113444	0.0081107	0.00176359
334	Q15366	39	Poly(rC)-binding protein 2	0	2	0	0	67800	0				0	0.0243246	0	0.00810822	0.00810822
335	P23142	77	Fibulin-1	2	0	2	31300	0	22700				0.0140373	0	0.0101785	0.00807196	0.00418688
336	Q13561	44	Dynactin subunit 2	0	2	2	0	45000	17300				0	0.0161447	0.00775722	0.0079673	0.00466175
337	O60437	205	Periplakin	0	6	2	0	53200	10700				0	0.0190866	0.00479782	0.00796147	0.0057324
338	Q9Y3Z3	72	SAM domain and HD domain-containing protein 1	3	0	0	51400	0	0				0.0230517	0	0	0.00768391	0.00768391
339	P20073	53	Annexin A7	3	0	2	36000	0	14300				0.0161452	0	0.00641204	0.00751907	0.00469347
340	Q9H0R5 (+1)	68	Guanylate-binding protein 3	2	0	0	49000	0	0				0.0219754	0	0	0.00732513	0.00732513
341	P12429	36	Annexin A3	0	0	2	0	0	47600				0	0	0.0213436	0.00711452	0.00711452
342	Q13228	52	Selenium-binding protein 1	2	2	0	22600	29700	0				0.0101356	0.0106555	0	0.00693036	0.00346843
343	P11413	59	Glucose-6-phosphate 1-dehydrogenase	0	0	2	0	0	45900				0	0	0.0205813	0.00686043	0.00686043
344	P62424	30	60S ribosomal protein L7a	0	2	0	0	57300	0				0	0.0205576	0	0.00685252	0.00685252
345	P24539	29	ATP synthase subunit b, mitochondrial	2	0	0	45100	0	0				0.0202263	0	0	0.00674211	0.00674211
346	Q96QK1	92	Vacuolar protein sorting-associated protein 35	2	0	0	45000	0	0				0.0201815	0	0	0.00672716	0.00672716
347	P22695	48	Cytochrome b-c1 complex subunit 2, mitochondrial	0	0	3	0	0	44300				0	0	0.0198639	0.00662129	0.00662129
348	P27105	32	Erythrocyte band 7 integral membrane protein	3	2	3	25800	5186	14200				0.0115707	0.00186058	0.0063672	0.0065995	0.00280548
349	P78417	28	Glutathione S-transferase omega-1	2	0	0	42900	0	0				0.0192397	0	0	0.00641323	0.00641323
350	P60900	27	Proteasome subunit alpha type-6	0	0	2	0	0	42900				0	0	0.0192361	0.00641204	0.00641204
351	P02652	11	Apolipoprotein A-II	2	2	0	21700	24900	0				0.00973196	0.00893339	0	0.00622178	0.00311942
352	Q16891	84	Mitochondrial inner membrane protein	0	0	2	0	0	41400				0	0	0.0185635	0.00618784	0.00618784
353	P46776	17	60S ribosomal protein L27a	0	2	0	0	49700	0				0	0.0178309	0	0.00594363	0.00594363
354	Q99714	27	3-hydroxyacyl-CoA dehydrogenase type-2	2	2	2	15400	21400	6991				0.00690655	0.00767769	0.00313472	0.00590632	0.00140356
355	Q9NZ01	36	Trans-2,3-enoyl-CoA reductase	2	0	0	39000	0	0				0.0174906	0	0	0.00583021	0.00583021
356	P04004	54	Vitronectin	0	0	2	0	0	37200				0	0	0.0166803	0.00556009	0.00556009
357	P61981	28	14-3-3 protein gamma	0	3	0	0	46200	0				0	0.0165752	0	0.00552507	0.00552507
358	P30048	28	Thioredoxin-dependent peroxide reductase, mitochondrial	2	0	0	36900	0	0				0.0165488	0	0	0.00551627	0.00551627
359	O75083	66	WD repeat-containing protein 1	2	0	0	36700	0	0				0.0164591	0	0	0.00548637	0.00548637
360	P62701	30	40S ribosomal protein S4, X isoform	2	0	0	36500	0	0				0.0163694	0	0	0.00545647	0.00545647
361	Q13510	45	Acid ceramidase	0	2	0	0	45600	0				0	0.0163599	0	0.00545331	0.00545331
362	Q92841	80	Probable ATP-dependent RNA helicase DDX17	0	0	2	0	0	35500				0	0	0.015918	0.005306	0.005306
363	Q8IWL1 (+1)	26	Pulmonary surfactant-associated protein A2	2	2	0	11700	29700	0				0.00524718	0.0106555	0	0.00530089	0.00307609
364	P58107	556	Epiplakin	2	0	0	35300	0	0				0.0158312	0	0	0.00527708	0.00527708
365	Q14247	62	Src substrate cortactin	0	2	0	0	42900	0				0	0.0153913	0	0.00513042	0.00513042
366	P13489	50	Ribonuclease inhibitor	2	3	0	26000	9631	0				0.0116604	0.00345532	0	0.00503858	0.00345791
367	P42126	33	Enoyl-CoA delta isomerase 1, mitochondrial	0	0	2	0	0	33500				0	0	0.0150212	0.00500707	0.00500707
368	P06454	12	Prothymosin alpha	2	0	2	17000	0	16300				0.00762411	0	0.00730883	0.00497765	0.00249049
369	P07996	129	Thrombospondin-1	0	0	2	0	0	32000				0	0	0.0143486	0.00478287	0.00478287
370	P33176	110	Kinesin-1 heavy chain	2	0	0	31700	0	0				0.0142167	0	0	0.00473891	0.00473891
371	P06744	63	Glucose-6-phosphate isomerase	0	2	0	0	39100	0				0	0.0140279	0	0.00467598	0.00467598
372	P80303	50	Nucleobindin-2	0	2	0	0	37000	0				0	0.0132745	0	0.00442484	0.00442484
373	P00403	26	Cytochrome c oxidase subunit 2	2	0	0	29400	0	0				0.0131852	0	0	0.00439508	0.00439508
374	P23246	76	Splicing factor, proline- and glutamine-rich	0	2	0	0	36400	0				0	0.0130593	0	0.00435308	0.00435308
375	P42704	158	Leucine-rich PPR motif-containing protein, mitochondrial	4	0	0	28300	0	0				0.0126919	0	0	0.00423064	0.00423064
376	Q8NC51	45	Plasminogen activator inhibitor 1 RNA-binding protein	0	2	0	0	34900	0				0	0.0125211	0	0.0041737	0.0041737
377	P50995	54	Annexin A11	3	0	0	27600	0	0				0.012378	0	0	0.00412599	0.00412599
378	P16152	30	Carbonyl reductase [NADPH] 1	0	0	2	0	0	27300				0	0	0.0122412	0.00408039	0.00408039
379	Q16698	36	2,4-dienoyl-CoA reductase, mitochondrial	0	2	2	0	19400	11600				0	0.00696015	0.00520137	0.00405384	0.00208954
380	Q30134	30	HLA class II histocompatibility antigen, DRB1-8 beta chain	2	0	0	26600	0	0				0.0119295	0	0	0.0039765	0.0039765
381	Q9HCY8	12	Protein S100-A14	2	2	0	13400	16300	0				0.0060096	0.00584796	0	0.00395252	0.00197681
382	P08123	129	Collagen alpha-2(I) chain	0	0	2	0	0	25900				0	0	0.0116134	0.00387114	0.00387114
383	P55011	131	Solute carrier family 12 member 2	0	2	0	0	32100	0				0	0.0115165	0	0.00383885	0.00383885
384	P11216	97	Glycogen phosphorylase, brain form	0	2	0	0	32000	0				0	0.0114807	0	0.00382689	0.00382689
385	P38117	28	Electron transfer flavoprotein subunit beta	0	0	2	0	0	24500				0	0	0.0109857	0.00366189	0.00366189
386	O14979	46	Heterogeneous nuclear ribonucleoprotein D-like	0	2	0	0	28800	0				0	0.0103326	0	0.0034442	0.0034442
387	P49721	23	Proteasome subunit beta type-2	2	0	0	22900	0	0				0.0102701	0	0	0.00342338	0.00342338
388	P20700	66	Lamin-B1	3	0	0	22800	0	0				0.0102253	0	0	0.00340843	0.00340843
389	Q92520	25	Protein FAM3C	0	0	2	0	0	22400				0	0	0.010044	0.00334801	0.00334801
390	Q6NUK1	53	Calcium-binding mitochondrial carrier protein SCaMC-1	0	0	2	0	0	22300				0	0	0.00999919	0.00333306	0.00333306
391	P53621	138	Coatomer subunit alpha	3	0	2	10500	0	11700				0.00470901	0	0.00524621	0.00331841	0.00166644
392	P12111	344	Collagen alpha-3(VI) chain	2	0	0	20800	0	0				0.00932833	0	0	0.00310944	0.00310944
393	P17980	49	26S protease regulatory subunit 6A	2	0	0	20600	0	0				0.00923863	0	0	0.00307954	0.00307954
394	Q9P2R7	50	Succinyl-CoA ligase [ADP-forming] subunit beta, mitochondrial	0	2	0	0	25500	0				0	0.00914865	0	0.00304955	0.00304955
395	P30153	65	Serine/threonine-protein phosphatase 2A 65 regulatory subunit A alpha isoform	0	0	3	0	0	20300				0	0	0.0091024	0.00303413	0.00303413
396	P54136	75	Arginine--tRNA ligase, cytoplasmic	2	0	0	19900	0	0				0.0089247	0	0	0.0029749	0.0029749
397	Q9UJ70	37	N-acetyl-D-glucosamine kinase	0	2	0	0	24700	0				0	0.00886163	0	0.00295388	0.00295388
398	O43175	57	D-3-phosphoglycerate dehydrogenase	0	3	0	0	24400	0				0	0.008754	0	0.002918	0.002918
399	P04217	54	Alpha-1B-glycoprotein	2	0	0	19300	0	0				0.00865561	0	0	0.0028852	0.0028852
400	Q13263	89	Transcription intermediary factor 1-beta	0	2	0	0	22000	0				0	0.00789295	0	0.00263098	0.00263098
401	P17987	60	T-complex protein 1 subunit alpha	2	0	0	17400	0	0				0.00780351	0	0	0.00260117	0.00260117
402	P22079	80	Lactoperoxidase	0	3	0	0	21700	0				0	0.00778532	0	0.00259511	0.00259511
403	O75947	18	ATP synthase subunit d, mitochondrial	0	2	0	0	20100	0				0	0.00721129	0	0.00240376	0.00240376
404	Q7KZF4	102	Staphylococcal nuclease domain-containing protein 1	2	0	0	16000	0	0				0.00717564	0	0	0.00239188	0.00239188
405	P19367	102	Hexokinase-1	0	2	0	0	19100	0				0	0.00685252	0	0.00228417	0.00228417
406	P35998	49	26S protease regulatory subunit 7	0	0	2	0	0	15200				0	0	0.00681559	0.00227186	0.00227186
407	O00571	73	ATP-dependent RNA helicase DDX3X	0	0	2	0	0	14600				0	0	0.00654656	0.00218219	0.00218219
408	Q96AE4	68	Far upstream element-binding protein 1	0	0	2	0	0	14500				0	0	0.00650172	0.00216724	0.00216724
409	O95202	83	LETM1 and EF-hand domain-containing protein 1, mitochondrial	0	0	2	0	0	14500				0	0	0.00650172	0.00216724	0.00216724
410	Q96HE7	54	ERO1-like protein alpha	0	0	2	0	0	13600				0	0	0.00609816	0.00203272	0.00203272
411	Q14978	74	Nucleolar and coiled-body phosphoprotein 1	2	0	0	12900	0	0				0.00578536	0	0	0.00192845	0.00192845
412	P14550	37	Alcohol dehydrogenase [NADP(+)]	0	2	0	0	15400	0				0	0.00552507	0	0.00184169	0.00184169
413	Q92616	293	Translational activator GCN1	0	2	2	0	6227	6794				0	0.00223406	0.00304639	0.00176015	0.000910781
414	Q92945	73	Far upstream element-binding protein 2	2	0	0	11400	0	0				0.00511264	0	0	0.00170421	0.00170421
415	P04114	516	Apolipoprotein B-100	0	0	2	0	0	10100				0	0	0.00452878	0.00150959	0.00150959
416	Q709C8	422	Vacuolar protein sorting-associated protein 13C	0	0	2	0	0	9767				0	0	0.00437947	0.00145982	0.00145982
417	Q86VP6	136	Cullin-associated NEDD8-dissociated protein 1	2	0	0	9009	0	0				0.00404033	0	0	0.00134678	0.00134678
418	P48047	23	ATP synthase subunit O, mitochondrial	2	2	0	6917	2257	0				0.00310212	0.000809745	0	0.00130395	0.000928972
419	O43490	97	Prominin-1	2	0	0	8410	0	0				0.00377169	0	0	0.00125723	0.00125723
420	P05386	12	60S acidic ribosomal protein P1	0	2	0	0	10400	0				0	0.00373121	0	0.00124374	0.00124374
421	Q96I99	47	Succinyl-CoA ligase [GDP-forming] subunit beta, mitochondrial	0	2	0	0	10300	0				0	0.00369534	0	0.00123178	0.00123178
422	Q15437	86	Protein transport protein Sec23B	0	2	0	0	9778	0				0	0.00350806	0	0.00116935	0.00116935
423	P53618	107	Coatomer subunit beta	2	0	0	7788	0	0				0.00349274	0	0	0.00116425	0.00116425
424	P62241	24	40S ribosomal protein S8	2	0	0	7739	0	0				0.00347077	0	0	0.00115692	0.00115692
425	O94905	38	Erlin-2	2	0	0	7608	0	0				0.00341202	0	0	0.00113734	0.00113734
426	Q14974	97	Importin subunit beta-1	2	0	0	7580	0	0				0.00339946	0	0	0.00113315	0.00113315
427	Q99873	42	Protein arginine N-methyltransferase 1	2	0	0	7521	0	0				0.003373	0	0	0.00112433	0.00112433
428	Q9Y678	98	Coatomer subunit gamma-1	0	0	2	0	0	7386				0	0	0.00331184	0.00110395	0.00110395
429	Q6P5S2	38	UPF0762 protein C6orf58	0	2	0	0	9153	0				0	0.00328383	0	0.00109461	0.00109461
430	O75533	146	Splicing factor 3B subunit 1	0	2	0	0	8620	0				0	0.0030926	0	0.00103087	0.00103087
431	Q9UQ80	44	Proliferation-associated protein 2G4	0	0	2	0	0	6517				0	0	0.00292219	0.000974062	0.000974062
432	P02452	139	Collagen alpha-1(I) chain	0	2	0	0	8112	0				0	0.00291035	0	0.000970116	0.000970116
433	P04844	69	Dolichyl-diphosphooligosaccharide--protein glycosyltransferase subunit 2	0	0	2	0	0	6415				0	0	0.00287645	0.000958816	0.000958816
434	Q6P2Q9	274	Pre-mRNA-processing-splicing factor 8	0	0	2	0	0	5711				0	0	0.00256078	0.000853593	0.000853593
435	P46977	81	Dolichyl-diphosphooligosaccharide--protein glycosyltransferase subunit STT3A	0	2	0	0	6775	0				0	0.00243067	0	0.000810224	0.000810224
436	Q02218	116	2-oxoglutarate dehydrogenase, mitochondrial	2	0	0	4635	0	0				0.00207869	0	0	0.000692897	0.000692897
437	P36542	33	ATP synthase subunit gamma, mitochondrial	0	2	2	0	2508	2610				0	0.000899797	0.00117031	0.000690035	0.000353745
438	P28288	75	ATP-binding cassette sub-family D member 3	0	0	2	0	0	3945				0	0	0.00176892	0.000589638	0.000589638
439	Q12797	86	Aspartyl/asparaginyl beta-hydroxylase	0	0	2	0	0	3628				0	0	0.00162677	0.000542258	0.000542258
440	Q9NYU2	177	UDP-glucose:glycoprotein glucosyltransferase 1	2	0	0	2777	0	0				0.00124542	0	0	0.000415141	0.000415141
441	Q15029	109	116 U5 small nuclear ribonucleoprotein component	2	0	0	2153	0	0				0.000965572	0	0	0.000321857	0.000321857
