# Supplementary material for: Proteomic Analysis of Pure Human Airway Gland Mucus Reveals a Large Component of Protective Proteins
Source: PLoS One. 2015 Feb 23;10(2):e0116756. doi: 10.1371/journal.pone.0116756 (PMC4338240; doi:10.1371/journal.pone.0116756)
Supplement: S3 Table — The protective and the other group proteins (total 154 proteins) are arranged according to their relative abundance (RA), from S2 Table, in each group. (XLSX) [file pone.0116756.s003.xlsx]

## Sheet: S 3 Table
	Table S3. Proteins found in 3 of 3 HN mucus samples, top 65 proteins have protective properties.
	Accession #	MW/kDa	Commonly Identified Proteins (154)	RA
1	Q8TDL5	52	BPI fold-containing family B member 1 (LPLUNC1)	1
2	Q9HC84	596	Mucin-5B	2
3	P02788	78	Lactotransferrin	4
4	P08727	44	Keratin, type I cytoskeletal 19	5
5	P01833	83	Polymeric immunoglobulin receptor	6
6	P13647	62	Keratin, type II cytoskeletal 5	7
7	P02538	60	Keratin, type II cytoskeletal 6A	8
8	P07355	39	Annexin A2	9
9	Q04695	48	Keratin, type I cytoskeletal 17	10
10	P05787	54	Keratin, type II cytoskeletal 8	11
11	P13646	50	Keratin, type I cytoskeletal 13	12
12	Q9UGM3	261	Deleted in malignant brain tumors 1 protein	13
13	P02533	52	Keratin, type I cytoskeletal 14	14
14	P01876	38	Ig alpha-1 chain C region	16
15	P19012	49	Keratin, type I cytoskeletal 15	17
16	P0C0S8 (+5)	14	Histone H2A type 1	18
17	P05783	48	Keratin, type I cytoskeletal 18	19
18	Q9Y6R7	572	IgGFc-binding protein	20
19	P02675	56	Fibrinogen beta chain	21
20	P01857	36	Ig gamma-1 chain C region	22
21	P02671	95	Fibrinogen alpha chain	24
22	P62805	11	Histone H4	25
23	P02679	52	Fibrinogen gamma chain	28
24	P08729	51	Keratin, type II cytoskeletal 7	30
25	P19013	57	Keratin, type II cytoskeletal 4	31
26	P02647	31	Apolipoprotein A-I	34
27	P68871	16	Hemoglobin subunit beta	36
28	P01024	187	Complement C3	39
29	P01834	12	Ig kappa chain C region	41
30	P04264	66	Keratin, type II cytoskeletal 1	42
31	P01011	48	Alpha-1-antichymotrypsin	43
32	P04083	39	Annexin A1	44
33	P35527	62	Keratin, type I cytoskeletal 9	45
34	P02749	38	Beta-2-glycoprotein 1	50
35	P03973	14	Antileukoproteinase	57
36	P0CG05 (+1)	11	Ig lambda-2 chain C regions	58
37	P13645	59	Keratin, type I cytoskeletal 10	61
38	P11142	71	Heat shock cognate 71 kDa protein	66
39	P25311	34	Zinc-alpha-2-glycoprotein	71
40	P02787	77	Serotransferrin	75
41	P29508	45	Serpin B3	84
42	O75369	278	Filamin-B	85
43	P01009	47	Alpha-1-antitrypsin	86
44	P00738	45	Haptoglobin	87
45	Q06830	22	Peroxiredoxin-1	88
46	P00450	122	Ceruloplasmin	102
47	P06396	86	Gelsolin	104
48	P08758	36	Annexin A5	106
49	Q14764	99	Major vault protein	107
50	P08603	139	Complement factor H	112
51	P30838	50	Aldehyde dehydrogenase, dimeric NADP-preferring	114
52	P02763	24	Alpha-1-acid glycoprotein 1	116
53	P09211	23	Glutathione S-transferase P	120
54	Q08380	65	Galectin-3-binding protein	125
55	P00751	86	Complement factor B	126
56	P80188	23	Neutrophil gelatinase-associated lipocalin	133
57	P51884	38	Lumican	136
58	P07339	45	Cathepsin D	142
59	P08865	33	40S ribosomal protein SA	147
60	P32119	22	Peroxiredoxin-2	149
61	P35232	30	Prohibitin	171
62	P10599	12	Thioredoxin	188
63	P40394	41	Alcohol dehydrogenase class 4 mu/sigma chain	191
64	Q9NP55	27	BPI fold-containing family A member 1 (SPLUNC1)	205
65	Q99623	33	Prohibitin-2	254
66	P02768	69	Serum albumin	3
67	P63261	42	Actin, cytoplasmic 2	15
68	P06576	57	ATP synthase subunit beta, mitochondrial	23
69	P14618	58	Pyruvate kinase isozymes M1/M2	27
70	P02545	74	Prelamin-A/C	29
71	P68363	50	Tubulin alpha-1B chain	32
72	P35579	227	Myosin-9	33
73	P08670	54	Vimentin	35
74	Q99798	85	Aconitate hydratase, mitochondrial	38
75	P62158	17	Calmodulin	40
76	Q9NZM1	235	Myoferlin	46
77	P07437	50	Tubulin beta chain	49
78	P68104 (+1)	50	Elongation factor 1-alpha 1	51
79	P08238	83	Heat shock protein HSP 90-beta	52
80	P10909	52	Clusterin	53
81	Q00610	192	Clathrin heavy chain 1	54
82	P00352	55	Retinal dehydrogenase 1	55
83	P02774	53	Vitamin D-binding protein	56
84	P00505	48	Aspartate aminotransferase, mitochondrial	59
85	O43707	105	Alpha-actinin-4	60
86	Q09666	629	Neuroblast differentiation-associated protein AHNAK	62
87	P29401	68	Transketolase	64
88	P11021	72	78 kDa glucose-regulated protein	65
89	P06733	47	Alpha-enolase	67
90	P04792	23	Heat shock protein beta-1	68
91	Q15149	532	Plectin	70
92	P08107	70	Heat shock 70 kDa protein 1A/1B	72
93	P05023	113	Sodium/potassium-transporting ATPase subunit alpha-1	73
94	P00367	61	Glutamate dehydrogenase 1, mitochondrial	74
95	P30101	57	Protein disulfide-isomerase A3	77
96	P07237	57	Protein disulfide-isomerase	78
97	P27824	68	Calnexin	79
98	P04406	36	Glyceraldehyde-3-phosphate dehydrogenase	81
99	P07900	85	Heat shock protein HSP 90-alpha	82
100	P60174	31	Triosephosphate isomerase	83
101	P13639	95	Elongation factor 2	90
102	P40926	36	Malate dehydrogenase, mitochondrial	91
103	P27797	48	Calreticulin	92
104	P14625	92	Endoplasmin	94
105	P10809	61	60 kDa heat shock protein, mitochondrial	96
106	Q14697	107	Neutral alpha-glucosidase AB	97
107	P61978	51	Heterogeneous nuclear ribonucleoprotein K	98
108	P60660	17	Myosin light polypeptide 6	99
109	O95994	20	Anterior gradient protein 2 homolog	109
110	P01023	163	Alpha-2-macroglobulin	113
111	P21796	31	Voltage-dependent anion-selective channel protein 1	115
112	P16050	75	Arachidonate 15-lipoxygenase	117
113	P05141	33	ADP/ATP translocase 2	119
114	P26038	68	Moesin	121
115	P00558	45	Phosphoglycerate kinase 1	123
116	P38646	74	Stress-70 protein, mitochondrial	124
117	P45880	32	Voltage-dependent anion-selective channel protein 2	127
118	P19338	77	Nucleolin	128
119	P13667	73	Protein disulfide-isomerase A4	131
120	P22626	37	Heterogeneous nuclear ribonucleoproteins A2/B1	132
121	Q15365	37	Poly(rC)-binding protein 1	135
122	P15924	332	Desmoplakin	138
123	P00338	37	L-lactate dehydrogenase A chain	139
124	P17655	80	Calpain-2 catalytic subunit	140
125	P04181	49	Ornithine aminotransferase, mitochondrial	146
126	P07910	34	Heterogeneous nuclear ribonucleoproteins C1/C2	151
127	P62937	18	Peptidyl-prolyl cis-trans isomerase A	154
128	P55072	89	Transitional endoplasmic reticulum ATPase	156
129	P52209	53	6-phosphogluconate dehydrogenase, decarboxylating	164
130	P06748	33	Nucleophosmin	166
131	P09758	36	Tumor-associated calcium signal transducer 2	176
132	P15311	69	Ezrin	178
133	P07384	82	Calpain-1 catalytic subunit	180
134	P06753	33	Tropomyosin alpha-3 chain	185
135	P46940	189	Ras GTPase-activating-like protein IQGAP1	186
136	Q14204	532	Cytoplasmic dynein 1 heavy chain 1	195
137	O14818	28	Proteasome subunit alpha type-7	197
138	P50990	60	T-complex protein 1 subunit theta	199
139	P60842	46	Eukaryotic initiation factor 4A-I	206
140	P00387	34	NADH-cytochrome b5 reductase 3	221
141	P62140 (+2)	37	Serine/threonine-protein phosphatase PP1-beta catalytic subunit	227
142	P40939	83	Trifunctional enzyme subunit alpha, mitochondrial	230
143	Q15084	48	Protein disulfide-isomerase A6	245
144	P35221	100	Catenin alpha-1	265
145	P61158	47	Actin-related protein 3	269
146	Q96DA0	23	Zymogen granule protein 16 homolog B	275
147	P50990	60	T-complex protein 1 subunit theta	280
148	P22314	118	Ubiquitin-like modifier-activating enzyme 1	283
149	P30040	29	Endoplasmic reticulum resident protein 29	292
150	Q9UJZ1	39	Stomatin-like protein 2	311
151	P11177	39	Pyruvate dehydrogenase E1 component subunit beta, mitochondrial	333
152	P25705	60	ATP synthase subunit alpha, mitochondrial	345
153	P27105	32	Erythrocyte band 7 integral membrane protein	348
154	Q99714	27	3-hydroxyacyl-CoA dehydrogenase type-2	354
