# Supplementary material for: Proteomic Analysis of Pure Human Airway Gland Mucus Reveals a Large Component of Protective Proteins
Source: PLoS One. 2015 Feb 23;10(2):e0116756. doi: 10.1371/journal.pone.0116756 (PMC4338240; doi:10.1371/journal.pone.0116756)
Supplement: S4 Table — Additional 114 proteins detected in 2 of 3 HN samples, other than the ones listed in S3 Table, are arranged according to their relative abundance (RA) in each group. (XLSX) [file pone.0116756.s004.xlsx]

## Sheet: S 4 Table
	Table S4. Proteins found in 2 of 3 HN mucus samples, top 37 proteins have protective properties.
	Accession #	MW (kDa)	Identified Proteins found in 2 of 3 samples (115)	RA
1	P61626	17	Lysozyme C	26
2	P98088	527	Mucin-5AC (Fragments)	37
3	Q2M2I5	55	Keratin, type I cytoskeletal 24	47
4	P35908	65	Keratin, type II cytoskeletal 2 epidermal	48
5	P59665 (+1)	10	Neutrophil defensin 1	69
6	P0C0L5	193	Complement C4-B	93
7	P61769	14	Beta-2-microglobulin	95
8	P06703	10	Protein S100-A6	100
9	P21333	281	Filamin-A	101
10	P0DJI8	14	Serum amyloid A-1 protein	103
11	P60866	13	40S ribosomal protein S20	111
12	P47929	15	Galectin-7	118
13	Q04828	37	Aldo-keto reductase family 1 member C1	144
14	P05164	84	Myeloperoxidase	150
15	P04179	25	Superoxide dismutase [Mn], mitochondrial	155
16	P08311	29	Cathepsin G	161
17	P17931	26	Galectin-3	162
18	P01591	18	Immunoglobulin J chain	172
19	P07858	38	Cathepsin B	173
20	P30508 (+1)	41	HLA class I histocompatibility antigen, Cw-12 alpha chain	182
21	P46781	23	40S ribosomal protein S9	184
22	P05091	56	Aldehyde dehydrogenase, mitochondrial	201
23	P15880	31	40S ribosomal protein S2	202
24	P09525	36	Annexin A4	215
25	P30044	22	Peroxiredoxin-5	216
26	P28838	56	Cytosol aminopeptidase	239
27	P62753	29	40S ribosomal protein S6	257
28	P30740	43	Leukocyte elastase inhibitor	263
29	P07099	53	Epoxide hydrolase 1	274
30	P05090	21	Apolipoprotein D	306
31	P23396	27	40S ribosomal protein S3	320
32	P39019	16	40S ribosomal protein S19	330
33	P20073	53	Annexin A7	339
34	P02652	11	Apolipoprotein A-II	351
35	Q8IWL1 (+1)	26	Pulmonary surfactant-associated protein A2/surfactant A2	363
36	P06454	12	Prothymosin alpha	368
37	Q9HCY8	12	Protein S100-A14	381
38	P63104	28	14-3-3 protein zeta/delta	76
39	P31943	49	Heterogeneous nuclear ribonucleoprotein H	105
40	P07195	37	L-lactate dehydrogenase B chain	108
41	P68371	50	Tubulin beta-4B chain	122
42	P07737	15	Profilin-1	130
43	P30050	18	60S ribosomal protein L12	134
44	P31947	28	14-3-3 protein sigma	137
45	P26641	50	Elongation factor 1-gamma	141
46	P61604	11	10 heat shock protein, mitochondrial	143
47	P49327	273	Fatty acid synthase	148
48	P37837	38	Transaldolase	152
49	P04075	39	Fructose-bisphosphate aldolase A	157
50	P46777	34	60S ribosomal protein L5	158
51	Q02878	33	60S ribosomal protein L6	159
52	P52907	33	F-actin-capping protein subunit alpha-1	165
53	Q7Z406	228	Myosin-14	168
54	Q07955	28	Serine/arginine-rich splicing factor 1	174
55	P48735	51	Isocitrate dehydrogenase [NADP], mitochondrial	175
56	P62258	29	14-3-3 protein epsilon	177
57	P09651	39	Heterogeneous nuclear ribonucleoprotein A1	179
58	P40227	58	T-complex protein 1 subunit zeta	187
59	Q07065	66	Cytoskeleton-associated protein 4	189
60	P05387	12	60S acidic ribosomal protein P2	192
61	P27348	28	14-3-3 protein theta	194
62	P49411	50	Elongation factor Tu, mitochondrial	196
63	P61224	21	Ras-related protein Rap-1b	198
64	Q9P2E9	152	Ribosome-binding protein 1	200
65	P61160	45	Actin-related protein 2	203
66	P09622	54	Dihydrolipoyl dehydrogenase, mitochondrial	204
67	Q13813	285	Spectrin alpha chain, non-erythrocytic 1	212
68	P39656	51	Dolichyl-diphosphooligosaccharide--protein glycosyltransferase subunit 1	222
69	O60716	108	Catenin delta-1	224
70	P30043	22	Flavin reductase (NADPH)	226
71	P14923	82	Junction plakoglobin	232
72	Q9Y4L1	111	Hypoxia up-regulated protein 1	236
73	Q9Y6N5	50	Sulfide:quinone oxidoreductase, mitochondrial	237
74	P00390	56	Glutathione reductase, mitochondrial	238
75	P78527	469	DNA-dependent protein kinase catalytic subunit	240
76	Q14508	13	WAP four-disulfide core domain protein 2	243
77	O00299	27	Chloride intracellular channel protein 1	244
78	P05026	35	Sodium/potassium-transporting ATPase subunit beta-1	246
79	P07602	58	Proactivator polypeptide	249
80	P16615	115	Sarcoplasmic/endoplasmic reticulum calcium ATPase 2	255
81	Q01105	33	Protein SET	256
82	P31930	53	Cytochrome b-c1 complex subunit 1, mitochondrial	259
83	Q07020	22	60S ribosomal protein L18	260
84	P30049	17	ATP synthase subunit delta, mitochondrial	267
85	P23526	48	Adenosylhomocysteinase	268
86	O75874	47	Isocitrate dehydrogenase [NADP] cytoplasmic	270
87	P30084	31	Enoyl-CoA hydratase, mitochondrial	273
88	P78371	57	T-complex protein 1 subunit beta	281
89	P51991	40	Heterogeneous nuclear ribonucleoprotein A3	282
90	P84090	12	Enhancer of rudimentary homolog	285
91	P30086	21	Phosphatidylethanolamine-binding protein 1	290
92	P43304	81	Glycerol-3-phosphate dehydrogenase, mitochondrial	293
93	P50395	51	Rab GDP dissociation inhibitor beta	295
94	Q06323	29	Proteasome activator complex subunit 1	296
95	P05388	34	60S acidic ribosomal protein P0	297
96	Q03252	68	Lamin-B2	298
97	Q9UL46	27	Proteasome activator complex subunit 2	299
98	P37802	22	Transgelin-2	300
99	P13010	83	X-ray repair cross-complementing protein 5	301
100	P35606	102	Coatomer subunit beta'	302
101	P40121	38	Macrophage-capping protein	305
102	P12956	70	X-ray repair cross-complementing protein 6	310
103	Q08211	141	ATP-dependent RNA helicase A	319
104	P49748	70	Very long-chain specific acyl-CoA dehydrogenase, mitochondrial	328
105	P25788	28	Proteasome subunit alpha type-3	331
106	P23142	77	Fibulin-1	335
107	Q13561	44	Dynactin subunit 2	336
108	O60437	205	Periplakin	337
109	Q13228	52	Selenium-binding protein 1	342
110	P13489	50	Ribonuclease inhibitor	366
111	Q16698	36	2,4-dienoyl-CoA reductase, mitochondrial	379
112	P53621	138	Coatomer subunit alpha	391
113	Q92616	293	Translational activator GCN1	413
114	P48047	23	ATP synthase subunit O, mitochondrial	418
115	P36542	33	ATP synthase subunit gamma, mitochondrial	437
