# Supplementary material for: Proteomic Analysis of Pure Human Airway Gland Mucus Reveals a Large Component of Protective Proteins
Source: PLoS One. 2015 Feb 23;10(2):e0116756. doi: 10.1371/journal.pone.0116756 (PMC4338240; doi:10.1371/journal.pone.0116756)
Supplement: S5 Table — The list of 269 proteins is arranged according to their relative abundance. (XLSX) [file pone.0116756.s005.xlsx]

## Sheet: 269-biological activities
	S 5. Biological activities of proteins (269) found in at least 2 of 3 HN mucus samples.
	Table S5. Biological activities of 269 proteins found in at least 2 of 3 HN mucus samples.
	Identified Proteins (269)	Accession #	MW, kDa	RA	Taxonomy	biological regulation	developmental process	establishment of localization	metabolic process	multicellular organismal process	binding	catalytic activity	enzyme regulator activity	molecular function
1	BPI fold-containing family B member 1 (LPLUNC1)	Q8TDL5	52	1	Homo sapiens						lipid binding			lipid binding
2	Mucin-5B	Q9HC84	596	2	Homo sapiens						protein binding			extracellular matrix structural constituent
3	Serum albumin	P02768	69	3	Homo sapiens	negative regulation of apoptosis		transport	lipid metabolic process	positive regulation of circadian sleep/wake cycle, non-REM sleep	oxygen binding			antioxidant activity
4	Lactotransferrin	P02788	78	4	Homo sapiens	iron ion homeostasis		transport			ferric iron binding	hydrolase activity		peptidase activity
5	Keratin, type I cytoskeletal 19	P08727	44	5	Homo sapiens		sarcomere organization			sarcomere organization	protein binding			structural molecule activity
6	Polymeric immunoglobulin receptor	P01833	83	6	Homo sapiens						protein binding			protein binding
7	Keratin, type II cytoskeletal 5	P13647	62	7	Homo sapiens		epidermis development			epidermis development	protein binding			structural molecule activity
8	Keratin, type II cytoskeletal 6A	P02538	60	8	Homo sapiens	positive regulation of cell proliferation	cell differentiation			ectoderm development	protein binding			structural molecule activity
9	Annexin A2	P07355	39	9	Homo sapiens	body fluid secretion	angiogenesis	body fluid secretion		body fluid secretion	calcium ion binding		phospholipase inhibitor activity	Rab GTPase binding
10	Keratin, type I cytoskeletal 17	Q04695	48	10	Homo sapiens		epidermis development			epidermis development	protein binding			structural molecule activity
11	Keratin, type II cytoskeletal 8	P05787	54	11	Homo sapiens						protein binding			structural molecule activity
12	Keratin, type I cytoskeletal 13	P13646	50	12	Homo sapiens		tongue morphogenesis			epidermis development				structural molecule activity
13	Deleted in malignant brain tumors 1 protein	Q9UGM3	261	13	Homo sapiens	pattern recognition receptor signaling pathway	epithelial cell differentiation	transport		multicellular organismal development	Gram-positive bacterial cell surface binding			Gram-negative bacterial cell surface binding
14	Keratin, type I cytoskeletal 14	P02533	52	14	Homo sapiens		epidermis development			epidermis development	protein binding			structural molecule activity
15	Actin, cytoplasmic 2	P63261	42	15	Homo sapiens	blood coagulation	sarcomere organization			axon guidance	nucleotide binding			structural constituent of cytoskeleton
16	Ig alpha-1 chain C region	P01876	38	16	Homo sapiens				protein-chromophore linkage		antigen binding			protein binding
17	Keratin, type I cytoskeletal 15	P19012	49	17	Homo sapiens		epidermis development			epidermis development	protein binding			structural molecule activity
18	Histone H2A type 1	P0C0S8 (+5)	14	18	Homo sapiens						enzyme binding			DNA binding
19	Keratin, type I cytoskeletal 18	P05783	48	19	Homo sapiens	tumor necrosis factor-mediated signaling pathway	anatomical structure morphogenesis	Golgi to plasma membrane CFTR protein transport			protein binding			structural molecule activity
20	IgGFc-binding protein	Q9Y6R7	572	20	Homo sapiens						protein binding			protein binding
21	Fibrinogen beta chain	P02675	56	21	Homo sapiens	signal transduction		platelet degranulation		blood coagulation	eukaryotic cell surface binding			protein binding
22	Ig gamma-1 chain C region	P01857	36	22	Homo sapiens						antigen binding			protein binding
23	ATP synthase subunit beta, mitochondrial	P06576	57	23	Homo sapiens	regulation of intracellular pH	angiogenesis	transport	respiratory electron transport chain	angiogenesis	eukaryotic cell surface binding	hydrolase activity		lipoprotein receptor activity
24	Fibrinogen alpha chain	P02671	95	24	Homo sapiens	signal transduction		platelet degranulation		blood coagulation	eukaryotic cell surface binding			protein binding
25	Histone H4	P62805	11	25	Homo sapiens	telomere maintenance					DNA binding			protein binding
26	Lysozyme C	P61626	17	26	Homo sapiens		cytolysis		cell wall catabolic process		protein binding	hydrolase activity		catalytic activity
27	Pyruvate kinase isozymes M1/M2	P14618	58	27	Homo sapiens		programmed cell death		metabolic process		metal ion binding	transferase activity		catalytic activity
28	Fibrinogen gamma chain	P02679	52	28	Homo sapiens	signal transduction		platelet degranulation		blood coagulation	protein binding, bridging			eukaryotic cell surface binding
29	Prelamin-A/C	P02545	74	29	Homo sapiens	cell structure disassembly during apoptosis	ventricular cardiac muscle cell development	sterol regulatory element binding protein nuclear translocation		muscle development	protein binding			structural molecule activity
30	Keratin, type II cytoskeletal 7	P08729	51	30	Homo sapiens	regulation of translation			DNA replication		protein binding			structural molecule activity
31	Keratin, type II cytoskeletal 4	P19013	57	31	Homo sapiens	negative regulation of epithelial cell proliferation	epithelial cell differentiation							structural molecule activity
32	Tubulin alpha-1B chain	P68363	50	32	Homo sapiens			microtubule-based movement	GTP catabolic process		nucleotide binding	GTPase activity		structural molecule activity
33	Myosin-9	P35579	227	33	Homo sapiens	regulation of cell shape	in utero embryonic development	protein transport	membrane protein ectodomain proteolysis	myoblast fusion	nucleotide binding	ATPase activity		motor activity
34	Apolipoprotein A-I	P02647	31	34	Homo sapiens	positive regulation of hydrolase activity		transport	steroid metabolic process	blood coagulation	lipid binding		phosphatidylcholine-sterol O-acyltransferase activator activity	phosphatidylcholine-sterol O-acyltransferase activator activity
35	Vimentin	P08670	54	35	Homo sapiens	cell structure disassembly during apoptosis	cell structure disassembly during apoptosis	muscle filament sliding		muscle filament sliding	protein binding			structural molecule activity
36	Hemoglobin subunit beta	P68871	16	36	Homo sapiens	positive regulation of nitric oxide biosynthetic process		transport	hydrogen peroxide catabolic process	regulation of blood pressure	oxygen binding	peroxidase activity		peroxidase activity
37	Filamin-B	O75369	278	37	Homo sapiens	cytoskeletal anchoring at plasma membrane	muscle development			multicellular organismal development	protein binding			protein binding
38	Mucin-5AC (Fragments)	P98088	527	37	Homo sapiens					digestion				extracellular matrix structural constituent
39	Aconitate hydratase, mitochondrial	Q99798	85	38	Homo sapiens				tricarboxylic acid cycle		iron ion binding	lyase activity		lyase activity
40	Complement C3	P01024	187	39	Homo sapiens	signal transduction			complement activation		protein binding		endopeptidase inhibitor activity	endopeptidase inhibitor activity
41	Calmodulin	P62158	17	40	Homo sapiens	activation of phospholipase C activity		platelet degranulation	glycogen catabolic process	muscle contraction	calcium ion binding			protein binding
42	Ig kappa chain C region	P01834	12	41	Homo sapiens	complement activation			complement activation		antigen binding			protein binding
43	Keratin, type II cytoskeletal 1	P04264	66	42	Homo sapiens	fibrinolysis	epidermis development		complement activation, lectin pathway	epidermis development	sugar binding			structural molecule activity
44	Alpha-1-antichymotrypsin	P01011	48	43	Homo sapiens	negative regulation of peptidase activity				maintenance of gastrointestinal epithelium	DNA binding		protease inhibitor activity	protease inhibitor activity
45	Annexin A1	P04083	39	44	Homo sapiens	signal transduction	gliogenesis	arachidonic acid secretion	lipid metabolic process	estrous cycle phase	calcium ion binding		phospholipase A2 inhibitor activity	structural molecule activity
46	Keratin, type I cytoskeletal 9	P35527	62	45	Homo sapiens		epidermis development			epidermis development	protein binding			structural molecule activity
47	Myoferlin	Q9NZM1	235	46	Homo sapiens	regulation of vascular endothelial growth factor receptor signaling pathway				blood circulation	phospholipid binding			protein binding
48	Keratin, type I cytoskeletal 24	Q2M2I5	55	47	Homo sapiens									structural molecule activity
49	Keratin, type II cytoskeletal 2 epidermal	P35908	65	48	Homo sapiens		keratinocyte activation			epidermis development	protein binding			structural molecule activity
50	Tubulin beta chain	P07437	50	49	Homo sapiens	natural killer cell mediated cytotoxicity	neuron differentiation	microtubule-based movement	GTP catabolic process	neuron differentiation	peptide binding	GTPase activity		structural molecule activity
51	Beta-2-glycoprotein 1	P02749	38	50	Homo sapiens	positive regulation of lipoprotein lipase activity	organ regeneration	triacylglycerol transport	plasminogen activation	organ regeneration	lipid binding		lipoprotein lipase activator activity	lipoprotein lipase activator activity
52	Elongation factor 1-alpha 1	P68104 (+1)	50	51	Homo sapiens				GTP catabolic process		nucleotide binding	GTPase activity		GTPase activity
53	Heat shock protein HSP 90-beta	P08238	83	52	Homo sapiens	positive regulation of nitric oxide biosynthetic process	placenta development		protein folding	axon guidance	nucleotide binding	protein serine/threonine kinase activity	nitric-oxide synthase regulator activity	nitric-oxide synthase regulator activity
54	Clusterin	P10909	52	53	Homo sapiens	positive regulation of NF-kappaB transcription factor activity	endocrine pancreas development	platelet degranulation	lipid metabolic process	neurite morphogenesis	protein binding	ATPase activity		ATPase activity
55	Clathrin heavy chain 1	Q00610	192	54	Homo sapiens	negative regulation of epidermal growth factor receptor signaling pathway	axon guidance	post-Golgi vesicle-mediated transport	receptor internalization	axon guidance	binding			structural molecule activity
56	Retinal dehydrogenase 1	P00352	55	55	Homo sapiens	positive regulation of Ras GTPase activity			oxidation reduction		androgen binding	oxidoreductase activity	Ras GTPase activator activity	Ras GTPase activator activity
57	Vitamin D-binding protein	P02774	53	56	Homo sapiens			transport	steroid metabolic process	lactation	actin binding			vitamin D binding
58	Antileukoproteinase	P03973	14	57	Homo sapiens	negative regulation of peptidase activity							serine-type endopeptidase inhibitor activity	serine-type endopeptidase inhibitor activity
59	Ig lambda-2 chain C regions	P0CG05 (+1)	11	58	Homo sapiens	complement activation			complement activation		antigen binding			antigen binding
60	Aspartate aminotransferase, mitochondrial	P00505	48	59	Homo sapiens			transport	biosynthetic process		pyridoxal phosphate binding	transferase activity		catalytic activity
61	Alpha-actinin-4	O43707	105	60	Homo sapiens	positive regulation of sodium:hydrogen antiporter activity		transport		blood coagulation	nucleoside binding			protein binding
62	Keratin, type I cytoskeletal 10	P13645	59	61	Homo sapiens		epithelial cell differentiation			epidermis development	protein binding			structural molecule activity
63	Neuroblast differentiation-associated protein AHNAK	Q09666	629	62	Homo sapiens		nervous system development			nervous system development	protein binding			protein binding
64	Transketolase	P29401	68	64	Homo sapiens	regulation of growth			metabolic process		thiamin pyrophosphate binding	transferase activity		catalytic activity
65	78 kDa glucose-regulated protein	P11021	72	65	Homo sapiens	negative regulation of caspase activity	cerebellar Purkinje cell layer development	platelet degranulation	ER-associated protein catabolic process	cerebellum structural organization	calcium ion binding	ATPase activity	caspase inhibitor activity	caspase inhibitor activity
66	Heat shock cognate 71 kDa protein	P11142	71	66	Homo sapiens	neurotransmitter secretion		neurotransmitter secretion	protein folding	synaptic transmission	nucleotide binding	ATPase activity, coupled		ATPase activity, coupled
67	Alpha-enolase	P06733	47	67	Homo sapiens	negative regulation of cell growth			transcription, DNA-dependent		metal ion binding	lyase activity		phosphopyruvate hydratase activity
68	Heat shock protein beta-1	P04792	23	68	Homo sapiens	negative regulation of protein kinase activity	angiogenesis		RNA metabolic process	angiogenesis	protein binding		protein kinase C inhibitor activity	protein kinase C inhibitor activity
69	Neutrophil defensin 1	P59665 (+1)	10	69	Homo sapiens
70	Plectin	Q15149	532	70	Homo sapiens	cell structure disassembly during apoptosis	cell structure disassembly during apoptosis				protein binding			structural constituent of muscle
71	Zinc-alpha-2-glycoprotein	P25311	34	71	Homo sapiens	negative regulation of cell proliferation			lipid catabolic process		protein transmembrane transporter activity	ribonuclease activity		ribonuclease activity
72	Heat shock 70 kDa protein 1A/1B	P08107	70	72	Homo sapiens	negative regulation of cell growth			protein refolding		nucleotide binding			receptor activity
73	Sodium/potassium-transporting ATPase subunit alpha-1	P05023	113	73	Homo sapiens	regulation of blood pressure		transport	ATP biosynthetic process	regulation of blood pressure	metal ion binding	catalytic activity		catalytic activity
74	Glutamate dehydrogenase 1, mitochondrial	P00367	61	74	Homo sapiens	positive regulation of insulin secretion			glutamate catabolic process		binding	oxidoreductase activity		binding
75	Serotransferrin	P02787	77	75	Homo sapiens	blood coagulation		transferrin transport		blood coagulation	ferric iron binding			protein binding
76	14-3-3 protein zeta/delta	P63104	28	76	Homo sapiens	blood coagulation		histamine secretion by mast cell	RNA metabolic process	blood coagulation	protein binding			protein binding
77	Protein disulfide-isomerase A3	P30101	57	77	Homo sapiens	protein retention in ER lumen		protein import into nucleus	protein amino acid N-linked glycosylation via asparagine		protein binding	isomerase activity		electron carrier activity
78	Protein disulfide-isomerase	P07237	57	78	Homo sapiens	cell redox homeostasis			lipoprotein metabolic process		protein binding	isomerase activity		procollagen-proline 4-dioxygenase activity
79	Calnexin	P27824	68	79	Homo sapiens			protein secretion	protein amino acid N-linked glycosylation via asparagine		sugar binding			protein binding
80	Glyceraldehyde-3-phosphate dehydrogenase	P04406	36	81	Homo sapiens	protein stabilization	neuron apoptosis		gluconeogenesis		binding	oxidoreductase activity		binding
81	Heat shock protein HSP 90-alpha	P07900	85	82	Homo sapiens	regulation of nitric-oxide synthase activity	axon guidance	mitochondrial transport	protein refolding	axon guidance	nucleotide binding	ATPase activity	nitric-oxide synthase regulator activity	protein serine/threonine kinase activity
82	Triosephosphate isomerase	P60174	31	83	Homo sapiens		embryonic development		metabolic process	multicellular organismal development		isomerase activity		catalytic activity
83	Serpin B3	P29508	45	84	Homo sapiens	regulation of proteolysis					protein binding		serine-type endopeptidase inhibitor activity	serine-type endopeptidase inhibitor activity
84	Alpha-1-antitrypsin	P01009	47	86	Homo sapiens	regulation of proteolysis		platelet degranulation		blood coagulation	protein binding		endopeptidase inhibitor activity	endopeptidase inhibitor activity
85	Haptoglobin	P00738	45	87	Homo sapiens	cellular iron ion homeostasis			proteolysis		hemoglobin binding	serine-type endopeptidase activity		hemoglobin binding
86	Peroxiredoxin-1	Q06830	22	88	Homo sapiens		skeletal development		oxidation reduction	skeletal development	protein binding	oxidoreductase activity		peroxidase activity
87	ATP synthase subunit alpha, mitochondrial	P25705	60	89	Homo sapiens	negative regulation of endothelial cell proliferation	embryonic development	transport	respiratory electron transport chain	embryonic development	eukaryotic cell surface binding	ATPase activity		ATPase activity
88	Elongation factor 2	P13639	95	90	Homo sapiens				GTP catabolic process		nucleotide binding	GTPase activity		GTPase activity
89	Malate dehydrogenase, mitochondrial	P40926	36	91	Homo sapiens				gluconeogenesis		binding	oxidoreductase activity		catalytic activity
90	Calreticulin	P27797	48	92	Homo sapiens	cellular calcium ion homeostasis	negative regulation of neuron differentiation	protein export from nucleus	protein amino acid N-linked glycosylation via asparagine	cardiac muscle cell differentiation	hormone binding			protein binding
91	Complement C4-B	P0C0L5	193	93	Homo sapiens	complement activation			complement activation				endopeptidase inhibitor activity	endopeptidase inhibitor activity
92	Endoplasmin	P14625	92	94	Homo sapiens	sequestering of calcium ion		protein transport	ER-associated protein catabolic process		virion binding			protein binding
93	Beta-2-microglobulin	P61769	14	95	Homo sapiens	regulation of defense response to virus by virus					protein binding			protein binding
94	60 kDa heat shock protein, mitochondrial	P10809	61	96	Homo sapiens	caspase activation	cell death		ATP catabolic process	B cell cytokine production	DNA replication origin binding	ATPase activity		ATPase activity
95	Neutral alpha-glucosidase AB	Q14697	107	97	Homo sapiens				protein amino acid N-linked glycosylation via asparagine		carbohydrate binding	hydrolase activity		catalytic activity
96	Heterogeneous nuclear ribonucleoprotein K	P61978	51	98	Homo sapiens	signal transduction			RNA splicing		RNA binding			protein binding
97	Myosin light polypeptide 6	P60660	17	99	Homo sapiens		skeletal muscle development	muscle filament sliding		muscle contraction	calcium ion binding	actin-dependent ATPase activity		actin-dependent ATPase activity
98	Protein S100-A6	P06703	10	100	Homo sapiens	signal transduction	axonogenesis	transmembrane ion transport		axonogenesis	metal ion binding			ion transmembrane transporter activity
99	Filamin-A	P21333	281	101	Homo sapiens	negative regulation of transcription factor activity		establishment of protein localization	protein stabilization	blood coagulation	protein binding			signal transducer activity
100	Ceruloplasmin	P00450	122	102	Homo sapiens	cellular iron ion homeostasis		transport	oxidation reduction		copper ion binding	oxidoreductase activity		ferroxidase activity
101	Serum amyloid A-1 protein	P0DJI8	14	103	unknown
102	Gelsolin	P06396	86	104	Homo sapiens	barbed-end actin filament capping	oligodendrocyte development	vesicle-mediated transport		tissue regeneration	calcium ion binding			protein binding
103	Heterogeneous nuclear ribonucleoprotein H	P31943	49	105	Homo sapiens	regulation of RNA splicing			RNA splicing		nucleotide binding			protein binding
104	Annexin A5	P08758	36	106	Homo sapiens	blood coagulation				blood coagulation	eukaryotic cell surface binding		phospholipase inhibitor activity	phospholipase inhibitor activity
105	Major vault protein	Q14764	99	107	Homo sapiens			transport			protein binding			protein binding
106	L-lactate dehydrogenase B chain	P07195	37	108	Homo sapiens				oxidation reduction		identical protein binding	oxidoreductase activity		binding
107	Anterior gradient protein 2 homolog	O95994	20	109	Homo sapiens						protein binding			protein binding
108	40S ribosomal protein S20	P60866	13	111	Homo sapiens		endocrine pancreas development		RNA metabolic process	endocrine pancreas development	RNA binding			structural constituent of ribosome
109	Complement factor H	P08603	139	112	Homo sapiens	complement activation			complement activation
110	Alpha-2-macroglobulin	P01023	163	113	Homo sapiens	small GTPase mediated signal transduction		platelet degranulation		blood coagulation	protein binding		endopeptidase inhibitor activity	endopeptidase inhibitor activity
111	Aldehyde dehydrogenase, dimeric NADP-preferring	P30838	50	114	Homo sapiens	positive regulation of cell proliferation	aging		oxidation reduction			oxidoreductase activity		oxidoreductase activity, acting on the aldehyde or oxo group of donors, NAD or NADP as acceptor
112	Voltage-dependent anion-selective channel protein 1	P21796	31	115	Homo sapiens		apoptosis	transport		behavioral fear response	protein binding			voltage-gated anion channel activity
113	Alpha-1-acid glycoprotein 1	P02763	24	116	Homo sapiens	regulation of immune system process		transport			binding			binding
114	Arachidonate 15-lipoxygenase	P16050	75	117	Homo sapiens		ossification		oxidation reduction	bone mineralization	iron ion binding	oxidoreductase activity		iron ion binding
115	Galectin-7	P47929	15	118	Homo sapiens		apoptosis				sugar binding			sugar binding
116	ADP/ATP translocase 2	P05141	33	119	Homo sapiens	regulation of insulin secretion		transport	energy reserve metabolic process		binding			binding
117	Glutathione S-transferase P	P09211	23	120	Homo sapiens	negative regulation of protein kinase activity	organ regeneration		metabolic process	central nervous system development	nitric oxide binding	transferase activity	kinase regulator activity	kinase regulator activity
118	Moesin	P26038	68	121	Homo sapiens						binding			binding
119	Tubulin beta-4B chain	P68371	50	122	Homo sapiens	natural killer cell mediated cytotoxicity		microtubule-based movement	GTP catabolic process		nucleotide binding	GTPase activity		structural molecule activity
120	Phosphoglycerate kinase 1	P00558	45	123	Homo sapiens				gluconeogenesis		nucleotide binding	transferase activity		ATP binding
121	Stress-70 protein, mitochondrial	P38646	74	124	Homo sapiens	anti-apoptosis			protein folding		nucleotide binding			protein binding
122	Galectin-3-binding protein	Q08380	65	125	Homo sapiens	signal transduction					protein binding			scavenger receptor activity
123	Complement factor B	P00751	86	126	Homo sapiens	complement activation			complement activation		complement binding	hydrolase activity		complement binding
124	Voltage-dependent anion-selective channel protein 2	P45880	32	127	Homo sapiens			transport			nucleotide binding			voltage-gated anion channel activity
125	Nucleolin	P19338	77	128	Homo sapiens		angiogenesis			angiogenesis	nucleotide binding			protein binding
126	Profilin-1	P07737	15	130	Homo sapiens	blood coagulation (30)	neural tube closure	platelet degranulation		neural tube closure	phosphatidylinositol-4,5-bisphosphate binding			proline-rich region binding
127	Protein disulfide-isomerase A4	P13667	73	131	Homo sapiens	cell redox homeostasis		protein secretion	glycerol ether metabolic process		protein binding	isomerase activity		electron carrier activity
128	Heterogeneous nuclear ribonucleoproteins A2/B1	P22626	37	132	Homo sapiens			RNA transport	RNA splicing		nucleotide binding			protein binding
129	Neutrophil gelatinase-associated lipocalin	P80188	23	133	Homo sapiens	iron ion homeostasis	apoptosis	transport			binding			binding
130	60S ribosomal protein L12	P30050	18	134	Homo sapiens		endocrine pancreas development		viral transcription	endocrine pancreas development	RNA binding			structural constituent of ribosome
131	Poly(rC)-binding protein 1	Q15365	37	135	Homo sapiens				mRNA metabolic process		RNA binding			protein binding
132	Lumican	P51884	38	136	Homo sapiens		cartilage development			visual perception	collagen binding			extracellular matrix structural constituent
133	14-3-3 protein sigma	P31947	28	137	Homo sapiens	negative regulation of caspase activity	keratinocyte differentiation			skin development	protein binding		protein kinase C inhibitor activity	protein kinase C inhibitor activity
134	Desmoplakin	P15924	332	138	Homo sapiens	cell structure disassembly during apoptosis	keratinocyte differentiation		peptide cross-linking	epidermis development	protein binding			structural molecule activity
135	L-lactate dehydrogenase A chain	P00338	37	139	Homo sapiens				oxidation reduction		binding	oxidoreductase activity		binding
136	Calpain-2 catalytic subunit	P17655	80	140	Homo sapiens		blastocyst development		proteolysis	myoblast fusion	calcium ion binding	hydrolase activity		peptidase activity
137	Elongation factor 1-gamma	P26641	50	141	Homo sapiens				translation		translation elongation factor activity			translation elongation factor activity
138	Cathepsin D	P07339	45	142	Homo sapiens		cell death		proteolysis			hydrolase activity		peptidase activity
139	10 kDa heat shock protein, mitochondrial	P61604	11	143	Homo sapiens	caspase activation	caspase activation		protein folding		ATP binding			protein binding
140	Aldo-keto reductase family 1 member C1	Q04828	37	144	Homo sapiens	cholesterol homeostasis		bile acid and bile salt transport	bile acid metabolic process	digestion	carboxylic acid binding	oxidoreductase activity		carboxylic acid binding
141	Ornithine aminotransferase, mitochondrial	P04181	49	146	Homo sapiens				cellular nitrogen compound metabolic process	visual perception	pyridoxal phosphate binding	transferase activity		catalytic activity
142	40S ribosomal protein SA	P08865	33	147	Homo sapiens		endocrine pancreas development	rRNA export from nucleus	RNA metabolic process	endocrine pancreas development	ribosome binding			structural constituent of ribosome
143	Fatty acid synthase	P49327	273	148	Homo sapiens	positive regulation of cellular metabolic process			biosynthetic process		zinc ion binding	oxidoreductase activity		acyl carrier activity
144	Peroxiredoxin-2	P32119	22	149	Homo sapiens	activation of MAPK activity	thymus development		hydrogen peroxide catabolic process	thymus development		oxidoreductase activity		antioxidant activity
145	Myeloperoxidase	P05164	84	150	Homo sapiens	anti-apoptosis	aging		hydrogen peroxide catabolic process		chromatin binding	oxidoreductase activity		peroxidase activity
146	Heterogeneous nuclear ribonucleoproteins C1/C2	P07910	34	151	Homo sapiens				RNA splicing		nucleotide binding			protein binding
147	Transaldolase	P37837	38	152	Homo sapiens				metabolic process		monosaccharide binding	transferase activity		catalytic activity
148	Peptidyl-prolyl cis-trans isomerase A	P62937	18	154	Homo sapiens	regulation of viral genome replication		platelet degranulation	RNA-dependent DNA replication	blood coagulation	virion binding	isomerase activity		peptidyl-prolyl cis-trans isomerase activity
149	Superoxide dismutase [Mn], mitochondrial	P04179	25	155	Homo sapiens	regulation of catalytic activity	neuron development		oxidation reduction	hemopoiesis (20)	oxygen binding	oxidoreductase activity		superoxide dismutase activity
150	Transitional endoplasmic reticulum ATPase	P55072	89	156	Homo sapiens	caspase activation	caspase activation	establishment of protein localization	proteasomal ubiquitin-dependent protein catabolic process		binding	hydrolase activity		binding
151	Fructose-bisphosphate aldolase A	P04075	39	157	Homo sapiens	regulation of cell shape		platelet degranulation	gluconeogenesis	striated muscle contraction	fructose binding	lyase activity		catalytic activity
152	60S ribosomal protein L5	P46777	34	158	Homo sapiens		endocrine pancreas development		RNA metabolic process	endocrine pancreas development	RNA binding			structural constituent of ribosome
153	60S ribosomal protein L6	Q02878	33	159	Homo sapiens	regulation of transcription, DNA-dependent	endocrine pancreas development		viral transcription	endocrine pancreas development	RNA binding			structural constituent of ribosome
154	Cathepsin G	P08311	29	161	Homo sapiens	positive regulation of immune response			proteolysis		heparin binding	hydrolase activity		heparin binding
155	Galectin-3	P17931	26	162	Homo sapiens		cell differentiation		RNA splicing	skeletal development	sugar binding			protein binding
156	6-phosphogluconate dehydrogenase, decarboxylating	P52209	53	164	Homo sapiens				oxidation reduction		binding	oxidoreductase activity		binding
157	F-actin-capping protein subunit alpha-1	P52907	33	165	Homo sapiens	actin filament capping				blood coagulation	protein binding			protein binding
158	Nucleophosmin	P06748	33	166	Homo sapiens	negative regulation of cell proliferation	cell aging	nucleocytoplasmic transport	DNA repair		ribosomal large subunit binding			transcription coactivator activity
159	Myosin-14	Q7Z406	228	168	Homo sapiens	regulation of cell shape	axon guidance			axon guidance	nucleotide binding			motor activity
160	Prohibitin	P35232	30	171	Homo sapiens	negative regulation of cell growth			DNA replication		protein binding			protein binding
161	Immunoglobulin J chain	P01591	18	172	Homo sapiens						antigen binding			antigen binding
162	Cathepsin B	P07858	38	173	Homo sapiens	regulation of apoptosis	skeletal muscle development		autophagy	skeletal muscle development	peptide binding	hydrolase activity		cysteine-type peptidase activity
163	Serine/arginine-rich splicing factor 1	Q07955	28	174	Homo sapiens		in utero embryonic development	mRNA export from nucleus	termination of RNA polymerase II transcription	in utero embryonic development	nucleotide binding			protein binding
164	Isocitrate dehydrogenase [NADP], mitochondrial	P48735	51	175	Homo sapiens				oxidation reduction		NAD binding	oxidoreductase activity		magnesium ion binding
165	Tumor-associated calcium signal transducer 2	P09758	36	176	Homo sapiens	cell surface receptor linked signal transduction				visual perception				receptor activity
166	14-3-3 protein epsilon	P62258	29	177	Homo sapiens	negative regulation of protein amino acid dephosphorylation	hippocampus development	protein targeting		cerebral cortex development	protein binding			protein binding
167	Ezrin	P15311	69	178	Homo sapiens	cytoskeletal anchoring at plasma membrane	axon guidance			axon guidance	binding			binding
168	Heterogeneous nuclear ribonucleoprotein A1	P09651	39	179	Homo sapiens			transport	RNA splicing		nucleotide binding			protein binding
169	Calpain-1 catalytic subunit	P07384	82	180	Homo sapiens	positive regulation of cell proliferation			proteolysis		calcium ion binding	hydrolase activity		peptidase activity
170	HLA class I histocompatibility antigen, Cw-12 alpha chain	P30508 (+1)	41	182	Homo sapiens									MHC class I receptor activity
171	40S ribosomal protein S9	P46781	23	184	Homo sapiens	positive regulation of cell proliferation	endocrine pancreas development		RNA metabolic process	endocrine pancreas development	RNA binding			translation regulator activity
172	Tropomyosin alpha-3 chain	P06753	33	185	Homo sapiens	regulation of muscle contraction		muscle filament sliding		muscle contraction	protein binding			molecular function
173	Ras GTPase-activating-like protein IQGAP1	P46940	189	186	Homo sapiens	positive regulation of GTPase activity			energy reserve metabolic process		protein binding		GTPase activator activity	GTPase inhibitor activity
174	T-complex protein 1 subunit zeta	P40227	58	187	Homo sapiens				cellular protein metabolic process		unfolded protein binding			nucleotide binding
175	Thioredoxin	P10599	12	188	Homo sapiens	positive regulation of DNA binding		transport	oxidation reduction		protein binding	protein disulfide oxidoreductase activity		protein disulfide oxidoreductase activity
176	Cytoskeleton-associated protein 4	Q07065	66	189	Homo sapiens
177	Alcohol dehydrogenase class 4 mu/sigma chain	P40394	41	191	Homo sapiens	negative regulation of signal transduction			retinol metabolic process		retinol binding	oxidoreductase activity		receptor antagonist activity
178	60S acidic ribosomal protein P2	P05387	12	192	Homo sapiens		endocrine pancreas development		translational elongation	endocrine pancreas development	RNA binding			structural constituent of ribosome
179	14-3-3 protein theta	P27348	28	194	Homo sapiens	small GTPase mediated signal transduction		protein targeting			protein binding			protein binding
180	Cytoplasmic dynein 1 heavy chain 1	Q14204	532	195	Homo sapiens			transport	ATP catabolic process		nucleotide binding	ATPase activity		motor activity
181	Elongation factor Tu, mitochondrial	P49411	50	196	Homo sapiens				GTP catabolic process		nucleotide binding	GTPase activity		GTPase activity
182	Proteasome subunit alpha type-7	O14818	28	197	Homo sapiens	cell cycle checkpoint	apoptosis		cellular nitrogen compound metabolic process		protein binding	hydrolase activity		endopeptidase activity
183	Ras-related protein Rap-1b	P61224	21	198	Homo sapiens	blood coagulation			GTP catabolic process	blood coagulation	nucleotide binding	GTPase activity		GTPase activity
184	T-complex protein 1 subunit theta	P50990	60	199	Homo sapiens				cellular protein metabolic process		unfolded protein binding	ATPase activity, coupled		ATPase activity, coupled
185	Ribosome-binding protein 1	Q9P2E9	152	200	Homo sapiens	signal transduction		transport	translation					receptor activity
186	Aldehyde dehydrogenase, mitochondrial	P05091	56	201	Homo sapiens	neurotransmitter biosynthetic process			oxidation reduction	neurotransmitter biosynthetic process		oxidoreductase activity		electron carrier activity
187	40S ribosomal protein S2	P15880	31	202	Homo sapiens		endocrine pancreas development		RNA metabolic process	endocrine pancreas development	RNA binding			structural constituent of ribosome
188	Actin-related protein 2	P61160	45	203	Homo sapiens						nucleotide binding			protein binding
189	Dihydrolipoyl dehydrogenase, mitochondrial	P09622	54	204	Homo sapiens	cell redox homeostasis	aging		branched chain family amino acid catabolic process	gastrulation	FAD binding	oxidoreductase activity		dihydrolipoyl dehydrogenase activity
190	BPI fold-containing family A member 1 (SPLUNC1)	Q9NP55	27	205	Homo sapiens						lipid binding			molecular function
191	Eukaryotic initiation factor 4A-I	P60842	46	206	Homo sapiens		organ regeneration		nuclear-transcribed mRNA poly(A) tail shortening	organ regeneration	nucleotide binding	hydrolase activity		translation initiation factor activity
192	Spectrin alpha chain, non-erythrocytic 1	Q13813	285	212	Homo sapiens	actin filament capping	cell structure disassembly during apoptosis			axon guidance	calcium ion binding			protein binding
193	Annexin A4	P09525	36	215	Homo sapiens	signal transduction					calcium ion binding		phospholipase inhibitor activity	phospholipase inhibitor activity
194	Peroxiredoxin-5, mitochondrial	P30044	22	216	Homo sapiens	negative regulation of caspase activity			oxidation reduction			oxidoreductase activity	caspase inhibitor activity	caspase inhibitor activity
195	NADH-cytochrome b5 reductase 3	P00387	34	221	Homo sapiens				oxidation reduction	blood circulation		oxidoreductase activity		cytochrome-b5 reductase activity
196	Catenin delta-1	O60716	108	224	Homo sapiens	Wnt receptor signaling pathway	salivary gland morphogenesis		transcription, DNA-dependent	salivary gland morphogenesis	binding			binding
197	Flavin reductase (NADPH)	P30043	22	226	Homo sapiens				heme catabolic process		binding	oxidoreductase activity		binding
198	Serine/threonine-protein phosphatase PP1-beta catalytic subunit	P62140 (+2)	37	227	Homo sapiens	regulation of cell adhesion			triacylglycerol catabolic process		metal ion binding	hydrolase activity		myosin-light-chain-phosphatase activity
199	Trifunctional enzyme subunit alpha, mitochondrial	P40939	83	230	Homo sapiens				fatty acid beta-oxidation		binding	oxidoreductase activity		catalytic activity
200	Junction plakoglobin	P14923	82	232	Homo sapiens	negative regulation of transcription from RNA polymerase II promoter	nervous system development			gastrulation	binding			structural molecule activity
201	Hypoxia up-regulated protein 1	Q9Y4L1	111	236	Homo sapiens						nucleotide binding			protein binding
202	Sulfide:quinone oxidoreductase, mitochondrial	Q9Y6N5	50	237	Homo sapiens				oxidation reduction			oxidoreductase activity		oxidoreductase activity
203	Glutathione reductase, mitochondrial	P00390	56	238	Homo sapiens	cell redox homeostasis			oxidation reduction		protein homodimerization activity	oxidoreductase activity		glutathione-disulfide reductase activity
204	Cytosol aminopeptidase	P28838	56	239	Homo sapiens				protein metabolic process		manganese ion binding	hydrolase activity		manganese ion binding
205	DNA-dependent protein kinase catalytic subunit	P78527	469	240	Homo sapiens	positive regulation of transcription from RNA polymerase II promoter			DNA repair		DNA binding	transferase activity		binding
206	WAP four-disulfide core domain protein 2	Q14508	13	243	Homo sapiens	negative regulation of peptidase activity			proteolysis				serine-type endopeptidase inhibitor activity	serine-type endopeptidase inhibitor activity
207	Chloride intracellular channel protein 1	O00299	27	244	Homo sapiens	signal transduction		transport			protein binding			voltage-gated ion channel activity
208	Protein disulfide-isomerase A6	Q15084	48	245	Homo sapiens	cell redox homeostasis			glycerol ether metabolic process		protein binding	isomerase activity		electron carrier activity
209	Sodium/potassium-transporting ATPase subunit beta-1	P05026	35	246	Homo sapiens	blood coagulation		transport	ATP biosynthetic process (70)	blood coagulation	protein binding	sodium:potassium-exchanging ATPase activity		sodium:potassium-exchanging ATPase activity
210	Proactivator polypeptide	P07602	58	249	Homo sapiens	blood coagulation	developmental growth	platelet degranulation	glycosphingolipid metabolic process	blood coagulation	lipid binding		enzyme activator activity	enzyme activator activity
211	Prohibitin-2	Q99623	33	254	Homo sapiens	regulation of transcription, DNA-dependent			transcription, DNA-dependent		protein binding			receptor activity
212	Sarcoplasmic/endoplasmic reticulum calcium ATPase 2	P16615	115	255	Homo sapiens	blood coagulation	epidermis development	transport	ATP biosynthetic process	epidermis development	metal ion binding	catalytic activity		catalytic activity
213	Protein SET	Q01105	33	256	Homo sapiens	negative regulation of neuron apoptosis		nucleocytoplasmic transport	DNA replication		protein binding		protein phosphatase type 2A regulator activity	protein phosphatase inhibitor activity
214	40S ribosomal protein S6	P62753	29	257	Homo sapiens	glucose homeostasis	endocrine pancreas development		RNA metabolic process	endocrine pancreas development	protein binding			structural constituent of ribosome
215	Cytochrome b-c1 complex subunit 1, mitochondrial	P31930	53	259	Homo sapiens			transport	proteolysis		zinc ion binding	ubiquinol-cytochrome-c reductase activity		ubiquinol-cytochrome-c reductase activity
216	60S ribosomal protein L18	Q07020	22	260	Homo sapiens		endocrine pancreas development		viral transcription	endocrine pancreas development	RNA binding			structural constituent of ribosome
217	Leukocyte elastase inhibitor	P30740	43	263	Homo sapiens	regulation of proteolysis							serine-type endopeptidase inhibitor activity	serine-type endopeptidase inhibitor activity
218	Catenin alpha-1	P35221	100	265	Homo sapiens	positive regulation of muscle cell differentiation	ovarian follicle development			ovarian follicle development	protein binding			structural molecule activity
219	ATP synthase subunit delta, mitochondrial	P30049	17	267	Homo sapiens			transport	respiratory electron transport chain		ATP binding	ATPase activity		transporter activity
220	Adenosylhomocysteinase	P23526	48	268	Homo sapiens				one-carbon compound metabolic process		protein binding	hydrolase activity		protein binding
221	Actin-related protein 3	P61158	47	269	Homo sapiens	positive regulation of dendrite morphogenesis	cell projection organization			positive regulation of dendrite morphogenesis	nucleotide binding			protein binding
222	Isocitrate dehydrogenase [NADP] cytoplasmic	O75874	47	270	Homo sapiens				tricarboxylic acid cycle		protein homodimerization activity	oxidoreductase activity		NAD binding
223	Enoyl-CoA hydratase, mitochondrial	P30084	31	273	Homo sapiens				fatty acid beta-oxidation		protein binding	lyase activity		catalytic activity
224	Epoxide hydrolase 1	P07099	53	274	Homo sapiens				aromatic compound catabolic process			hydrolase activity		catalytic activity
225	Zymogen granule protein 16 homolog B	Q96DA0	23	275	Homo sapiens						sugar binding			sugar binding
226	T-complex protein 1 subunit epsilon	P48643	60	280	Homo sapiens				cellular protein metabolic process		nucleotide binding			protein binding
227	T-complex protein 1 subunit beta	P78371	57	281	Homo sapiens				cellular protein metabolic process		nucleotide binding			ATP binding
228	Heterogeneous nuclear ribonucleoprotein A3	P51991	40	282	Homo sapiens				RNA splicing		nucleotide binding			protein binding
229	Ubiquitin-like modifier-activating enzyme 1	P22314	118	283	Homo sapiens		cell death		protein modification process		binding	ligase activity		binding
230	Enhancer of rudimentary homolog	P84090	12	285	Homo sapiens				nucleobase, nucleoside, nucleotide and nucleic acid metabolic process		protein binding			protein binding
231	Phosphatidylethanolamine-binding protein 1	P30086	21	290	Homo sapiens	negative regulation of peptidase activity	brain development			brain development	nucleotide binding		serine-type endopeptidase inhibitor activity	serine-type endopeptidase inhibitor activity
232	Endoplasmic reticulum resident protein 29	P30040	29	292	Homo sapiens			protein secretion	protein folding			protein disulfide isomerase activity		protein disulfide isomerase activity
233	Glycerol-3-phosphate dehydrogenase, mitochondrial	P43304	81	293	Homo sapiens				oxidation reduction		calcium ion binding	oxidoreductase activity		glycerol-3-phosphate dehydrogenase activity
234	Rab GDP dissociation inhibitor beta	P50395	51	295	Homo sapiens	positive regulation of Rab GTPase activity		protein transport			protein binding		GTPase activator activity	Rab GTPase activator activity
235	Proteasome activator complex subunit 1	Q06323	29	296	Homo sapiens	cell cycle checkpoint	apoptosis		cellular nitrogen compound metabolic process
236	60S acidic ribosomal protein P0	P05388	34	297	Homo sapiens		endocrine pancreas development		RNA metabolic process	endocrine pancreas development	RNA binding			structural constituent of ribosome
237	Lamin-B2	Q03252	68	298	Homo sapiens									structural molecule activity
238	Proteasome activator complex subunit 2	Q9UL46	27	299	Homo sapiens	cell cycle checkpoint	apoptosis		cellular nitrogen compound metabolic process
239	Transgelin-2	P37802	22	300	Homo sapiens		muscle development			muscle development	protein binding			protein binding
240	X-ray repair cross-complementing protein 5	P13010	83	301	Homo sapiens	telomere maintenance	hemopoietic stem cell differentiation		DNA repair	positive regulation of neurogenesis	binding	5'-deoxyribose-5-phosphate lyase activity		binding
241	Coatomer subunit beta	P35606	102	302	Homo sapiens			transport			binding			structural molecule activity
242	Macrophage-capping protein	P40121	38	305	Homo sapiens	actin filament capping	cell projection biogenesis				actin binding			actin binding
243	Apolipoprotein D	P05090	21	306	Homo sapiens			transport	lipid metabolic process		binding			binding
244	X-ray repair cross-complementing protein 6	P12956	70	310	Homo sapiens	telomere maintenance	positive regulation of neurogenesis		metabolic process	V(D)J recombination	binding	lyase activity		binding
245	Stomatin-like protein 2	Q9UJZ1	39	311	Homo sapiens						receptor binding			receptor binding
246	ATP-dependent RNA helicase A	Q08211	141	319	Homo sapiens				RNA splicing		nucleotide binding	hydrolase activity		RNA helicase activity
247	40S ribosomal protein S3	P23396	27	320	Homo sapiens	negative regulation of DNA repair	caspase activation		RNA metabolic process	endocrine pancreas development	iron-sulfur cluster binding	endonuclease activity		DNA-(apurinic or apyrimidinic site) lyase activity
248	Very long-chain specific acyl-CoA dehydrogenase, mitochondrial	P49748	70	328	Homo sapiens	negative regulation of fatty acid biosynthetic process			oxidation reduction	temperature homeostasis	FAD binding	oxidoreductase activity		acyl-CoA binding
249	40S ribosomal protein S19	P39019	16	330	Homo sapiens	positive regulation of cell motion	erythrocyte differentiation	gas transport	RNA metabolic process	endocrine pancreas development	RNA binding			structural constituent of ribosome
250	Proteasome subunit alpha type-3	P25788	28	331	Homo sapiens	cell cycle checkpoint	apoptosis		cellular nitrogen compound metabolic process		protein binding	hydrolase activity		endopeptidase activity
251	Pyruvate dehydrogenase E1 component subunit beta, mitochondrial	P11177	39	333	Homo sapiens	regulation of acetyl-CoA biosynthetic process from pyruvate			tricarboxylic acid cycle			oxidoreductase activity		catalytic activity
252	Fibulin-1	P23142	77	335	Homo sapiens		embryo implantation			embryo implantation	calcium ion binding		protease activator activity	protease activator activity
253	Dynactin subunit 2	Q13561	44	336	Homo sapiens						protein binding			motor activity
254	Periplakin	O60437	205	337	Homo sapiens		keratinization			keratinization	protein binding			protein binding
255	Annexin A7	P20073	53	339	Homo sapiens	regulation of cell shape				hemostasis	calcium-dependent phospholipid binding			protein binding
256	Selenium-binding protein 1	Q13228	52	342	Homo sapiens			transport			selenium binding			protein binding
257	Erythrocyte band 7 integral membrane protein	P27105	32	348	Homo sapiens						protein binding			protein binding
258	Apolipoprotein A-II	P02652	11	351	Homo sapiens	cholesterol homeostasis	organ regeneration	transport	phosphatidylcholine biosynthetic process	organ regeneration	lipid binding		lipase inhibitor activity	phosphatidylcholine-sterol O-acyltransferase activator activity
259	3-hydroxyacyl-CoA dehydrogenase type-2	Q99714	27	354	Homo sapiens		cell aging		branched chain family amino acid catabolic process	Leydig cell differentiation	steroid binding	oxidoreductase activity		binding
260	Pulmonary surfactant-associated protein A2	Q8IWL1 (+1)	26	363	Homo sapiens					respiratory gaseous exchange	binding			binding
261	Ribonuclease inhibitor	P13489	50	366	Homo sapiens	regulation of angiogenesis			mRNA catabolic process		protein binding		ribonuclease inhibitor activity	ribonuclease inhibitor activity
262	Prothymosin alpha	P06454	12	368	Homo sapiens				transcription, DNA-dependent
263	2,4-dienoyl-CoA reductase, mitochondrial	Q16698	36	379	Homo sapiens				oxidation reduction		binding	oxidoreductase activity		binding
264	Protein S100-A14	Q9HCY8	12	381	Homo sapiens	calcium ion homeostasis					calcium ion binding			chemokine receptor binding
265	Coatomer subunit alpha	P53621	138	391	Homo sapiens	pancreatic juice secretion		transport		pancreatic juice secretion	hormone activity			structural molecule activity
266	Translational activator GCN1	Q92616	293	413	Homo sapiens	regulation of translation			translation		binding			binding
267	ATP synthase subunit O, mitochondrial	P48047	23	418	Homo sapiens			transport	respiratory electron transport chain		drug binding	ATPase activity		ATPase activity
268	Dolichyl-diphosphooligosaccharide--protein glycosyltransferase subunit 2	P39656	51	433	Homo sapiens				protein amino acid N-linked glycosylation		protein binding	transferase activity		dolichyl-diphosphooligosaccharide-protein glycotransferase activity
269	ATP synthase subunit gamma, mitochondrial	P36542	33	436	Homo sapiens			transport	respiratory electron transport chain			hydrogen ion transporting ATPase activity, rotational mechanism		hydrogen ion transporting ATPase activity, rotational mechanism
