# Supplementary material for: Proteomic Analysis of Pure Human Airway Gland Mucus Reveals a Large Component of Protective Proteins
Source: PLoS One. 2015 Feb 23;10(2):e0116756. doi: 10.1371/journal.pone.0116756 (PMC4338240; doi:10.1371/journal.pone.0116756)
Supplement: S6 Table — (XLSX) [file pone.0116756.s006.xlsx]

## Sheet: Peptide Report-HN-1~3
	Table S6. HN peptides with additional MS/MS information.
Experiment name	Sample name	MS/MS sample name	Identified protein name	Accession #	Database sources	MW (Da)	Protein identification probability	Exclusive unique peptide count	Exclusive unique spectrum count	Total spectrum count	Percentage of total spectra	Percentage sequence coverage	Peptide sequence	Previous amino acid	Next amino acid	Best Peptide identification probability	Best Mascot Ion score	Best Mascot Identity score	Best Mascot Delta Ion score	Best X! Tandem -log(e) score	Number of identified +1H spectra	Number of identified +2H spectra	Number of identified +3H spectra	Number of identified +4H spectra	Number of enzymatic termini	Calculated +1H Peptide Mass (AMU)	Median Retention Time	Total Precursor Intensity	Total TIC	Peptide start index	Peptide stop index	Star Category	Assigned	Other Proteins
HN-SMG-Mucus	HN-1	02.RAW (F013047)	Transgelin-2 OS=Homo sapiens GN=TAGLN2 PE=1 SV=3	P37802	SwissProt_2012_09.fasta	22391.9	1	3	3	3	0.000254	0.266	DDGLFSGDPNWFPK	R	K	0.997	60.8	40.3	50.2	5.96	0	1	0	0	2	1594.72	3164.64		0	140	153	Empty	TRUE
HN-SMG-Mucus	HN-1	02.RAW (F013047)	Transgelin-2 OS=Homo sapiens GN=TAGLN2 PE=1 SV=3	P37802	SwissProt_2012_09.fasta	22391.9	1	3	3	3	0.000254	0.266	DGTVLCELINALYPEGQAPVK	K	K	0.997	76	39	69.4	0	0	0	1	0	2	2287.16	4012.27		0	58	78	Empty	TRUE
HN-SMG-Mucus	HN-1	02.RAW (F013047)	Transgelin-2 OS=Homo sapiens GN=TAGLN2 PE=1 SV=3	P37802	SwissProt_2012_09.fasta	22391.9	1	3	3	3	0.000254	0.266	YGINTTDIFQTVDLWEGK	R	N	0.997	139	38.6	122	12.4	0	1	0	0	2	2100.03	3688.3		0	103	120	Empty	TRUE
HN-SMG-Mucus	HN-1	02.RAW (F013047)	L-lactate dehydrogenase B chain OS=Homo sapiens GN=LDHB PE=1 SV=2	P07195	SwissProt_2012_09.fasta	36638.6	1	4	4	5	0.000423	0.156	LIAPVAEEEATVPNNK	K	I	0.997	53.2	40.1	36.1	0	0	0	1	0	2	1694.9	2090.73		0	8	23	Empty	TRUE
HN-SMG-Mucus	HN-1	02.RAW (F013047)	L-lactate dehydrogenase B chain OS=Homo sapiens GN=LDHB PE=1 SV=2	P07195	SwissProt_2012_09.fasta	36638.6	1	4	4	5	0.000423	0.156	MVVESAYEVIK	K	L	0.997	74.9	40.5	64.6	7.52	0	2	0	0	2	1267.66	2333.09		0	234	244	Empty	TRUE
HN-SMG-Mucus	HN-1	02.RAW (F013047)	L-lactate dehydrogenase B chain OS=Homo sapiens GN=LDHB PE=1 SV=2	P07195	SwissProt_2012_09.fasta	36638.6	1	4	4	5	0.000423	0.156	SADTLWDIQK	K	D	0.99	36.7	40.2	5.64	1.74	0	1	0	0	2	1176.59	2295.42		0	320	329	Empty	TRUE
HN-SMG-Mucus	HN-1	02.RAW (F013047)	L-lactate dehydrogenase B chain OS=Homo sapiens GN=LDHB PE=1 SV=2	P07195	SwissProt_2012_09.fasta	36638.6	1	4	4	5	0.000423	0.156	SLADELALVDVLEDK	K	L	0.997	51.5	39.4	42.5	2.7	0	1	0	0	2	1629.86	3593.49		0	44	58	Empty	TRUE
HN-SMG-Mucus	HN-1	02.RAW (F013047)	Arachidonate 15-lipoxygenase OS=Homo sapiens GN=ALOX15 PE=1 SV=3	P16050	SwissProt_2012_09.fasta	74805.9	1	5	6	7	0.000592	0.104	EITEIGLQGAQDR	R	G	0.997	75.4	40.2	65.9	8.42	0	1	0	0	2	1429.73	1981.25		0	501	513	Empty	TRUE
HN-SMG-Mucus	HN-1	02.RAW (F013047)	Arachidonate 15-lipoxygenase OS=Homo sapiens GN=ALOX15 PE=1 SV=3	P16050	SwissProt_2012_09.fasta	74805.9	1	5	6	7	0.000592	0.104	LDMPYEYLRPSVVENSVAI	K	-	0.997	52.3	39	49.3	3.85	0	3	0	0	2	2211.1	3070.77		0	644	662	Empty	TRUE
HN-SMG-Mucus	HN-1	02.RAW (F013047)	Arachidonate 15-lipoxygenase OS=Homo sapiens GN=ALOX15 PE=1 SV=3	P16050	SwissProt_2012_09.fasta	74805.9	1	5	6	7	0.000592	0.104	LLPMVIQLQLPR	K	T	0.997	57.4	40.5	45.5	3	0	1	0	0	2	1436.87	3129.96		0	311	322	Empty	TRUE
HN-SMG-Mucus	HN-1	02.RAW (F013047)	Arachidonate 15-lipoxygenase OS=Homo sapiens GN=ALOX15 PE=1 SV=3	P16050	SwissProt_2012_09.fasta	74805.9	1	5	6	7	0.000592	0.104	LVFPPGMEELQAQLEK	R	E	0.997	91	39.6	78	0	0	0	1	0	2	1828.95	3401.3		0	251	266	Empty	TRUE
HN-SMG-Mucus	HN-1	02.RAW (F013047)	Arachidonate 15-lipoxygenase OS=Homo sapiens GN=ALOX15 PE=1 SV=3	P16050	SwissProt_2012_09.fasta	74805.9	1	5	6	7	0.000592	0.104	LYDLPVDER	K	F	0.997	48.3	40.6	30.7	2.02	0	1	0	0	2	1119.57	2151.38		0	157	165	Empty	TRUE
HN-SMG-Mucus	HN-1	02.RAW (F013047)	60S acidic ribosomal protein P0 OS=Homo sapiens GN=RPLP0 PE=1 SV=1	P05388	SwissProt_2012_09.fasta	34274.3	0.998	2	2	2	0.000169	0.101	AGAIAPCEVTVPAQNTGLGPEK	R	T	0.997	68.7	39.1	63.8	6.17	0	1	0	0	2	2180.1	2265.97		0	113	134	Empty	TRUE
HN-SMG-Mucus	HN-1	02.RAW (F013047)	60S acidic ribosomal protein P0 OS=Homo sapiens GN=RPLP0 PE=1 SV=1	P05388	SwissProt_2012_09.fasta	34274.3	0.998	2	2	2	0.000169	0.101	IIQLLDDYPK	K	C	0.997	71.5	40.7	51.1	5.15	0	1	0	0	2	1217.68	2596.26		0	17	26	Empty	TRUE
HN-SMG-Mucus	HN-1	02.RAW (F013047)	60S acidic ribosomal protein P2 OS=Homo sapiens GN=RPLP2 PE=1 SV=1	P05387	SwissProt_2012_09.fasta	11665.5	0.998	2	2	3	0.000254	0.391	LASVPAGGAVAVSAAPGSAAPAAGSAPAAAEEK	K	K	0.997	110	37.7	108	0	0	0	2	0	2	2774.43	2172.66		0	62	94	Empty	TRUE
HN-SMG-Mucus	HN-1	02.RAW (F013047)	60S acidic ribosomal protein P2 OS=Homo sapiens GN=RPLP2 PE=1 SV=1	P05387	SwissProt_2012_09.fasta	11665.5	0.998	2	2	3	0.000254	0.391	NIEDVIAQGIGK	K	L	0.997	98	40.9	72.2	10	0	1	0	0	2	1256.68	2677.08		0	50	61	Empty	TRUE
HN-SMG-Mucus	HN-1	02.RAW (F013047)	Alpha-1-antichymotrypsin OS=Homo sapiens GN=SERPINA3 PE=1 SV=2	P01011	SwissProt_2012_09.fasta	47653	1	5	5	5	0.000423	0.147	ADLSGITGAR	K	N	0.997	85.5	40.6	60.6	0	0	0	1	0	2	960.511	1714.45		0	341	350	Empty	TRUE
HN-SMG-Mucus	HN-1	02.RAW (F013047)	Alpha-1-antichymotrypsin OS=Homo sapiens GN=SERPINA3 PE=1 SV=2	P01011	SwissProt_2012_09.fasta	47653	1	5	5	5	0.000423	0.147	AVLDVFEEGTEASAATAVK	K	I	0.997	137	39.4	109	13.9	0	1	0	0	2	1907.96	2805.75		0	361	379	Empty	TRUE
HN-SMG-Mucus	HN-1	02.RAW (F013047)	Alpha-1-antichymotrypsin OS=Homo sapiens GN=SERPINA3 PE=1 SV=2	P01011	SwissProt_2012_09.fasta	47653	1	5	5	5	0.000423	0.147	EQLSLLDR	K	F	0.993	39.3	41.6	13.3	1.85	0	1	0	0	2	973.531	2067.5		0	145	152	Empty	TRUE
HN-SMG-Mucus	HN-1	02.RAW (F013047)	Alpha-1-antichymotrypsin OS=Homo sapiens GN=SERPINA3 PE=1 SV=2	P01011	SwissProt_2012_09.fasta	47653	1	5	5	5	0.000423	0.147	LINDYVK	K	N	0.957	47.3	40.5	10.9	0	0	1	0	0	2	864.483	1710.59		0	179	185	Empty	TRUE
HN-SMG-Mucus	HN-1	02.RAW (F013047)	Alpha-1-antichymotrypsin OS=Homo sapiens GN=SERPINA3 PE=1 SV=2	P01011	SwissProt_2012_09.fasta	47653	1	5	5	5	0.000423	0.147	LYGSEAFATDFQDSAAAK	R	K	0.997	109	39.3	101	10.8	0	1	0	0	2	1891.87	2537.42		0	160	177	Empty	TRUE
HN-SMG-Mucus	HN-1	02.RAW (F013047)	Staphylococcal nuclease domain-containing protein 1 OS=Homo sapiens GN=SND1 PE=1 SV=1	Q7KZF4	SwissProt_2012_09.fasta	101998	0.998	2	2	2	0.000169	0.033	LSECEEQAK	R	A	0.986	46.7	40.6	29.6	0	0	0	1	0	2	1093.48	1101.73		0	149	157	Empty	TRUE
HN-SMG-Mucus	HN-1	02.RAW (F013047)	Staphylococcal nuclease domain-containing protein 1 OS=Homo sapiens GN=SND1 PE=1 SV=1	Q7KZF4	SwissProt_2012_09.fasta	101998	0.998	2	2	2	0.000169	0.033	NLPGLVQEGEPFSEEATLFTK	R	E	0.997	122	38.1	111	0	0	0	1	0	2	2306.16	3313.15		0	566	586	Empty	TRUE
HN-SMG-Mucus	HN-1	02.RAW (F013047)	Tubulin beta-4B chain OS=Homo sapiens GN=TUBB4B PE=1 SV=1	P68371	SwissProt_2012_09.fasta	49830.7	0.998	2	2	2	0.000169	0.126	AVLVDLEPGTMDSVR	R	S	0.997	62	40	49.8	8.51	0	1	0	0	2	1601.82	2669.48		0	63	77	Empty	TRUE
HN-SMG-Mucus	HN-1	02.RAW (F013047)	Tubulin beta-4B chain OS=Homo sapiens GN=TUBB4B PE=1 SV=1	P68371	SwissProt_2012_09.fasta	49830.7	0.998	2	2	2	0.000169	0.126	FPGQLNADLR	R	K	0.997	58.1	41.2	31.2	3.39	0	1	0	0	2	1130.6	2156.37		0	242	251	Empty	FALSE	P07437
HN-SMG-Mucus	HN-1	02.RAW (F013047)	Tubulin beta-4B chain OS=Homo sapiens GN=TUBB4B PE=1 SV=1	P68371	SwissProt_2012_09.fasta	49830.7	0.998	2	2	2	0.000169	0.126	INVYYNEATGGK	R	Y	0.997	51.3	40.4	41.7	3.72	0	1	0	0	2	1328.65	1794.14		0	47	58	Empty	TRUE
HN-SMG-Mucus	HN-1	02.RAW (F013047)	Tubulin beta-4B chain OS=Homo sapiens GN=TUBB4B PE=1 SV=1	P68371	SwissProt_2012_09.fasta	49830.7	0.998	2	2	2	0.000169	0.126	LAVNMVPFPR	K	L	0.997	48.7	40.8	31	5.92	0	2	0	0	2	1143.63	2523.52		0	253	262	Empty	FALSE	P07437
HN-SMG-Mucus	HN-1	02.RAW (F013047)	Tubulin beta-4B chain OS=Homo sapiens GN=TUBB4B PE=1 SV=1	P68371	SwissProt_2012_09.fasta	49830.7	0.998	2	2	2	0.000169	0.126	TAVCDIPPR	K	G	0.997	46.8	40.3	23.1	4.21	0	1	0	0	2	1028.52	1487.55		0	351	359	Empty	FALSE	P07437
HN-SMG-Mucus	HN-1	02.RAW (F013047)	Thymidine phosphorylase OS=Homo sapiens GN=TYMP PE=1 SV=2	P19971	SwissProt_2012_09.fasta	49955.8	1	3	3	3	0.000254	0.0768	ALCSGSPAER	R	R	0.931	40.5	41.3	20.5	0	0	0	1	0	2	1047.49	1213.75		0	359	368	Empty	TRUE
HN-SMG-Mucus	HN-1	02.RAW (F013047)	Thymidine phosphorylase OS=Homo sapiens GN=TYMP PE=1 SV=2	P19971	SwissProt_2012_09.fasta	49955.8	1	3	3	3	0.000254	0.0768	FGGAAVFPNQEQAR	K	E	0.997	38.8	40.2	26.4	5.12	0	1	0	0	2	1491.73	2011.24		0	236	249	Empty	TRUE
HN-SMG-Mucus	HN-1	02.RAW (F013047)	Thymidine phosphorylase OS=Homo sapiens GN=TYMP PE=1 SV=2	P19971	SwissProt_2012_09.fasta	49955.8	1	3	3	3	0.000254	0.0768	VAAALDDGSALGR	R	F	0.997	64.3	40.8	52.7	10.3	0	1	0	0	2	1215.63	1817.11		0	330	342	Empty	TRUE
HN-SMG-Mucus	HN-1	02.RAW (F013047)	Fibrinogen gamma chain OS=Homo sapiens GN=FGG PE=1 SV=3	P02679	SwissProt_2012_09.fasta	51513.3	1	3	4	4	0.000338	0.0773	ASTPNGYDNGIIWATWK	K	T	0.997	53.4	39.7	48	6.68	0	1	0	0	2	1893.91	2944.01		0	383	399	Empty	TRUE
HN-SMG-Mucus	HN-1	02.RAW (F013047)	Fibrinogen gamma chain OS=Homo sapiens GN=FGG PE=1 SV=3	P02679	SwissProt_2012_09.fasta	51513.3	1	3	4	4	0.000338	0.0773	LDGSVDFK	R	K	0.997	49.6	40.9	33.4	1.89	0	1	0	0	2	880.441	1690.82		0	224	231	Empty	TRUE
HN-SMG-Mucus	HN-1	02.RAW (F013047)	Fibrinogen gamma chain OS=Homo sapiens GN=FGG PE=1 SV=3	P02679	SwissProt_2012_09.fasta	51513.3	1	3	4	4	0.000338	0.0773	TSTADYAMFK	R	V	0.997	57.7	40.9	45.2	3.41	0	2	0	0	2	1150.51	1818.05		0	283	292	Empty	TRUE
HN-SMG-Mucus	HN-1	02.RAW (F013047)	Fibrinogen alpha chain OS=Homo sapiens GN=FGA PE=1 SV=2	P02671	SwissProt_2012_09.fasta	94973.4	1	8	9	11	0.00093	0.127	AQLVDMK	R	R	0.901	42.9	40.9	26.6	0	0	1	0	0	2	820.423	1204.59		0	161	167	Empty	TRUE
HN-SMG-Mucus	HN-1	02.RAW (F013047)	Fibrinogen alpha chain OS=Homo sapiens GN=FGA PE=1 SV=2	P02671	SwissProt_2012_09.fasta	94973.4	1	8	9	11	0.00093	0.127	DSDWPFCSDEDWNYK	K	C	0.991	47.6	39.5	37.5	0	0	0	1	0	2	1963.74	2948.11		0	49	63	Empty	TRUE
HN-SMG-Mucus	HN-1	02.RAW (F013047)	Fibrinogen alpha chain OS=Homo sapiens GN=FGA PE=1 SV=2	P02671	SwissProt_2012_09.fasta	94973.4	1	8	9	11	0.00093	0.127	DYEDQQK	K	Q	0.991	56.8	40.8	17.2	0	0	1	0	0	2	925.39	1031.59		0	196	202	Empty	TRUE
HN-SMG-Mucus	HN-1	02.RAW (F013047)	Fibrinogen alpha chain OS=Homo sapiens GN=FGA PE=1 SV=2	P02671	SwissProt_2012_09.fasta	94973.4	1	8	9	11	0.00093	0.127	GGSTSYGTGSETESPR	R	N	0.997	93.1	40.5	85.2	8.72	0	1	0	0	2	1572.68	1260.83		0	272	287	Empty	TRUE
HN-SMG-Mucus	HN-1	02.RAW (F013047)	Fibrinogen alpha chain OS=Homo sapiens GN=FGA PE=1 SV=2	P02671	SwissProt_2012_09.fasta	94973.4	1	8	9	11	0.00093	0.127	GLIDEVNQDFTNR	K	I	0.951	47	41	38.3	0	0	1	0	0	2	1520.73	2589.5		0	72	84	Empty	TRUE
HN-SMG-Mucus	HN-1	02.RAW (F013047)	Fibrinogen alpha chain OS=Homo sapiens GN=FGA PE=1 SV=2	P02671	SwissProt_2012_09.fasta	94973.4	1	8	9	11	0.00093	0.127	GSESGIFTNTK	R	E	0.997	50.1	40.9	36.5	2.77	0	1	0	0	2	1140.55	1612.18		0	548	558	Empty	TRUE
HN-SMG-Mucus	HN-1	02.RAW (F013047)	Fibrinogen alpha chain OS=Homo sapiens GN=FGA PE=1 SV=2	P02671	SwissProt_2012_09.fasta	94973.4	1	8	9	11	0.00093	0.127	NPSSAGSWNSGSSGPGSTGNR	R	N	0.997	97.8	39.4	91.4	7.72	0	1	0	0	2	1963.85	1418.45		0	288	308	Empty	TRUE
HN-SMG-Mucus	HN-1	02.RAW (F013047)	Fibrinogen alpha chain OS=Homo sapiens GN=FGA PE=1 SV=2	P02671	SwissProt_2012_09.fasta	94973.4	1	8	9	11	0.00093	0.127	TFPGFFSPMLGEFVSETESR	K	G	0.997	94	38.7	83.4	0	0	0	4	0	2	2265.05	3751.41		0	528	547	Empty	TRUE
HN-SMG-Mucus	HN-1	02.RAW (F013047)	Peroxiredoxin-1 OS=Homo sapiens GN=PRDX1 PE=1 SV=1	Q06830	SwissProt_2012_09.fasta	22110.9	0.996	2	2	2	0.000169	0.0955	DISLSDYK	K	G	0.919	38.8	40.3	0	0	0	0	1	0	2	940.462	1937.28		0	28	35	Empty	TRUE
HN-SMG-Mucus	HN-1	02.RAW (F013047)	Peroxiredoxin-1 OS=Homo sapiens GN=PRDX1 PE=1 SV=1	Q06830	SwissProt_2012_09.fasta	22110.9	0.996	2	2	2	0.000169	0.0955	QITVNDLPVGR	R	S	0.997	58.1	40.3	40.6	0	0	0	1	0	2	1211.67	2175.31		0	141	151	Empty	TRUE	P32119
HN-SMG-Mucus	HN-1	02.RAW (F013047)	Vitamin D-binding protein OS=Homo sapiens GN=GC PE=1 SV=1	P02774	SwissProt_2012_09.fasta	52964.6	1	2	2	3	0.000254	0.0717	CCESASEDCMAK	K	E	0.997	72	40.7	44.4	9.72	0	1	0	0	2	1447.5	1204.46		0	265	276	Empty	TRUE
HN-SMG-Mucus	HN-1	02.RAW (F013047)	Vitamin D-binding protein OS=Homo sapiens GN=GC PE=1 SV=1	P02774	SwissProt_2012_09.fasta	52964.6	1	2	2	3	0.000254	0.0717	VPTADLEDVLPLAEDITNILSK	K	C	0.997	102	38.4	93.2	16	0	2	0	0	2	2366.27	4449.43		0	243	264	Empty	TRUE
HN-SMG-Mucus	HN-1	02.RAW (F013047)	Complement C3 OS=Homo sapiens GN=C3 PE=1 SV=2	P01024	SwissProt_2012_09.fasta	187149	1	12	12	12	0.00101	0.105	CAEENCFIQK	R	S	0.997	74.6	40.7	54.6	5.11	0	1	0	0	2	1298.55	1582.04		0	1513	1522	Empty	TRUE
HN-SMG-Mucus	HN-1	02.RAW (F013047)	Complement C3 OS=Homo sapiens GN=C3 PE=1 SV=2	P01024	SwissProt_2012_09.fasta	187149	1	12	12	12	0.00101	0.105	DFDFVPPVVR	K	W	0.996	41.4	40.8	31.9	2.19	0	1	0	0	2	1190.62	2965.99		0	1245	1254	Empty	TRUE
HN-SMG-Mucus	HN-1	02.RAW (F013047)	Complement C3 OS=Homo sapiens GN=C3 PE=1 SV=2	P01024	SwissProt_2012_09.fasta	187149	1	12	12	12	0.00101	0.105	EPGQDLVVLPLSITTDFIPSFR	R	L	0.997	81.7	38.7	73.7	10.3	0	1	0	0	2	2444.31	4221.99		0	509	530	Empty	TRUE
HN-SMG-Mucus	HN-1	02.RAW (F013047)	Complement C3 OS=Homo sapiens GN=C3 PE=1 SV=2	P01024	SwissProt_2012_09.fasta	187149	1	12	12	12	0.00101	0.105	EYVLPSFEVIVEPTEK	K	F	0.973	42.5	39.3	34.6	0	0	0	1	0	2	1878.97	3233.45		0	226	241	Empty	TRUE
HN-SMG-Mucus	HN-1	02.RAW (F013047)	Complement C3 OS=Homo sapiens GN=C3 PE=1 SV=2	P01024	SwissProt_2012_09.fasta	187149	1	12	12	12	0.00101	0.105	ILLQGTPVAQMTEDAVDAER	R	L	0.997	25	40.4	23.6	4.8	0	0	1	0	2	2173.08	2531.37		0	980	999	Empty	TRUE
HN-SMG-Mucus	HN-1	02.RAW (F013047)	Complement C3 OS=Homo sapiens GN=C3 PE=1 SV=2	P01024	SwissProt_2012_09.fasta	187149	1	12	12	12	0.00101	0.105	QELSEAEQATR	K	T	0.997	73.2	40.6	54.1	4.11	0	1	0	0	2	1261.6	1364.64		0	429	439	Empty	TRUE
HN-SMG-Mucus	HN-1	02.RAW (F013047)	Complement C3 OS=Homo sapiens GN=C3 PE=1 SV=2	P01024	SwissProt_2012_09.fasta	187149	1	12	12	12	0.00101	0.105	SGSDEVQVGQQR	K	T	0.997	85	40.8	63	5.62	0	1	0	0	2	1289.61	1249.9		0	1571	1582	Empty	TRUE
HN-SMG-Mucus	HN-1	02.RAW (F013047)	Complement C3 OS=Homo sapiens GN=C3 PE=1 SV=2	P01024	SwissProt_2012_09.fasta	187149	1	12	12	12	0.00101	0.105	SNLDEDIIAEENIVSR	R	S	0.997	84.5	39.6	77.1	0	0	0	1	0	2	1816.89	2748.37		0	749	764	Empty	TRUE
HN-SMG-Mucus	HN-1	02.RAW (F013047)	Complement C3 OS=Homo sapiens GN=C3 PE=1 SV=2	P01024	SwissProt_2012_09.fasta	187149	1	12	12	12	0.00101	0.105	SSLSVPYVIVPLK	K	T	0.976	44	40.3	21	0	0	0	1	0	2	1401.84	3063		0	892	904	Empty	TRUE
HN-SMG-Mucus	HN-1	02.RAW (F013047)	Complement C3 OS=Homo sapiens GN=C3 PE=1 SV=2	P01024	SwissProt_2012_09.fasta	187149	1	12	12	12	0.00101	0.105	TVMVNIENPEGIPVK	R	Q	0.927	38.8	39.8	26.2	0	0	0	1	0	2	1639.87	2498.04		0	162	176	Empty	TRUE
HN-SMG-Mucus	HN-1	02.RAW (F013047)	Complement C3 OS=Homo sapiens GN=C3 PE=1 SV=2	P01024	SwissProt_2012_09.fasta	187149	1	12	12	12	0.00101	0.105	VLLDGVQNPR	K	A	0.997	60.4	40.5	42.5	5.24	0	1	0	0	2	1110.63	1846.91		0	306	315	Empty	TRUE
HN-SMG-Mucus	HN-1	02.RAW (F013047)	Complement C3 OS=Homo sapiens GN=C3 PE=1 SV=2	P01024	SwissProt_2012_09.fasta	187149	1	12	12	12	0.00101	0.105	VQLSNDFDEYIMAIEQTIK	K	S	0.997	139	38.8	126	11.2	0	1	0	0	2	2273.1	3966.69		0	1552	1570	Empty	TRUE
HN-SMG-Mucus	HN-1	02.RAW (F013047)	Chloride intracellular channel protein 1 OS=Homo sapiens GN=CLIC1 PE=1 SV=4	O00299	SwissProt_2012_09.fasta	26923.3	0.998	2	2	2	0.000169	0.124	LAALNPESNTAGLDIFAK	K	F	0.997	91.4	39.7	84.3	13.1	0	1	0	0	2	1844.98	2980.18		0	96	113	Empty	TRUE
HN-SMG-Mucus	HN-1	02.RAW (F013047)	Chloride intracellular channel protein 1 OS=Homo sapiens GN=CLIC1 PE=1 SV=4	O00299	SwissProt_2012_09.fasta	26923.3	0.998	2	2	2	0.000169	0.124	NSNPALNDNLEK	K	G	0.997	38	40.8	28.7	5.08	0	1	0	0	2	1328.64	1550.69		0	120	131	Empty	TRUE
HN-SMG-Mucus	HN-1	02.RAW (F013047)	Proteasome subunit alpha type-7 OS=Homo sapiens GN=PSMA7 PE=1 SV=1	O14818	SwissProt_2012_09.fasta	27887.2	0.998	2	2	2	0.000169	0.101	ALLEVVQSGGK	K	N	0.997	71.6	41.2	53.3	5.7	0	1	0	0	2	1100.63	2053.87		0	194	204	Empty	TRUE
HN-SMG-Mucus	HN-1	02.RAW (F013047)	Proteasome subunit alpha type-7 OS=Homo sapiens GN=PSMA7 PE=1 SV=1	O14818	SwissProt_2012_09.fasta	27887.2	0.998	2	2	2	0.000169	0.101	LTVEDPVTVEYITR	R	Y	0.997	108	40.1	98.5	10.2	0	1	0	0	2	1634.86	2670.17		0	96	109	Empty	TRUE
HN-SMG-Mucus	HN-1	02.RAW (F013047)	Protein disulfide-isomerase A6 OS=Homo sapiens GN=PDIA6 PE=1 SV=1	Q15084	SwissProt_2012_09.fasta	48122.3	0.998	2	2	2	0.000169	0.0841	ALDLFSDNAPPPELLEIINEDIAK	R	R	0.997	76	38	65.3	10.7	0	1	0	0	2	2637.37	4083.36		0	265	288	Empty	TRUE
HN-SMG-Mucus	HN-1	02.RAW (F013047)	Protein disulfide-isomerase A6 OS=Homo sapiens GN=PDIA6 PE=1 SV=1	Q15084	SwissProt_2012_09.fasta	48122.3	0.998	2	2	2	0.000169	0.0841	GSFSEQGINEFLR	K	E	0.997	58.9	40.1	41	0	0	0	1	0	2	1483.72	2702.46		0	374	386	Empty	TRUE
HN-SMG-Mucus	HN-1	02.RAW (F013047)	Apolipoprotein A-II OS=Homo sapiens GN=APOA2 PE=1 SV=1	P02652	SwissProt_2012_09.fasta	11175.3	0.998	2	2	2	0.000169	0.29	EPCVESLVSQYFQTVTDYGK	K	D	0.997	96.2	38.9	94.4	0	0	0	1	0	2	2350.09	3817.33		0	27	46	Empty	TRUE
HN-SMG-Mucus	HN-1	02.RAW (F013047)	Apolipoprotein A-II OS=Homo sapiens GN=APOA2 PE=1 SV=1	P02652	SwissProt_2012_09.fasta	11175.3	0.998	2	2	2	0.000169	0.29	SPELQAEAK	K	S	0.997	76	41.5	56.6	4.72	0	1	0	0	2	972.5	1272.09		0	54	62	Empty	TRUE
HN-SMG-Mucus	HN-1	02.RAW (F013047)	2-oxoglutarate dehydrogenase, mitochondrial OS=Homo sapiens GN=OGDH PE=1 SV=3	Q02218	SwissProt_2012_09.fasta	115937	0.999	2	2	2	0.000169	0.0235	LEAADEGSGDVK	K	Y	0.987	47.3	41	34.9	0	0	0	1	0	2	1190.55	1266		0	337	348	Empty	TRUE
HN-SMG-Mucus	HN-1	02.RAW (F013047)	2-oxoglutarate dehydrogenase, mitochondrial OS=Homo sapiens GN=OGDH PE=1 SV=3	Q02218	SwissProt_2012_09.fasta	115937	0.999	2	2	2	0.000169	0.0235	LLDTAFDLDVFK	R	N	0.997	59.6	40.2	50.8	0	0	0	1	0	2	1396.74	3407.17		0	1009	1020	Empty	TRUE
HN-SMG-Mucus	HN-1	02.RAW (F013047)	Apolipoprotein A-I OS=Homo sapiens GN=APOA1 PE=1 SV=1	P02647	SwissProt_2012_09.fasta	30778.5	1	4	4	4	0.000338	0.18	AELQEGAR	R	Q	0.9	43.6	41.8	7.21	0	0	1	0	0	2	873.442	1138.43		0	148	155	Empty	TRUE
HN-SMG-Mucus	HN-1	02.RAW (F013047)	Apolipoprotein A-I OS=Homo sapiens GN=APOA1 PE=1 SV=1	P02647	SwissProt_2012_09.fasta	30778.5	1	4	4	4	0.000338	0.18	DYVSQFEGSALGK	R	Q	0.997	38.7	40.2	23.5	3.85	0	1	0	0	2	1400.67	2539.07		0	52	64	Empty	TRUE
HN-SMG-Mucus	HN-1	02.RAW (F013047)	Apolipoprotein A-I OS=Homo sapiens GN=APOA1 PE=1 SV=1	P02647	SwissProt_2012_09.fasta	30778.5	1	4	4	4	0.000338	0.18	EQLGPVTQEFWDNLEK	R	E	0.997	68.7	39.7	64	6.21	0	1	0	0	2	1932.93	3179.42		0	86	101	Empty	TRUE
HN-SMG-Mucus	HN-1	02.RAW (F013047)	Apolipoprotein A-I OS=Homo sapiens GN=APOA1 PE=1 SV=1	P02647	SwissProt_2012_09.fasta	30778.5	1	4	4	4	0.000338	0.18	QGLLPVLESFK	R	V	0.997	57.2	40.8	37.6	2.82	0	1	0	0	2	1230.71	3226.5		0	240	250	Empty	TRUE
HN-SMG-Mucus	HN-1	02.RAW (F013047)	Thioredoxin-dependent peroxide reductase, mitochondrial OS=Homo sapiens GN=PRDX3 PE=1 SV=3	P30048	SwissProt_2012_09.fasta	27692.7	0.998	2	2	2	0.000169	0.102	DYGVLLEGSGLALR	R	G	0.997	113	40.3	88.9	0	0	0	1	0	2	1462.79	3050.85		0	171	184	Empty	TRUE
HN-SMG-Mucus	HN-1	02.RAW (F013047)	Thioredoxin-dependent peroxide reductase, mitochondrial OS=Homo sapiens GN=PRDX3 PE=1 SV=3	P30048	SwissProt_2012_09.fasta	27692.7	0.998	2	2	2	0.000169	0.102	GLFIIDPNGVIK	R	H	0.997	50.8	40.4	23.8	1.96	0	1	0	0	2	1285.75	3131.07		0	185	196	Empty	TRUE
HN-SMG-Mucus	HN-1	02.RAW (F013047)	T-complex protein 1 subunit theta OS=Homo sapiens GN=CCT8 PE=1 SV=4	P50990	SwissProt_2012_09.fasta	59621	1	5	5	6	0.000507	0.109	AIADTGANVVVTGGK	K	V	0.997	81	40.7	66.6	9.16	0	1	0	0	2	1372.74	1809.27		0	282	296	Empty	TRUE
HN-SMG-Mucus	HN-1	02.RAW (F013047)	T-complex protein 1 subunit theta OS=Homo sapiens GN=CCT8 PE=1 SV=4	P50990	SwissProt_2012_09.fasta	59621	1	5	5	6	0.000507	0.109	AVDDGVNTFK	R	V	0.997	70.7	40.1	56.5	5.27	0	1	0	0	2	1065.52	1632.1		0	391	400	Empty	TRUE
HN-SMG-Mucus	HN-1	02.RAW (F013047)	T-complex protein 1 subunit theta OS=Homo sapiens GN=CCT8 PE=1 SV=4	P50990	SwissProt_2012_09.fasta	59621	1	5	5	6	0.000507	0.109	DIDEVSSLLR	R	T	0.981	52.5	41.2	29	0	0	1	0	0	2	1146.6	2685.73		0	156	165	Empty	TRUE
HN-SMG-Mucus	HN-1	02.RAW (F013047)	T-complex protein 1 subunit theta OS=Homo sapiens GN=CCT8 PE=1 SV=4	P50990	SwissProt_2012_09.fasta	59621	1	5	5	6	0.000507	0.109	LATNAAVTVLR	K	V	0.997	72.2	41.1	51.3	2.6	0	2	0	0	2	1128.67	2038.45		0	510	520	Empty	TRUE
HN-SMG-Mucus	HN-1	02.RAW (F013047)	T-complex protein 1 subunit theta OS=Homo sapiens GN=CCT8 PE=1 SV=4	P50990	SwissProt_2012_09.fasta	59621	1	5	5	6	0.000507	0.109	NVGLDIEAEVPAVK	K	D	0.997	90.1	39.5	78.2	0	0	0	1	0	2	1453.79	2662.22		0	477	490	Empty	TRUE
HN-SMG-Mucus	HN-1	02.RAW (F013047)	Protein S100-A6 OS=Homo sapiens GN=S100A6 PE=1 SV=1	P06703	SwissProt_2012_09.fasta	10180.4	0.998	2	2	2	0.000169	0.167	LMEDLDR	R	N	0.997	43.9	41	19	1.89	0	1	0	0	2	907.419	1346.27		0	56	62	Empty	TRUE
HN-SMG-Mucus	HN-1	02.RAW (F013047)	Protein S100-A6 OS=Homo sapiens GN=S100A6 PE=1 SV=1	P06703	SwissProt_2012_09.fasta	10180.4	0.998	2	2	2	0.000169	0.167	LQDAEIAR	K	L	0.997	74	41.3	41.7	0	0	1	0	0	2	915.49	1365.49		0	48	55	Empty	TRUE
HN-SMG-Mucus	HN-1	02.RAW (F013047)	60S ribosomal protein L12 OS=Homo sapiens GN=RPL12 PE=1 SV=1	P30050	SwissProt_2012_09.fasta	17819.1	0.998	2	2	2	0.000169	0.188	CTGGEVGATSALAPK	R	I	0.997	78.3	40.3	59.5	7.66	0	1	0	0	2	1418.69	1684.3		0	17	31	Empty	TRUE
HN-SMG-Mucus	HN-1	02.RAW (F013047)	60S ribosomal protein L12 OS=Homo sapiens GN=RPL12 PE=1 SV=1	P30050	SwissProt_2012_09.fasta	17819.1	0.998	2	2	2	0.000169	0.188	EILGTAQSVGCNVDGR	K	H	0.997	52.2	39.6	47.2	0	0	0	1	0	2	1675.81	1969.79		0	131	146	Empty	TRUE
HN-SMG-Mucus	HN-1	02.RAW (F013047)	Plastin-2 OS=Homo sapiens GN=LCP1 PE=1 SV=6	P13796	SwissProt_2012_09.fasta	70291.2	1	4	5	5	0.000423	0.105	ISFDEFIK	R	I	0.987	54.2	40.4	34.8	0	0	1	0	0	2	998.519	2789.1		0	69	76	Empty	TRUE
HN-SMG-Mucus	HN-1	02.RAW (F013047)	Plastin-2 OS=Homo sapiens GN=LCP1 PE=1 SV=6	P13796	SwissProt_2012_09.fasta	70291.2	1	4	5	5	0.000423	0.105	ISTSLPVLDLIDAIQPGSINYDLLK	K	T	0.997	68.6	37.6	63	0	0	1	1	0	2	2698.49	4364.16		0	546	570	Empty	TRUE
HN-SMG-Mucus	HN-1	02.RAW (F013047)	Plastin-2 OS=Homo sapiens GN=LCP1 PE=1 SV=6	P13796	SwissProt_2012_09.fasta	70291.2	1	4	5	5	0.000423	0.105	VDTDGNGYISFNELNDLFK	K	A	0.997	108	38.9	97.7	11	0	1	0	0	2	2161.01	3532.26		0	21	39	Empty	TRUE
HN-SMG-Mucus	HN-1	02.RAW (F013047)	Plastin-2 OS=Homo sapiens GN=LCP1 PE=1 SV=6	P13796	SwissProt_2012_09.fasta	70291.2	1	4	5	5	0.000423	0.105	VYALPEDLVEVNPK	R	M	0.997	71.9	39.4	64.8	0	0	0	1	0	2	1585.85	2746.75		0	597	610	Empty	TRUE
HN-SMG-Mucus	HN-1	02.RAW (F013047)	Aldehyde dehydrogenase, dimeric NADP-preferring OS=Homo sapiens GN=ALDH3A1 PE=1 SV=3	P30838	SwissProt_2012_09.fasta	50395.7	1	7	7	7	0.000592	0.219	DLYPVINGGVPETTELLK	K	E	0.997	41	39.5	34.6	3.41	0	1	0	0	2	1958.05	3103.66		0	161	178	Empty	TRUE
HN-SMG-Mucus	HN-1	02.RAW (F013047)	Aldehyde dehydrogenase, dimeric NADP-preferring OS=Homo sapiens GN=ALDH3A1 PE=1 SV=3	P30838	SwissProt_2012_09.fasta	50395.7	1	7	7	7	0.000592	0.219	FMNSGQTCVAPDYILCDPSIQNQIVEK	K	L	0.997	43.6	39.1	43.6	7.92	0	0	1	0	2	3127.45	3004.69		0	237	263	Empty	TRUE
HN-SMG-Mucus	HN-1	02.RAW (F013047)	Aldehyde dehydrogenase, dimeric NADP-preferring OS=Homo sapiens GN=ALDH3A1 PE=1 SV=3	P30838	SwissProt_2012_09.fasta	50395.7	1	7	7	7	0.000592	0.219	IQQLEALQR	R	L	0.964	48.7	41	19	0	0	1	0	0	2	1098.63	1831.7		0	27	35	Empty	TRUE
HN-SMG-Mucus	HN-1	02.RAW (F013047)	Aldehyde dehydrogenase, dimeric NADP-preferring OS=Homo sapiens GN=ALDH3A1 PE=1 SV=3	P30838	SwissProt_2012_09.fasta	50395.7	1	7	7	7	0.000592	0.219	LPEWAADEPVEK	K	T	0.993	49.2	40.3	35.8	0	0	0	1	0	2	1383.68	2177.43		0	78	89	Empty	TRUE
HN-SMG-Mucus	HN-1	02.RAW (F013047)	Aldehyde dehydrogenase, dimeric NADP-preferring OS=Homo sapiens GN=ALDH3A1 PE=1 SV=3	P30838	SwissProt_2012_09.fasta	50395.7	1	7	7	7	0.000592	0.219	SLEEAIQFINQR	R	E	0.997	44	40.7	29	3.92	0	1	0	0	2	1447.75	2856.61		0	347	358	Empty	TRUE
HN-SMG-Mucus	HN-1	02.RAW (F013047)	Aldehyde dehydrogenase, dimeric NADP-preferring OS=Homo sapiens GN=ALDH3A1 PE=1 SV=3	P30838	SwissProt_2012_09.fasta	50395.7	1	7	7	7	0.000592	0.219	VAYGGTGDAATR	K	Y	0.997	70.3	40.8	60.3	0	0	0	1	0	2	1138.55	1255.45		0	303	314	Empty	TRUE
HN-SMG-Mucus	HN-1	02.RAW (F013047)	Aldehyde dehydrogenase, dimeric NADP-preferring OS=Homo sapiens GN=ALDH3A1 PE=1 SV=3	P30838	SwissProt_2012_09.fasta	50395.7	1	7	7	7	0.000592	0.219	VMGLIEGQK	R	V	0.997	49.8	41.7	33.8	2.38	0	1	0	0	2	974.534	1828.5		0	294	302	Empty	TRUE
HN-SMG-Mucus	HN-1	02.RAW (F013047)	Eukaryotic initiation factor 4A-I OS=Homo sapiens GN=EIF4A1 PE=1 SV=1	P60842	SwissProt_2012_09.fasta	46155.3	1	3	3	3	0.000254	0.0764	ELAQQIQK	R	V	0.91	43.8	41.3	19.3	0	0	1	0	0	2	957.537	1330.38		0	111	118	Empty	TRUE
HN-SMG-Mucus	HN-1	02.RAW (F013047)	Eukaryotic initiation factor 4A-I OS=Homo sapiens GN=EIF4A1 PE=1 SV=1	P60842	SwissProt_2012_09.fasta	46155.3	1	3	3	3	0.000254	0.0764	MFVLDEADEMLSR	K	G	0.997	62.3	40.2	51.5	7.51	0	1	0	0	2	1555.71	3203.43		0	178	190	Empty	TRUE
HN-SMG-Mucus	HN-1	02.RAW (F013047)	Eukaryotic initiation factor 4A-I OS=Homo sapiens GN=EIF4A1 PE=1 SV=1	P60842	SwissProt_2012_09.fasta	46155.3	1	3	3	3	0.000254	0.0764	VLITTDLLAR	R	G	0.997	73.3	40.3	52.1	3.85	0	1	0	0	2	1114.68	2667.75		0	325	334	Empty	TRUE
HN-SMG-Mucus	HN-1	02.RAW (F013047)	Plectin OS=Homo sapiens GN=PLEC PE=1 SV=3	Q15149	SwissProt_2012_09.fasta	531784	1	16	17	18	0.00152	0.0386	AQLEPVASPAK	K	K	0.997	33.5	40.7	22.4	3.48	0	1	0	0	2	1110.62	1525.3		0	1428	1438	Empty	TRUE
HN-SMG-Mucus	HN-1	02.RAW (F013047)	Plectin OS=Homo sapiens GN=PLEC PE=1 SV=3	Q15149	SwissProt_2012_09.fasta	531784	1	16	17	18	0.00152	0.0386	FPVTDAVNK	R	G	0.997	47	41.5	13.2	2.77	0	1	0	0	2	990.525	1714.19		0	4467	4475	Empty	TRUE
HN-SMG-Mucus	HN-1	02.RAW (F013047)	Plectin OS=Homo sapiens GN=PLEC PE=1 SV=3	Q15149	SwissProt_2012_09.fasta	531784	1	16	17	18	0.00152	0.0386	GIYQSLEGAVQAGQLK	K	V	0.997	37.2	39.3	29.2	7.1	0	1	0	0	2	1661.89	2768.02		0	478	493	Empty	TRUE
HN-SMG-Mucus	HN-1	02.RAW (F013047)	Plectin OS=Homo sapiens GN=PLEC PE=1 SV=3	Q15149	SwissProt_2012_09.fasta	531784	1	16	17	18	0.00152	0.0386	GLFDEEMNEILTDPSDDTK	R	G	0.997	72	39	67.7	0	0	0	1	0	2	2168.95	3228.11		0	4207	4225	Empty	TRUE
HN-SMG-Mucus	HN-1	02.RAW (F013047)	Plectin OS=Homo sapiens GN=PLEC PE=1 SV=3	Q15149	SwissProt_2012_09.fasta	531784	1	16	17	18	0.00152	0.0386	GTQGAEEVLR	R	A	0.997	45	41.1	14.7	2.01	0	1	0	0	2	1059.54	1490.74		0	1234	1243	Empty	TRUE
HN-SMG-Mucus	HN-1	02.RAW (F013047)	Plectin OS=Homo sapiens GN=PLEC PE=1 SV=3	Q15149	SwissProt_2012_09.fasta	531784	1	16	17	18	0.00152	0.0386	LQAEEVAQQK	R	S	0.997	63.8	40.8	39.9	3	0	1	0	0	2	1143.6	1336.11		0	1783	1792	Empty	TRUE
HN-SMG-Mucus	HN-1	02.RAW (F013047)	Plectin OS=Homo sapiens GN=PLEC PE=1 SV=3	Q15149	SwissProt_2012_09.fasta	531784	1	16	17	18	0.00152	0.0386	LTVEEAVR	K	M	0.953	47.5	41.3	33.9	0	0	1	0	0	2	916.51	1691		0	4122	4129	Empty	TRUE
HN-SMG-Mucus	HN-1	02.RAW (F013047)	Plectin OS=Homo sapiens GN=PLEC PE=1 SV=3	Q15149	SwissProt_2012_09.fasta	531784	1	16	17	18	0.00152	0.0386	MQAVQEATR	K	L	0.997	61.5	41.2	38.2	4.04	0	2	0	0	2	1049.5	1185.14		0	2453	2461	Empty	TRUE
HN-SMG-Mucus	HN-1	02.RAW (F013047)	Plectin OS=Homo sapiens GN=PLEC PE=1 SV=3	Q15149	SwissProt_2012_09.fasta	531784	1	16	17	18	0.00152	0.0386	QLAEEDAAR	R	Q	0.979	45.7	41.5	24.5	0	0	0	1	0	2	1002.49	1216.92		0	1955	1963	Empty	TRUE
HN-SMG-Mucus	HN-1	02.RAW (F013047)	Plectin OS=Homo sapiens GN=PLEC PE=1 SV=3	Q15149	SwissProt_2012_09.fasta	531784	1	16	17	18	0.00152	0.0386	QLAEGTAQQR	R	L	0.997	73.1	40.3	37.5	3.39	0	2	0	0	2	1101.56	1138.75		0	1836	1845	Empty	TRUE
HN-SMG-Mucus	HN-1	02.RAW (F013047)	Plectin OS=Homo sapiens GN=PLEC PE=1 SV=3	Q15149	SwissProt_2012_09.fasta	531784	1	16	17	18	0.00152	0.0386	QLLEEELAR	R	L	0.986	54.5	41.2	31	0	0	1	0	0	2	1100.59	2108.79		0	1867	1875	Empty	TRUE
HN-SMG-Mucus	HN-1	02.RAW (F013047)	Plectin OS=Homo sapiens GN=PLEC PE=1 SV=3	Q15149	SwissProt_2012_09.fasta	531784	1	16	17	18	0.00152	0.0386	QQQQMEQER	R	Q	0.943	45.8	40.8	25.4	0	0	1	0	0	2	1204.54	1066.56		0	2674	2682	Empty	TRUE
HN-SMG-Mucus	HN-1	02.RAW (F013047)	Plectin OS=Homo sapiens GN=PLEC PE=1 SV=3	Q15149	SwissProt_2012_09.fasta	531784	1	16	17	18	0.00152	0.0386	QSAEEQAQAR	K	A	0.997	71	40.4	45.9	4.38	0	1	0	0	2	1117.52	1040.15		0	2256	2265	Empty	TRUE
HN-SMG-Mucus	HN-1	02.RAW (F013047)	Plectin OS=Homo sapiens GN=PLEC PE=1 SV=3	Q15149	SwissProt_2012_09.fasta	531784	1	16	17	18	0.00152	0.0386	SQVEEELFSVR	R	V	0.997	81.2	40.4	41.2	6.82	0	1	0	0	2	1322.66	2465.97		0	2361	2371	Empty	TRUE
HN-SMG-Mucus	HN-1	02.RAW (F013047)	Plectin OS=Homo sapiens GN=PLEC PE=1 SV=3	Q15149	SwissProt_2012_09.fasta	531784	1	16	17	18	0.00152	0.0386	VLALPEPSPAAPTLR	K	S	0.949	40.5	40	28.2	0	0	0	1	0	2	1531.88	2562.55		0	1187	1201	Empty	TRUE
HN-SMG-Mucus	HN-1	02.RAW (F013047)	Plectin OS=Homo sapiens GN=PLEC PE=1 SV=3	Q15149	SwissProt_2012_09.fasta	531784	1	16	17	18	0.00152	0.0386	VQSGSESVIQEYVDLR	K	T	0.997	66.2	39.5	55.8	7.1	0	1	0	0	2	1808.9	2772.78		0	1442	1457	Empty	TRUE
HN-SMG-Mucus	HN-1	02.RAW (F013047)	DNA-dependent protein kinase catalytic subunit OS=Homo sapiens GN=PRKDC PE=1 SV=3	P78527	SwissProt_2012_09.fasta	469096	0.998	2	3	3	0.000254	0.00654	LLLQGEADQSLLTFIDK	K	A	0.997	72	39.3	70.9	0	0	0	1	0	2	1904.04	3519.24		0	3051	3067	Empty	TRUE
HN-SMG-Mucus	HN-1	02.RAW (F013047)	DNA-dependent protein kinase catalytic subunit OS=Homo sapiens GN=PRKDC PE=1 SV=3	P78527	SwissProt_2012_09.fasta	469096	0.998	2	3	3	0.000254	0.00654	SMEEDPQTSR	K	E	0.997	57.1	40.1	40.1	2.89	0	2	0	0	2	1195.49	1114.83		0	237	246	Empty	TRUE
HN-SMG-Mucus	HN-1	02.RAW (F013047)	ATP synthase subunit b, mitochondrial OS=Homo sapiens GN=ATP5F1 PE=1 SV=2	P24539	SwissProt_2012_09.fasta	28908.8	0.998	2	2	2	0.000169	0.0625	LAQLEEAK	K	Q	0.986	54.7	41.2	17.7	0	0	1	0	0	2	901.499	1389.61		0	132	139	Empty	TRUE
HN-SMG-Mucus	HN-1	02.RAW (F013047)	ATP synthase subunit b, mitochondrial OS=Homo sapiens GN=ATP5F1 PE=1 SV=2	P24539	SwissProt_2012_09.fasta	28908.8	0.998	2	2	2	0.000169	0.0625	SQQALVQK	K	R	0.997	43	40.8	20.9	2.1	0	1	0	0	2	901.51	1166.73		0	155	162	Empty	TRUE
HN-SMG-Mucus	HN-1	02.RAW (F013047)	Heat shock protein beta-1 OS=Homo sapiens GN=HSPB1 PE=1 SV=2	P04792	SwissProt_2012_09.fasta	22782.6	1	4	4	4	0.000338	0.19	AQLGGPEAAK	R	S	0.952	30.1	40.6	-1.13	1.48	0	1	0	0	2	941.505	1232.69		0	189	198	Empty	TRUE
HN-SMG-Mucus	HN-1	02.RAW (F013047)	Heat shock protein beta-1 OS=Homo sapiens GN=HSPB1 PE=1 SV=2	P04792	SwissProt_2012_09.fasta	22782.6	1	4	4	4	0.000338	0.19	DGVVEITGK	K	H	0.993	39.6	41.7	18.7	2.21	0	1	0	0	2	917.494	1652.12		0	115	123	Empty	TRUE
HN-SMG-Mucus	HN-1	02.RAW (F013047)	Heat shock protein beta-1 OS=Homo sapiens GN=HSPB1 PE=1 SV=2	P04792	SwissProt_2012_09.fasta	22782.6	1	4	4	4	0.000338	0.19	LFDQAFGLPR	R	L	0.997	77.9	40.6	57.3	0	0	0	1	0	2	1163.62	2748.07		0	28	37	Empty	TRUE
HN-SMG-Mucus	HN-1	02.RAW (F013047)	Heat shock protein beta-1 OS=Homo sapiens GN=HSPB1 PE=1 SV=2	P04792	SwissProt_2012_09.fasta	22782.6	1	4	4	4	0.000338	0.19	QLSSGVSEIR	R	H	0.997	73.2	41.3	49.4	0	0	1	0	0	2	1075.57	1610.06		0	80	89	Empty	TRUE
HN-SMG-Mucus	HN-1	02.RAW (F013047)	Cullin-associated NEDD8-dissociated protein 1 OS=Homo sapiens GN=CAND1 PE=1 SV=2	Q86VP6	SwissProt_2012_09.fasta	136381	0.998	2	2	2	0.000169	0.0228	EGPAVVGQFIQDVK	K	N	0.997	44.2	40.6	33.8	5.82	0	1	0	0	2	1486.79	2792.61		0	813	826	Empty	TRUE
HN-SMG-Mucus	HN-1	02.RAW (F013047)	Cullin-associated NEDD8-dissociated protein 1 OS=Homo sapiens GN=CAND1 PE=1 SV=2	Q86VP6	SwissProt_2012_09.fasta	136381	0.998	2	2	2	0.000169	0.0228	ISGSILNELIGLVR	K	S	0.997	94.2	40.1	69.6	10.6	0	1	0	0	2	1483.88	4011.2		0	730	743	Empty	TRUE
HN-SMG-Mucus	HN-1	02.RAW (F013047)	Far upstream element-binding protein 2 OS=Homo sapiens GN=KHSRP PE=1 SV=4	Q92945	SwissProt_2012_09.fasta	73115.6	0.998	2	2	2	0.000169	0.0338	QLEDGDQPESK	R	K	0.997	52.1	40.9	33.4	2.52	0	1	0	0	2	1245.56	1153.78		0	111	121	Empty	TRUE
HN-SMG-Mucus	HN-1	02.RAW (F013047)	Far upstream element-binding protein 2 OS=Homo sapiens GN=KHSRP PE=1 SV=4	Q92945	SwissProt_2012_09.fasta	73115.6	0.998	2	2	2	0.000169	0.0338	VQISPDSGGLPER	K	S	0.96	14.1	40.7	5.32	3.4	0	1	0	0	2	1354.7	1850.81		0	178	190	Empty	TRUE
HN-SMG-Mucus	HN-1	02.RAW (F013047)	Protein arginine N-methyltransferase 1 OS=Homo sapiens GN=PRMT1 PE=1 SV=2	Q99873	SwissProt_2012_09.fasta	41516.1	0.998	2	2	2	0.000169	0.0748	VEDLTFTSPFCLQVK	K	R	0.996	35.2	39.5	30.6	3.1	0	1	0	0	2	1783.89	3178.34		0	252	266	Empty	TRUE
HN-SMG-Mucus	HN-1	02.RAW (F013047)	Protein arginine N-methyltransferase 1 OS=Homo sapiens GN=PRMT1 PE=1 SV=2	Q99873	SwissProt_2012_09.fasta	41516.1	0.998	2	2	2	0.000169	0.0748	WLAPDGLIFPDR	K	A	0.997	52.9	40.1	26.2	4.41	0	1	0	0	2	1399.74	3167.37		0	174	185	Empty	TRUE
HN-SMG-Mucus	HN-1	02.RAW (F013047)	ATP synthase subunit beta, mitochondrial OS=Homo sapiens GN=ATP5B PE=1 SV=3	P06576	SwissProt_2012_09.fasta	56560.6	1	4	5	7	0.000592	0.104	DQEGQDVLLFIDNIFR	R	F	0.997	148	39.1	139	11.9	0	1	0	0	2	1921.97	4317.05		0	295	310	Empty	TRUE
HN-SMG-Mucus	HN-1	02.RAW (F013047)	ATP synthase subunit beta, mitochondrial OS=Homo sapiens GN=ATP5B PE=1 SV=3	P06576	SwissProt_2012_09.fasta	56560.6	1	4	5	7	0.000592	0.104	FTQAGSEVSALLGR	R	I	0.997	89.6	40.2	64.3	6.96	0	2	0	0	2	1435.75	2581.44		0	311	324	Empty	TRUE
HN-SMG-Mucus	HN-1	02.RAW (F013047)	ATP synthase subunit beta, mitochondrial OS=Homo sapiens GN=ATP5B PE=1 SV=3	P06576	SwissProt_2012_09.fasta	56560.6	1	4	5	7	0.000592	0.104	IMNVIGEPIDER	R	G	0.997	55.3	40.7	20.7	4.19	0	1	0	0	2	1385.71	2350.65		0	144	155	Empty	TRUE
HN-SMG-Mucus	HN-1	02.RAW (F013047)	ATP synthase subunit beta, mitochondrial OS=Homo sapiens GN=ATP5B PE=1 SV=3	P06576	SwissProt_2012_09.fasta	56560.6	1	4	5	7	0.000592	0.104	TVLIMELINNVAK	K	A	0.997	66.5	40.3	53.5	10.6	0	3	0	0	2	1457.84	3756.55		0	213	225	Empty	TRUE
HN-SMG-Mucus	HN-1	02.RAW (F013047)	Pulmonary surfactant-associated protein A2 OS=Homo sapiens GN=SFTPA2 PE=1 SV=1	Q8IWL1,Q8IWL2	SwissProt_2012_09.fasta	26182.3	0.998	2	2	2	0.000169	0.133	NPEENEAIASFVK	R	K	0.997	46.2	40.3	30.1	7.6	0	1	0	0	2	1447.71	2333.32		0	167	179	Empty	TRUE
HN-SMG-Mucus	HN-1	02.RAW (F013047)	Pulmonary surfactant-associated protein A2 OS=Homo sapiens GN=SFTPA2 PE=1 SV=1	Q8IWL1,Q8IWL2	SwissProt_2012_09.fasta	26182.3	0.998	2	2	2	0.000169	0.133	VFSSNGQSITFDAIQEACAR	K	A	0.997	123	39.1	121	12.6	0	1	0	0	2	2201.03	2674.95		0	138	157	Empty	TRUE
HN-SMG-Mucus	HN-1	02.RAW (F013047)	60S ribosomal protein L18 OS=Homo sapiens GN=RPL18 PE=1 SV=2	Q07020	SwissProt_2012_09.fasta	21635.2	0.998	2	2	2	0.000169	0.128	TAVVVGTITDDVR	K	V	0.997	80.4	40.4	67	7.07	0	1	0	0	2	1345.73	2205.32		0	79	91	Empty	TRUE
HN-SMG-Mucus	HN-1	02.RAW (F013047)	60S ribosomal protein L18 OS=Homo sapiens GN=RPL18 PE=1 SV=2	Q07020	SwissProt_2012_09.fasta	21635.2	0.998	2	2	2	0.000169	0.128	TNSTFNQVVLK	R	R	0.996	41.5	40.8	21.6	2.89	0	1	0	0	2	1250.67	1979.28		0	39	49	Empty	TRUE
HN-SMG-Mucus	HN-1	02.RAW (F013047)	Endoplasmin OS=Homo sapiens GN=HSP90B1 PE=1 SV=1	P14625	SwissProt_2012_09.fasta	92471.7	1	8	8	8	0.000676	0.139	EEASDYLELDTIK	K	N	0.997	85.5	40.1	69.5	0	0	0	1	0	2	1525.73	2534.7		0	253	265	Empty	TRUE
HN-SMG-Mucus	HN-1	02.RAW (F013047)	Endoplasmin OS=Homo sapiens GN=HSP90B1 PE=1 SV=1	P14625	SwissProt_2012_09.fasta	92471.7	1	8	8	8	0.000676	0.139	ELISNASDALDK	R	I	0.997	93.2	40.8	79.3	5.41	0	1	0	0	2	1275.64	1958.86		0	103	114	Empty	FALSE	P08238
HN-SMG-Mucus	HN-1	02.RAW (F013047)	Endoplasmin OS=Homo sapiens GN=HSP90B1 PE=1 SV=1	P14625	SwissProt_2012_09.fasta	92471.7	1	8	8	8	0.000676	0.139	GLFDEYGSK	R	K	0.997	49.5	41.3	39.9	4.74	0	1	0	0	2	1015.47	2110.43		0	396	404	Empty	TRUE
HN-SMG-Mucus	HN-1	02.RAW (F013047)	Endoplasmin OS=Homo sapiens GN=HSP90B1 PE=1 SV=1	P14625	SwissProt_2012_09.fasta	92471.7	1	8	8	8	0.000676	0.139	GVVDSDDLPLNVSR	K	E	0.997	69.5	40.5	44.8	5.21	0	1	0	0	2	1485.75	2362.06		0	435	448	Empty	TRUE
HN-SMG-Mucus	HN-1	02.RAW (F013047)	Endoplasmin OS=Homo sapiens GN=HSP90B1 PE=1 SV=1	P14625	SwissProt_2012_09.fasta	92471.7	1	8	8	8	0.000676	0.139	LISLTDENALSGNEELTVK	R	I	0.997	44.6	39.4	41.6	6.05	0	1	0	0	2	2046.06	2728.48		0	117	135	Empty	TRUE
HN-SMG-Mucus	HN-1	02.RAW (F013047)	Endoplasmin OS=Homo sapiens GN=HSP90B1 PE=1 SV=1	P14625	SwissProt_2012_09.fasta	92471.7	1	8	8	8	0.000676	0.139	LSLNIDPDAK	R	V	0.997	46.6	40.8	33.2	1.7	0	1	0	0	2	1085.58	2198.87		0	745	754	Empty	TRUE
HN-SMG-Mucus	HN-1	02.RAW (F013047)	Endoplasmin OS=Homo sapiens GN=HSP90B1 PE=1 SV=1	P14625	SwissProt_2012_09.fasta	92471.7	1	8	8	8	0.000676	0.139	SGYLLPDTK	R	A	0.991	37.5	40.7	22.1	2.28	0	1	0	0	2	993.525	1906.05		0	725	733	Empty	TRUE
HN-SMG-Mucus	HN-1	02.RAW (F013047)	Endoplasmin OS=Homo sapiens GN=HSP90B1 PE=1 SV=1	P14625	SwissProt_2012_09.fasta	92471.7	1	8	8	8	0.000676	0.139	SILFVPTSAPR	K	G	0.997	63.5	40.7	35.7	0	0	0	1	0	2	1187.68	2518.26		0	385	395	Empty	TRUE
HN-SMG-Mucus	HN-1	02.RAW (F013047)	Endoplasmin OS=Homo sapiens GN=HSP90B1 PE=1 SV=1	P14625	SwissProt_2012_09.fasta	92471.7	1	8	8	8	0.000676	0.139	YSQFINFPIYVWSSK	K	T	0.997	82.3	39.7	78.8	0	0	0	1	0	2	1878.94	3590.32		0	271	285	Empty	TRUE
HN-SMG-Mucus	HN-1	02.RAW (F013047)	Tubulin alpha-1B chain OS=Homo sapiens GN=TUBA1B PE=1 SV=1	P68363	SwissProt_2012_09.fasta	50151.7	0.998	2	2	4	0.000338	0.0532	AVFVDLEPTVIDEVR	R	T	0.997	80.6	39.6	67.5	9.51	0	3	0	0	2	1701.91	3121.02		0	65	79	Empty	TRUE
HN-SMG-Mucus	HN-1	02.RAW (F013047)	Tubulin alpha-1B chain OS=Homo sapiens GN=TUBA1B PE=1 SV=1	P68363	SwissProt_2012_09.fasta	50151.7	0.998	2	2	4	0.000338	0.0532	EIIDLVLDR	K	I	0.997	71.5	40.2	55.5	2.62	0	1	0	0	2	1085.62	2908.88		0	113	121	Empty	TRUE
HN-SMG-Mucus	HN-1	02.RAW (F013047)	Proteasome subunit alpha type-3 OS=Homo sapiens GN=PSMA3 PE=1 SV=2	P25788	SwissProt_2012_09.fasta	28433.7	0.998	2	2	2	0.000169	0.0863	AVENSSTAIGIR	K	C	0.997	56.3	41.1	38.9	1.82	0	1	0	0	2	1217.65	1647.58		0	30	41	Empty	TRUE
HN-SMG-Mucus	HN-1	02.RAW (F013047)	Proteasome subunit alpha type-3 OS=Homo sapiens GN=PSMA3 PE=1 SV=2	P25788	SwissProt_2012_09.fasta	28433.7	0.998	2	2	2	0.000169	0.0863	SNFGYNIPLK	R	H	0.997	50.6	40.4	38.8	5.31	0	1	0	0	2	1152.6	2341.8		0	101	110	Empty	TRUE
HN-SMG-Mucus	HN-1	02.RAW (F013047)	Keratin, type I cytoskeletal 17 OS=Homo sapiens GN=KRT17 PE=1 SV=2	Q04695	SwissProt_2012_09.fasta	48106.7	1	8	9	9	0.000761	0.292	ALEEANTELEVK	R	I	0.997	43.7	40.5	33.7	4.89	0	1	0	0	2	1345.68	1882.88		0	104	115	Empty	TRUE
HN-SMG-Mucus	HN-1	02.RAW (F013047)	Keratin, type I cytoskeletal 17 OS=Homo sapiens GN=KRT17 PE=1 SV=2	Q04695	SwissProt_2012_09.fasta	48106.7	1	8	9	9	0.000761	0.292	ASLEGNLAETENR	K	Y	0.997	89.4	40.2	81.4	0	0	0	1	0	2	1403.68	1727.84		0	322	334	Empty	TRUE
HN-SMG-Mucus	HN-1	02.RAW (F013047)	Keratin, type I cytoskeletal 17 OS=Homo sapiens GN=KRT17 PE=1 SV=2	Q04695	SwissProt_2012_09.fasta	48106.7	1	8	9	9	0.000761	0.292	ATMQNLNDR	K	L	0.997	74.4	41	48.3	3.6	0	1	0	0	2	1078.49	1082.89		0	86	94	Empty	TRUE
HN-SMG-Mucus	HN-1	02.RAW (F013047)	Keratin, type I cytoskeletal 17 OS=Homo sapiens GN=KRT17 PE=1 SV=2	Q04695	SwissProt_2012_09.fasta	48106.7	1	8	9	9	0.000761	0.292	DAEDWFFSK	K	T	0.997	68.8	40.3	50.3	4.8	0	1	0	0	2	1144.49	2819.37		0	270	278	Empty	TRUE
HN-SMG-Mucus	HN-1	02.RAW (F013047)	Keratin, type I cytoskeletal 17 OS=Homo sapiens GN=KRT17 PE=1 SV=2	Q04695	SwissProt_2012_09.fasta	48106.7	1	8	9	9	0.000761	0.292	EVATNSELVQSGK	R	S	0.997	63.1	40.4	57.4	0	0	0	1	0	2	1361.69	1456.29		0	285	297	Empty	TRUE	P02533
HN-SMG-Mucus	HN-1	02.RAW (F013047)	Keratin, type I cytoskeletal 17 OS=Homo sapiens GN=KRT17 PE=1 SV=2	Q04695	SwissProt_2012_09.fasta	48106.7	1	8	9	9	0.000761	0.292	GQVGGEINVEMDAAPGVDLSR	R	I	0.997	136	39.3	130	18	0	1	1	0	2	2130.01	2461.09		0	231	251	Empty	TRUE
HN-SMG-Mucus	HN-1	02.RAW (F013047)	Keratin, type I cytoskeletal 17 OS=Homo sapiens GN=KRT17 PE=1 SV=2	Q04695	SwissProt_2012_09.fasta	48106.7	1	8	9	9	0.000761	0.292	LAADDFR	R	T	0.996	53.3	41.1	35.7	0	0	0	1	0	2	807.4	1614.26		0	164	170	Empty	FALSE	P13645,P19012,P08727,P13646,P02533,P05783,P08779,Q2M2I5
HN-SMG-Mucus	HN-1	02.RAW (F013047)	Keratin, type I cytoskeletal 17 OS=Homo sapiens GN=KRT17 PE=1 SV=2	Q04695	SwissProt_2012_09.fasta	48106.7	1	8	9	9	0.000761	0.292	LASYLDK	R	V	0.903	42.7	40.7	0	0	0	1	0	0	2	809.44	1552.84		0	95	101	Empty	FALSE	P13645,P19012,P08727,P02533,P35527,P08779
HN-SMG-Mucus	HN-1	02.RAW (F013047)	Keratin, type I cytoskeletal 17 OS=Homo sapiens GN=KRT17 PE=1 SV=2	Q04695	SwissProt_2012_09.fasta	48106.7	1	8	9	9	0.000761	0.292	TIVEEVQDGK	R	V	0.986	35.8	41	24.8	1.77	0	1	0	0	2	1117.57	1635.95		0	410	419	Empty	TRUE
HN-SMG-Mucus	HN-1	02.RAW (F013047)	Keratin, type I cytoskeletal 17 OS=Homo sapiens GN=KRT17 PE=1 SV=2	Q04695	SwissProt_2012_09.fasta	48106.7	1	8	9	9	0.000761	0.292	TMQALEIELQSQLSMK	R	A	0.997	35.6	39.4	31.7	5	0	1	0	0	2	1865.93	3014.66		0	306	321	Empty	TRUE
HN-SMG-Mucus	HN-1	02.RAW (F013047)	Keratin, type I cytoskeletal 17 OS=Homo sapiens GN=KRT17 PE=1 SV=2	Q04695	SwissProt_2012_09.fasta	48106.7	1	8	9	9	0.000761	0.292	VLDELTLAR	R	A	0.997	85.9	41.1	57.3	3.72	0	2	0	0	2	1029.59	2269.75		0	193	201	Empty	FALSE	P19012,P08727,P02533,P08779
HN-SMG-Mucus	HN-1	02.RAW (F013047)	UDP-glucose:glycoprotein glucosyltransferase 1 OS=Homo sapiens GN=UGGT1 PE=1 SV=3	Q9NYU2	SwissProt_2012_09.fasta	177195	0.998	2	2	2	0.000169	0.018	ILASPVELALVVMK	R	D	0.997	99	39.5	91.2	7.59	0	1	0	0	2	1482.9	3894.08		0	334	347	Empty	TRUE
HN-SMG-Mucus	HN-1	02.RAW (F013047)	UDP-glucose:glycoprotein glucosyltransferase 1 OS=Homo sapiens GN=UGGT1 PE=1 SV=3	Q9NYU2	SwissProt_2012_09.fasta	177195	0.998	2	2	2	0.000169	0.018	ILFLDVLFPLVVDK	K	F	0.997	55.1	40	47.8	4.57	0	1	0	0	2	1630.98	4577.25		0	1340	1353	Empty	TRUE
HN-SMG-Mucus	HN-1	02.RAW (F013047)	Glutathione S-transferase P OS=Homo sapiens GN=GSTP1 PE=1 SV=2	P09211	SwissProt_2012_09.fasta	23356.7	1	3	4	5	0.000423	0.252	AFLASPEYVNLPINGNGK	K	-	0.997	63.8	39.4	51.4	5.74	0	1	0	0	2	1903.99	2857.71		0	192	209	Empty	TRUE
HN-SMG-Mucus	HN-1	02.RAW (F013047)	Glutathione S-transferase P OS=Homo sapiens GN=GSTP1 PE=1 SV=2	P09211	SwissProt_2012_09.fasta	23356.7	1	3	4	5	0.000423	0.252	DQQEAALVDMVNDGVEDLR	K	C	0.997	118	38.8	110	0	0	2	1	0	2	2132.98	3308.07		0	83	101	Empty	TRUE
HN-SMG-Mucus	HN-1	02.RAW (F013047)	Glutathione S-transferase P OS=Homo sapiens GN=GSTP1 PE=1 SV=2	P09211	SwissProt_2012_09.fasta	23356.7	1	3	4	5	0.000423	0.252	FQDGDLTLYQSNTILR	K	H	0.997	108	39.7	103	9	0	1	0	0	2	1883.95	2767.37		0	56	71	Empty	TRUE
HN-SMG-Mucus	HN-1	02.RAW (F013047)	ATP synthase subunit alpha, mitochondrial OS=Homo sapiens GN=ATP5A1 PE=1 SV=1	P25705	SwissProt_2012_09.fasta	59752.1	1	3	3	3	0.000254	0.0868	GMSLNLEPDNVGVVVFGNDK	K	L	0.989	46	39	42	0	0	0	1	0	2	2104.04	3188.71		0	104	123	Empty	TRUE
HN-SMG-Mucus	HN-1	02.RAW (F013047)	ATP synthase subunit alpha, mitochondrial OS=Homo sapiens GN=ATP5A1 PE=1 SV=1	P25705	SwissProt_2012_09.fasta	59752.1	1	3	3	3	0.000254	0.0868	ILGADTSVDLEETGR	R	V	0.997	42.3	40.3	24	3.64	0	1	0	0	2	1575.79	2231.29		0	59	73	Empty	TRUE
HN-SMG-Mucus	HN-1	02.RAW (F013047)	ATP synthase subunit alpha, mitochondrial OS=Homo sapiens GN=ATP5A1 PE=1 SV=1	P25705	SwissProt_2012_09.fasta	59752.1	1	3	3	3	0.000254	0.0868	TGTAEMSSILEER	K	I	0.997	57.3	40.1	49.2	5.66	0	1	0	0	2	1423.67	2267.3		0	46	58	Empty	TRUE
HN-SMG-Mucus	HN-1	02.RAW (F013047)	Peptidyl-prolyl cis-trans isomerase A OS=Homo sapiens GN=PPIA PE=1 SV=2	P62937	SwissProt_2012_09.fasta	18012.9	0.998	2	2	2	0.000169	0.194	IIPGFMCQGGDFTR	R	H	0.997	55.1	39.9	47.3	0	0	0	1	0	2	1598.75	2638.14		0	56	69	Empty	TRUE
HN-SMG-Mucus	HN-1	02.RAW (F013047)	Peptidyl-prolyl cis-trans isomerase A OS=Homo sapiens GN=PPIA PE=1 SV=2	P62937	SwissProt_2012_09.fasta	18012.9	0.998	2	2	2	0.000169	0.194	VNPTVFFDIAVDGEPLGR	M	V	0.997	75.8	39.5	67.9	0	0	0	1	0	1	1946	3578.39		0	2	19	Empty	TRUE
HN-SMG-Mucus	HN-1	02.RAW (F013047)	Moesin OS=Homo sapiens GN=MSN PE=1 SV=3	P26038	SwissProt_2012_09.fasta	67821.8	1	4	4	4	0.000338	0.078	APDFVFYAPR	K	L	0.997	49.1	40.4	42	5.38	0	1	0	0	2	1182.59	2607.76		0	264	273	Empty	TRUE	P15311
HN-SMG-Mucus	HN-1	02.RAW (F013047)	Moesin OS=Homo sapiens GN=MSN PE=1 SV=3	P26038	SwissProt_2012_09.fasta	67821.8	1	4	4	4	0.000338	0.078	EDAVLEYLK	R	I	0.985	46.9	41.1	31.8	0	0	0	1	0	2	1079.56	2486.55		0	185	193	Empty	TRUE
HN-SMG-Mucus	HN-1	02.RAW (F013047)	Moesin OS=Homo sapiens GN=MSN PE=1 SV=3	P26038	SwissProt_2012_09.fasta	67821.8	1	4	4	4	0.000338	0.078	FYPEDVSEELIQDITQR	K	L	0.997	122	38.6	110	10.2	0	1	0	0	2	2082	3638.23		0	84	100	Empty	TRUE
HN-SMG-Mucus	HN-1	02.RAW (F013047)	Moesin OS=Homo sapiens GN=MSN PE=1 SV=3	P26038	SwissProt_2012_09.fasta	67821.8	1	4	4	4	0.000338	0.078	IGFPWSEIR	K	N	0.997	75.7	41.3	46.9	0	0	0	1	0	2	1104.58	2984.17		0	238	246	Empty	TRUE	P15311
HN-SMG-Mucus	HN-1	02.RAW (F013047)	Alcohol dehydrogenase class 4 mu/sigma chain OS=Homo sapiens GN=ADH7 PE=1 SV=2	P40394	SwissProt_2012_09.fasta	41481.4	1	4	5	6	0.000507	0.142	AMAVGATECISPK	K	D	0.997	76.8	40.8	25.6	5	0	1	0	0	2	1350.64	1519.59		0	244	256	Empty	TRUE
HN-SMG-Mucus	HN-1	02.RAW (F013047)	Alcohol dehydrogenase class 4 mu/sigma chain OS=Homo sapiens GN=ADH7 PE=1 SV=2	P40394	SwissProt_2012_09.fasta	41481.4	1	4	5	6	0.000507	0.142	ISEGFELLNSGQSIR	K	T	0.997	95.7	39.8	79.4	8.04	0	1	0	0	2	1649.85	2647.29		0	367	381	Empty	TRUE
HN-SMG-Mucus	HN-1	02.RAW (F013047)	Alcohol dehydrogenase class 4 mu/sigma chain OS=Homo sapiens GN=ADH7 PE=1 SV=2	P40394	SwissProt_2012_09.fasta	41481.4	1	4	5	6	0.000507	0.142	MLTYDPMLLFTGR	K	T	0.997	59.3	40	43.2	7.46	0	3	0	0	2	1573.78	3455.44		0	312	324	Empty	TRUE
HN-SMG-Mucus	HN-1	02.RAW (F013047)	Alcohol dehydrogenase class 4 mu/sigma chain OS=Homo sapiens GN=ADH7 PE=1 SV=2	P40394	SwissProt_2012_09.fasta	41481.4	1	4	5	6	0.000507	0.142	QPFSIEEIEVAPPK	K	T	0.997	53.7	40	41.8	2.15	0	1	0	0	2	1583.83	2762.76		0	32	45	Empty	TRUE
HN-SMG-Mucus	HN-1	02.RAW (F013047)	14-3-3 protein theta OS=Homo sapiens GN=YWHAQ PE=1 SV=1	P27348	SwissProt_2012_09.fasta	27765.4	1	2	2	2	0.000169	0.188	LAEQAER	K	Y	0.946	47.2	41.7	14.6	0	0	1	0	0	2	816.421	1070.48		0	12	18	Empty	FALSE	P62258,P31947,Q04917,P31946,P61981,P63104
HN-SMG-Mucus	HN-1	02.RAW (F013047)	14-3-3 protein theta OS=Homo sapiens GN=YWHAQ PE=1 SV=1	P27348	SwissProt_2012_09.fasta	27765.4	1	2	2	2	0.000169	0.188	NLLSVAYK	R	N	0.948	46.6	41	20.4	0	0	1	0	0	2	907.525	2132.18		0	42	49	Empty	FALSE	P62258,P31947,Q04917,P31946,P61981,P63104
HN-SMG-Mucus	HN-1	02.RAW (F013047)	14-3-3 protein theta OS=Homo sapiens GN=YWHAQ PE=1 SV=1	P27348	SwissProt_2012_09.fasta	27765.4	1	2	2	2	0.000169	0.188	SICTTVLELLDK	R	Y	0.997	79.4	40	67.4	6.72	0	1	0	0	2	1391.75	3522.06		0	92	103	Empty	TRUE
HN-SMG-Mucus	HN-1	02.RAW (F013047)	14-3-3 protein theta OS=Homo sapiens GN=YWHAQ PE=1 SV=1	P27348	SwissProt_2012_09.fasta	27765.4	1	2	2	2	0.000169	0.188	TAFDEAIAELDTLNEDSYK	K	D	0.997	137	38.4	115	16.6	0	1	0	0	2	2144.99	3459.24		0	194	212	Empty	TRUE
HN-SMG-Mucus	HN-1	02.RAW (F013047)	40S ribosomal protein S9 OS=Homo sapiens GN=RPS9 PE=1 SV=3	P46781	SwissProt_2012_09.fasta	22592.5	0.998	2	2	2	0.000169	0.0876	IGVLDEGK	R	M	0.997	56	42	23.8	0	0	0	1	0	2	830.462	1651.41		0	84	91	Empty	TRUE
HN-SMG-Mucus	HN-1	02.RAW (F013047)	40S ribosomal protein S9 OS=Homo sapiens GN=RPS9 PE=1 SV=3	P46781	SwissProt_2012_09.fasta	22592.5	0.998	2	2	2	0.000169	0.0876	LFEGNALLR	R	R	0.996	52.9	40.9	30.3	0	0	0	1	0	2	1032.58	2362.64		0	71	79	Empty	TRUE
HN-SMG-Mucus	HN-1	02.RAW (F013047)	Cytosol aminopeptidase OS=Homo sapiens GN=LAP3 PE=1 SV=3	P28838	SwissProt_2012_09.fasta	56167.8	1	3	3	3	0.000254	0.0848	LNLPINIIGLAPLCENMPSGK	K	A	0.997	80.8	39	73.7	0	0	0	1	0	2	2264.21	3734.32		0	322	342	Empty	TRUE
HN-SMG-Mucus	HN-1	02.RAW (F013047)	Cytosol aminopeptidase OS=Homo sapiens GN=LAP3 PE=1 SV=3	P28838	SwissProt_2012_09.fasta	56167.8	1	3	3	3	0.000254	0.0848	QVVDCQLADVNNIGK	R	Y	0.997	101	40.2	94.3	8.7	0	1	0	0	2	1672.83	2164.94		0	441	455	Empty	TRUE
HN-SMG-Mucus	HN-1	02.RAW (F013047)	Cytosol aminopeptidase OS=Homo sapiens GN=LAP3 PE=1 SV=3	P28838	SwissProt_2012_09.fasta	56167.8	1	3	3	3	0.000254	0.0848	TLIEFLLR	R	F	0.997	56.9	41.3	28.8	0	0	0	1	0	2	1004.61	3402.79		0	506	513	Empty	TRUE
HN-SMG-Mucus	HN-1	02.RAW (F013047)	Coatomer subunit beta' OS=Homo sapiens GN=COPB2 PE=1 SV=2	P35606	SwissProt_2012_09.fasta	102489	0.999	2	2	2	0.000169	0.0309	AAESLADPTEYENLFPGLK	K	E	0.997	55.3	38.5	21	10.1	0	1	0	0	2	2065.01	3246.1		0	784	802	Empty	TRUE
HN-SMG-Mucus	HN-1	02.RAW (F013047)	Coatomer subunit beta' OS=Homo sapiens GN=COPB2 PE=1 SV=2	P35606	SwissProt_2012_09.fasta	102489	0.999	2	2	2	0.000169	0.0309	LPEAAFLAR	R	T	0.997	49	40.9	23.6	2.85	0	1	0	0	2	987.562	2305.5		0	751	759	Empty	TRUE
HN-SMG-Mucus	HN-1	02.RAW (F013047)	Tenascin OS=Homo sapiens GN=TNC PE=1 SV=3	P24821	SwissProt_2012_09.fasta	240850	1	3	3	3	0.000254	0.0195	FTTDLDSPR	K	D	0.99	28.2	40.7	20	2.51	0	1	0	0	2	1051.51	1716.03		0	1883	1891	Empty	TRUE
HN-SMG-Mucus	HN-1	02.RAW (F013047)	Tenascin OS=Homo sapiens GN=TNC PE=1 SV=3	P24821	SwissProt_2012_09.fasta	240850	1	3	3	3	0.000254	0.0195	LEELENLVSSLR	R	E	0.987	35.1	39.9	29.1	2.32	0	1	0	0	2	1401.76	3119.85		0	126	137	Empty	TRUE
HN-SMG-Mucus	HN-1	02.RAW (F013047)	Tenascin OS=Homo sapiens GN=TNC PE=1 SV=3	P24821	SwissProt_2012_09.fasta	240850	1	3	3	3	0.000254	0.0195	VPGDQTSTIIQELEPGVEYFIR	R	V	0.997	64.9	38.5	50.9	11.6	0	1	0	0	2	2491.27	3777.57		0	670	691	Empty	TRUE
HN-SMG-Mucus	HN-1	02.RAW (F013047)	Prominin-1 OS=Homo sapiens GN=PROM1 PE=1 SV=1	O43490	SwissProt_2012_09.fasta	97206.4	0.998	2	2	2	0.000169	0.0439	AFTDLNSINSVLGGGILDR	K	L	0.997	79.2	39.3	64.7	6.47	0	1	0	0	2	1962.03	3443.32		0	226	244	Empty	TRUE
HN-SMG-Mucus	HN-1	02.RAW (F013047)	Prominin-1 OS=Homo sapiens GN=PROM1 PE=1 SV=1	O43490	SwissProt_2012_09.fasta	97206.4	0.998	2	2	2	0.000169	0.0439	VLDTPYLLNEDWEYYLSGK	R	L	0.997	84.5	38.6	80.8	0	0	0	1	0	2	2318.12	3692.9		0	527	545	Empty	TRUE
HN-SMG-Mucus	HN-1	02.RAW (F013047)	Vimentin OS=Homo sapiens GN=VIM PE=1 SV=4	P08670	SwissProt_2012_09.fasta	53652.7	1	5	5	5	0.000423	0.101	DNLAEDIMR	R	L	0.997	62.5	40.8	48.7	3	0	1	0	0	2	1076.5	2409.87		0	176	184	Empty	TRUE
HN-SMG-Mucus	HN-1	02.RAW (F013047)	Vimentin OS=Homo sapiens GN=VIM PE=1 SV=4	P08670	SwissProt_2012_09.fasta	53652.7	1	5	5	5	0.000423	0.101	EYQDLLNVK	R	M	0.997	49.4	40.8	36.4	1.92	0	1	0	0	2	1121.58	2181.99		0	382	390	Empty	TRUE
HN-SMG-Mucus	HN-1	02.RAW (F013047)	Vimentin OS=Homo sapiens GN=VIM PE=1 SV=4	P08670	SwissProt_2012_09.fasta	53652.7	1	5	5	5	0.000423	0.101	LGDLYEEEMR	R	E	0.997	72.5	40.8	57.1	0	0	0	1	0	2	1270.56	1777.44		0	146	155	Empty	TRUE
HN-SMG-Mucus	HN-1	02.RAW (F013047)	Vimentin OS=Homo sapiens GN=VIM PE=1 SV=4	P08670	SwissProt_2012_09.fasta	53652.7	1	5	5	5	0.000423	0.101	QDVDNASLAR	R	L	0.997	67.8	40.5	49.8	1.52	0	1	0	0	2	1088.53	1329.99		0	208	217	Empty	TRUE
HN-SMG-Mucus	HN-1	02.RAW (F013047)	Vimentin OS=Homo sapiens GN=VIM PE=1 SV=4	P08670	SwissProt_2012_09.fasta	53652.7	1	5	5	5	0.000423	0.101	QVDQLTNDK	R	A	0.895	43	41.4	26.8	0	0	1	0	0	2	1060.53	1254.92		0	160	168	Empty	TRUE
HN-SMG-Mucus	HN-1	02.RAW (F013047)	Fructose-bisphosphate aldolase A OS=Homo sapiens GN=ALDOA PE=1 SV=2	P04075	SwissProt_2012_09.fasta	39420.6	1	5	5	5	0.000423	0.192	AAQEEYVK	K	R	0.997	46.7	40.5	26.1	2.54	0	1	0	0	2	937.462	1214.02		0	323	330	Empty	TRUE
HN-SMG-Mucus	HN-1	02.RAW (F013047)	Fructose-bisphosphate aldolase A OS=Homo sapiens GN=ALDOA PE=1 SV=2	P04075	SwissProt_2012_09.fasta	39420.6	1	5	5	5	0.000423	0.192	GILAADESTGSIAK	K	R	0.997	54.9	40.8	47.8	7.14	0	1	0	0	2	1332.7	1898.42		0	29	42	Empty	TRUE
HN-SMG-Mucus	HN-1	02.RAW (F013047)	Fructose-bisphosphate aldolase A OS=Homo sapiens GN=ALDOA PE=1 SV=2	P04075	SwissProt_2012_09.fasta	39420.6	1	5	5	5	0.000423	0.192	GVVPLAGTNGETTTQGLDGLSER	K	C	0.997	126	38.4	81.7	18	0	1	0	0	2	2272.14	2505.3		0	112	134	Empty	TRUE
HN-SMG-Mucus	HN-1	02.RAW (F013047)	Fructose-bisphosphate aldolase A OS=Homo sapiens GN=ALDOA PE=1 SV=2	P04075	SwissProt_2012_09.fasta	39420.6	1	5	5	5	0.000423	0.192	LQSIGTENTEENR	R	R	0.997	85.5	40.1	66.3	3.85	0	1	0	0	2	1490.71	1426.93		0	44	56	Empty	TRUE
HN-SMG-Mucus	HN-1	02.RAW (F013047)	Fructose-bisphosphate aldolase A OS=Homo sapiens GN=ALDOA PE=1 SV=2	P04075	SwissProt_2012_09.fasta	39420.6	1	5	5	5	0.000423	0.192	PYQYPALTPEQK	M	K	0.997	53.9	40.4	38.6	4.59	0	1	0	0	1	1434.73	1967.1		0	2	13	Empty	TRUE
HN-SMG-Mucus	HN-1	02.RAW (F013047)	WAP four-disulfide core domain protein 2 OS=Homo sapiens GN=WFDC2 PE=1 SV=2	Q14508	SwissProt_2012_09.fasta	12992.5	0.998	2	3	3	0.000254	0.258	DQCQVDSQCPGQMK	R	C	0.997	96.2	39.5	85.9	10.1	0	2	0	0	2	1696.67	1270.79		0	95	108	Empty	TRUE
HN-SMG-Mucus	HN-1	02.RAW (F013047)	WAP four-disulfide core domain protein 2 OS=Homo sapiens GN=WFDC2 PE=1 SV=2	Q14508	SwissProt_2012_09.fasta	12992.5	0.998	2	3	3	0.000254	0.258	EGSCPQVNINFPQLGLCR	K	D	0.997	95.6	39.3	83.8	8.07	0	1	0	0	2	2089	2910.48		0	77	94	Empty	TRUE
HN-SMG-Mucus	HN-1	02.RAW (F013047)	Neutrophil gelatinase-associated lipocalin OS=Homo sapiens GN=LCN2 PE=1 SV=2	P80188	SwissProt_2012_09.fasta	22588.9	1	4	4	5	0.000423	0.333	SLGLPENHIVFPVPIDQCIDG	K	-	0.992	47.6	38.8	43.2	0	0	0	2	0	2	2320.16	3421.24		0	178	198	Empty	TRUE
HN-SMG-Mucus	HN-1	02.RAW (F013047)	Neutrophil gelatinase-associated lipocalin OS=Homo sapiens GN=LCN2 PE=1 SV=2	P80188	SwissProt_2012_09.fasta	22588.9	1	4	4	5	0.000423	0.333	TFVPGCQPGEFTLGNIK	R	S	0.997	53.4	39.5	48.3	0	0	0	1	0	2	1864.93	2755.7		0	102	118	Empty	TRUE
HN-SMG-Mucus	HN-1	02.RAW (F013047)	Neutrophil gelatinase-associated lipocalin OS=Homo sapiens GN=LCN2 PE=1 SV=2	P80188	SwissProt_2012_09.fasta	22588.9	1	4	4	5	0.000423	0.333	VPLQQNFQDNQFQGK	K	W	0.997	96.8	39.5	84.9	0	0	0	1	0	2	1790.88	2058.64		0	36	50	Empty	TRUE
HN-SMG-Mucus	HN-1	02.RAW (F013047)	Neutrophil gelatinase-associated lipocalin OS=Homo sapiens GN=LCN2 PE=1 SV=2	P80188	SwissProt_2012_09.fasta	22588.9	1	4	4	5	0.000423	0.333	WYVVGLAGNAILR	K	E	0.997	64.4	40.3	21.1	6.6	0	1	0	0	2	1431.81	3191.2		0	51	63	Empty	TRUE
HN-SMG-Mucus	HN-1	02.RAW (F013047)	Elongation factor 1-delta OS=Homo sapiens GN=EEF1D PE=1 SV=5	P29692	SwissProt_2012_09.fasta	31121.9	0.998	2	2	2	0.000169	0.0854	GVVQELQQAISK	R	L	0.997	69	40.4	54.5	4.41	0	1	0	0	2	1299.73	2776.29		0	96	107	Empty	TRUE
HN-SMG-Mucus	HN-1	02.RAW (F013047)	Elongation factor 1-delta OS=Homo sapiens GN=EEF1D PE=1 SV=5	P29692	SwissProt_2012_09.fasta	31121.9	0.998	2	2	2	0.000169	0.0854	IASLEVENQSLR	R	G	0.997	96.1	40.8	66.1	7.77	0	1	0	0	2	1358.73	2014.66		0	84	95	Empty	TRUE
HN-SMG-Mucus	HN-1	02.RAW (F013047)	Junction plakoglobin OS=Homo sapiens GN=JUP PE=1 SV=3	P14923	SwissProt_2012_09.fasta	81745.9	0.998	2	3	3	0.000254	0.0322	LLNDEDPVVVTK	K	A	0.997	35.6	40.3	20.4	5.47	0	1	0	0	2	1341.73	2051.72		0	150	161	Empty	TRUE
HN-SMG-Mucus	HN-1	02.RAW (F013047)	Junction plakoglobin OS=Homo sapiens GN=JUP PE=1 SV=3	P14923	SwissProt_2012_09.fasta	81745.9	0.998	2	3	3	0.000254	0.0322	TMQNTSDLDTAR	R	C	0.997	75.8	40.6	63.7	6.05	0	1	1	0	2	1352.61	1330.92		0	192	203	Empty	TRUE
HN-SMG-Mucus	HN-1	02.RAW (F013047)	Scavenger receptor cysteine-rich type 1 protein M130 OS=Homo sapiens GN=CD163 PE=1 SV=2	Q86VB7	SwissProt_2012_09.fasta	125447	1	7	7	7	0.000592	0.0787	EAEFGQGTGPIWLNEVK	K	C	0.997	70.3	39.6	64.3	5.96	0	1	0	0	2	1874.93	2892.84		0	981	997	Empty	TRUE
HN-SMG-Mucus	HN-1	02.RAW (F013047)	Scavenger receptor cysteine-rich type 1 protein M130 OS=Homo sapiens GN=CD163 PE=1 SV=2	Q86VB7	SwissProt_2012_09.fasta	125447	1	7	7	7	0.000592	0.0787	GPDTLWQCPSSPWEK	K	R	0.997	82.9	40	73.7	8.59	0	1	0	0	2	1787.81	2651.65		0	898	912	Empty	TRUE
HN-SMG-Mucus	HN-1	02.RAW (F013047)	Scavenger receptor cysteine-rich type 1 protein M130 OS=Homo sapiens GN=CD163 PE=1 SV=2	Q86VB7	SwissProt_2012_09.fasta	125447	1	7	7	7	0.000592	0.0787	LQEGPTSCSGR	R	V	0.997	56.7	40.2	30.9	2.43	0	1	0	0	2	1191.54	1179.06		0	931	941	Empty	TRUE
HN-SMG-Mucus	HN-1	02.RAW (F013047)	Scavenger receptor cysteine-rich type 1 protein M130 OS=Homo sapiens GN=CD163 PE=1 SV=2	Q86VB7	SwissProt_2012_09.fasta	125447	1	7	7	7	0.000592	0.0787	LVDGVTECSGR	R	L	0.997	61.5	41	40.2	0	0	0	1	0	2	1192.56	1449.15		0	268	278	Empty	TRUE
HN-SMG-Mucus	HN-1	02.RAW (F013047)	Scavenger receptor cysteine-rich type 1 protein M130 OS=Homo sapiens GN=CD163 PE=1 SV=2	Q86VB7	SwissProt_2012_09.fasta	125447	1	7	7	7	0.000592	0.0787	LVGGDIPCSGR	R	V	0.997	62.7	40.8	50.5	1.82	0	1	0	0	2	1130.56	1641.03		0	480	490	Empty	TRUE
HN-SMG-Mucus	HN-1	02.RAW (F013047)	Scavenger receptor cysteine-rich type 1 protein M130 OS=Homo sapiens GN=CD163 PE=1 SV=2	Q86VB7	SwissProt_2012_09.fasta	125447	1	7	7	7	0.000592	0.0787	QLGCPTAVTAIGR	K	V	0.997	63.6	40.4	53.3	0	0	0	1	0	2	1343.71	2020.26		0	306	318	Empty	TRUE
HN-SMG-Mucus	HN-1	02.RAW (F013047)	Scavenger receptor cysteine-rich type 1 protein M130 OS=Homo sapiens GN=CD163 PE=1 SV=2	Q86VB7	SwissProt_2012_09.fasta	125447	1	7	7	7	0.000592	0.0787	SSMSETTVGVVCR	K	Q	0.997	81.2	39.7	56.8	9	0	1	0	0	2	1412.65	1781.25		0	853	865	Empty	TRUE
HN-SMG-Mucus	HN-1	02.RAW (F013047)	Collagen alpha-3(VI) chain OS=Homo sapiens GN=COL6A3 PE=1 SV=5	P12111	SwissProt_2012_09.fasta	343667	0.998	2	2	2	0.000169	0.0085	AAPLQGMLPGLLAPLR	R	T	0.997	51.9	39.9	45.9	8.2	0	1	0	0	2	1617.95	3611.2		0	610	625	Empty	TRUE
HN-SMG-Mucus	HN-1	02.RAW (F013047)	Collagen alpha-3(VI) chain OS=Homo sapiens GN=COL6A3 PE=1 SV=5	P12111	SwissProt_2012_09.fasta	343667	0.998	2	2	2	0.000169	0.0085	VVESLDVGQDR	R	V	0.989	29.3	40.6	13.9	2.43	0	1	0	0	2	1216.62	1738.05		0	1054	1064	Empty	TRUE
HN-SMG-Mucus	HN-1	02.RAW (F013047)	Stress-70 protein, mitochondrial OS=Homo sapiens GN=HSPA9 PE=1 SV=2	P38646	SwissProt_2012_09.fasta	73681.3	1	3	3	3	0.000254	0.0471	AMQDAEVSK	K	S	0.997	76.5	40.9	49.7	0	0	1	0	0	2	994.451	1032.31		0	369	377	Empty	TRUE
HN-SMG-Mucus	HN-1	02.RAW (F013047)	Stress-70 protein, mitochondrial OS=Homo sapiens GN=HSPA9 PE=1 SV=2	P38646	SwissProt_2012_09.fasta	73681.3	1	3	3	3	0.000254	0.0471	QAVTNPNNTFYATK	R	R	0.997	95.4	40.3	84.4	7.64	0	1	0	0	2	1568.77	1725.47		0	108	121	Empty	TRUE
HN-SMG-Mucus	HN-1	02.RAW (F013047)	Stress-70 protein, mitochondrial OS=Homo sapiens GN=HSPA9 PE=1 SV=2	P38646	SwissProt_2012_09.fasta	73681.3	1	3	3	3	0.000254	0.0471	VLENAEGAR	K	T	0.997	47.6	40.9	29.4	1.51	0	1	0	0	2	958.495	1213.21		0	77	85	Empty	TRUE
HN-SMG-Mucus	HN-1	02.RAW (F013047)	Profilin-1 OS=Homo sapiens GN=PFN1 PE=1 SV=2	P07737	SwissProt_2012_09.fasta	15054.3	1	3	4	5	0.000423	0.3	DSLLQDGEFSMDLR	R	T	0.997	111	39.7	94	8.3	0	2	0	0	2	1641.74	2816.48		0	76	89	Empty	TRUE
HN-SMG-Mucus	HN-1	02.RAW (F013047)	Profilin-1 OS=Homo sapiens GN=PFN1 PE=1 SV=2	P07737	SwissProt_2012_09.fasta	15054.3	1	3	4	5	0.000423	0.3	DSPSVWAAVPGK	K	T	0.99	25.9	40.7	0	2.48	0	1	0	0	2	1213.62	2226.44		0	27	38	Empty	TRUE
HN-SMG-Mucus	HN-1	02.RAW (F013047)	Profilin-1 OS=Homo sapiens GN=PFN1 PE=1 SV=2	P07737	SwissProt_2012_09.fasta	15054.3	1	3	4	5	0.000423	0.3	TFVNITPAEVGVLVGK	K	D	0.997	43.1	40.4	36	5.36	0	0	2	0	2	1643.94	3175.32		0	39	54	Empty	TRUE
HN-SMG-Mucus	HN-1	02.RAW (F013047)	Annexin A4 OS=Homo sapiens GN=ANXA4 PE=1 SV=4	P09525	SwissProt_2012_09.fasta	35884.3	0.998	2	2	2	0.000169	0.0878	DEGNYLDDALVR	R	Q	0.997	52.2	40.6	42.5	8.1	0	1	0	0	2	1379.64	2472.36		0	161	172	Empty	TRUE
HN-SMG-Mucus	HN-1	02.RAW (F013047)	Annexin A4 OS=Homo sapiens GN=ANXA4 PE=1 SV=4	P09525	SwissProt_2012_09.fasta	35884.3	0.998	2	2	2	0.000169	0.0878	SETSGSFEDALLAIVK	K	C	0.997	68	40.1	61.3	6.51	0	1	0	0	2	1666.85	3547.51		0	226	241	Empty	TRUE
HN-SMG-Mucus	HN-1	02.RAW (F013047)	40S ribosomal protein S8 OS=Homo sapiens GN=RPS8 PE=1 SV=2	P62241	SwissProt_2012_09.fasta	24206.4	0.998	2	3	3	0.000254	0.12	ISSLLEEQFQQGK	K	L	0.997	64.3	40.4	49.3	7.28	0	1	1	0	2	1506.78	2323.19		0	158	170	Empty	TRUE
HN-SMG-Mucus	HN-1	02.RAW (F013047)	40S ribosomal protein S8 OS=Homo sapiens GN=RPS8 PE=1 SV=2	P62241	SwissProt_2012_09.fasta	24206.4	0.998	2	3	3	0.000254	0.12	NCIVLIDSTPYR	K	Q	0.997	53	40.1	34.7	4.04	0	1	0	0	2	1450.74	2453.75		0	99	110	Empty	TRUE
HN-SMG-Mucus	HN-1	02.RAW (F013047)	T-complex protein 1 subunit alpha OS=Homo sapiens GN=TCP1 PE=1 SV=1	P17987	SwissProt_2012_09.fasta	60345.2	0.998	2	2	2	0.000169	0.0683	SLLVIPNTLAVNAAQDSTDLVAK	R	L	0.997	88.4	38.4	84.8	0	0	0	1	0	2	2353.3	3351.41		0	444	466	Empty	TRUE
HN-SMG-Mucus	HN-1	02.RAW (F013047)	T-complex protein 1 subunit alpha OS=Homo sapiens GN=TCP1 PE=1 SV=1	P17987	SwissProt_2012_09.fasta	60345.2	0.998	2	2	2	0.000169	0.0683	YINENLIVNTDELGR	R	D	0.997	56.5	40	53	0	0	0	1	0	2	1762.9	2597.57		0	131	145	Empty	TRUE
HN-SMG-Mucus	HN-1	02.RAW (F013047)	26S protease regulatory subunit 6A OS=Homo sapiens GN=PSMC3 PE=1 SV=3	P17980	SwissProt_2012_09.fasta	49205	0.998	2	2	2	0.000169	0.0661	MNVSPDVNYEELAR	K	C	0.997	39.5	40	26.8	4.31	0	1	0	0	2	1636.76	2364.27		0	373	386	Empty	TRUE
HN-SMG-Mucus	HN-1	02.RAW (F013047)	26S protease regulatory subunit 6A OS=Homo sapiens GN=PSMC3 PE=1 SV=3	P17980	SwissProt_2012_09.fasta	49205	0.998	2	2	2	0.000169	0.0661	QTYFLPVIGLVDAEK	R	L	0.997	77.3	40	69.9	6.64	0	1	0	0	2	1692.92	3614.96		0	130	144	Empty	TRUE
HN-SMG-Mucus	HN-1	02.RAW (F013047)	Coatomer subunit beta OS=Homo sapiens GN=COPB1 PE=1 SV=3	P53618	SwissProt_2012_09.fasta	107146	0.998	2	2	2	0.000169	0.0241	TLQLALDLVSSR	K	N	0.997	57.3	40.9	44.1	0	0	0	1	0	2	1315.76	2986.63		0	340	351	Empty	TRUE
HN-SMG-Mucus	HN-1	02.RAW (F013047)	Coatomer subunit beta OS=Homo sapiens GN=COPB1 PE=1 SV=3	P53618	SwissProt_2012_09.fasta	107146	0.998	2	2	2	0.000169	0.0241	VLQDLVMDILR	R	V	0.997	38.6	40.5	32.5	4	0	1	0	0	2	1314.75	3633.13		0	317	327	Empty	TRUE
HN-SMG-Mucus	HN-1	02.RAW (F013047)	Clathrin heavy chain 1 OS=Homo sapiens GN=CLTC PE=1 SV=5	Q00610	SwissProt_2012_09.fasta	191619	1	6	6	6	0.000507	0.0513	AFMTADLPNELIELLEK	K	I	0.997	31.3	39.7	21.7	5.46	0	1	0	0	2	1947.01	4183.44		0	994	1010	Empty	TRUE
HN-SMG-Mucus	HN-1	02.RAW (F013047)	Clathrin heavy chain 1 OS=Homo sapiens GN=CLTC PE=1 SV=5	Q00610	SwissProt_2012_09.fasta	191619	1	6	6	6	0.000507	0.0513	GQCDLELINVCNENSLFK	R	S	0.997	97.8	38.9	93.6	8.82	0	1	0	0	2	2153	3019.35		0	924	941	Empty	TRUE
HN-SMG-Mucus	HN-1	02.RAW (F013047)	Clathrin heavy chain 1 OS=Homo sapiens GN=CLTC PE=1 SV=5	Q00610	SwissProt_2012_09.fasta	191619	1	6	6	6	0.000507	0.0513	LLLPWLEAR	K	I	0.997	54.5	40.3	30.1	2.11	0	1	0	0	2	1110.67	3384.57		0	857	865	Empty	TRUE
HN-SMG-Mucus	HN-1	02.RAW (F013047)	Clathrin heavy chain 1 OS=Homo sapiens GN=CLTC PE=1 SV=5	Q00610	SwissProt_2012_09.fasta	191619	1	6	6	6	0.000507	0.0513	LLYNNVSNFGR	K	L	0.997	63.9	40.6	53.7	5.51	0	1	0	0	2	1296.67	2217.57		0	1216	1226	Empty	TRUE
HN-SMG-Mucus	HN-1	02.RAW (F013047)	Clathrin heavy chain 1 OS=Homo sapiens GN=CLTC PE=1 SV=5	Q00610	SwissProt_2012_09.fasta	191619	1	6	6	6	0.000507	0.0513	LPVVIGGLLDVDCSEDVIK	R	N	0.997	129	39	113	13.7	0	1	0	0	2	2041.09	3486.25		0	812	830	Empty	TRUE
HN-SMG-Mucus	HN-1	02.RAW (F013047)	Clathrin heavy chain 1 OS=Homo sapiens GN=CLTC PE=1 SV=5	Q00610	SwissProt_2012_09.fasta	191619	1	6	6	6	0.000507	0.0513	VGYTPDWIFLLR	K	N	0.996	33.9	39.4	21.5	3.06	0	1	0	0	2	1479.8	3750.36		0	508	519	Empty	TRUE
HN-SMG-Mucus	HN-1	02.RAW (F013047)	Coatomer subunit alpha OS=Homo sapiens GN=COPA PE=1 SV=2	P53621	SwissProt_2012_09.fasta	138349	1	3	4	4	0.000338	0.0449	DADSQNPDAPEGK	K	R	0.997	56	40.8	40.3	7.6	0	1	0	0	2	1343.57	1093.73		0	399	411	Empty	TRUE
HN-SMG-Mucus	HN-1	02.RAW (F013047)	Coatomer subunit alpha OS=Homo sapiens GN=COPA PE=1 SV=2	P53621	SwissProt_2012_09.fasta	138349	1	3	4	4	0.000338	0.0449	LLQPPAPIMPLDTNWPLLTVSK	K	G	0.997	50.4	38.4	43.8	8.48	0	2	0	0	2	2444.36	3779.15		0	794	815	Empty	TRUE
HN-SMG-Mucus	HN-1	02.RAW (F013047)	Coatomer subunit alpha OS=Homo sapiens GN=COPA PE=1 SV=2	P53621	SwissProt_2012_09.fasta	138349	1	3	4	4	0.000338	0.0449	VQVPNCDEIFYAGTGNLLLR	K	D	0.997	82.3	39	73.1	4.34	0	1	0	0	2	2279.15	3298.8		0	448	467	Empty	TRUE
HN-SMG-Mucus	HN-1	02.RAW (F013047)	Leukocyte elastase inhibitor OS=Homo sapiens GN=SERPINB1 PE=1 SV=1	P30740	SwissProt_2012_09.fasta	42743.8	0.998	2	2	2	0.000169	0.0607	EATTNAPFR	K	L	0.996	41.4	41.3	30	1.55	0	1	0	0	2	1006.5	1406.66		0	178	186	Empty	TRUE
HN-SMG-Mucus	HN-1	02.RAW (F013047)	Leukocyte elastase inhibitor OS=Homo sapiens GN=SERPINB1 PE=1 SV=1	P30740	SwissProt_2012_09.fasta	42743.8	0.998	2	2	2	0.000169	0.0607	TYNFLPEFLVSTQK	K	T	0.997	40.8	39.6	33.7	5.6	0	1	0	0	2	1686.87	3371.19		0	97	110	Empty	TRUE
HN-SMG-Mucus	HN-1	02.RAW (F013047)	Mucin-5B OS=Homo sapiens GN=MUC5B PE=1 SV=3	Q9HC84	SwissProt_2012_09.fasta	596324	1	25	34	45	0.0038	0.0639	AAGGAVCEQPLGLECR	R	A	0.997	89.4	39.8	76.2	9.7	0	3	1	0	2	1687.79	3139.37		0	2346	2361	Empty	TRUE
HN-SMG-Mucus	HN-1	02.RAW (F013047)	Mucin-5B OS=Homo sapiens GN=MUC5B PE=1 SV=3	Q9HC84	SwissProt_2012_09.fasta	596324	1	25	34	45	0.0038	0.0639	AAQLPDMPLEELGQQVDCDR	R	M	0.997	134	38.7	116	15.2	0	1	2	0	2	2301.05	3024.98		0	1382	1401	Empty	TRUE
HN-SMG-Mucus	HN-1	02.RAW (F013047)	Mucin-5B OS=Homo sapiens GN=MUC5B PE=1 SV=3	Q9HC84	SwissProt_2012_09.fasta	596324	1	25	34	45	0.0038	0.0639	AENYPEVSIDQVGQVLTCSLETGLTCK	R	N	0.997	63.7	37.1	60.8	0	0	1	1	0	2	3011.43	3856.71		0	1832	1858	Empty	TRUE
HN-SMG-Mucus	HN-1	02.RAW (F013047)	Mucin-5B OS=Homo sapiens GN=MUC5B PE=1 SV=3	Q9HC84	SwissProt_2012_09.fasta	596324	1	25	34	45	0.0038	0.0639	AQAACANAR	K	N	0.996	34	41.6	23.7	3	0	1	0	0	2	932.437	977.722		0	593	601	Empty	TRUE
HN-SMG-Mucus	HN-1	02.RAW (F013047)	Mucin-5B OS=Homo sapiens GN=MUC5B PE=1 SV=3	Q9HC84	SwissProt_2012_09.fasta	596324	1	25	34	45	0.0038	0.0639	AQAQPGVPLGELGQVVECSLDFGLVCR	R	N	0.997	121	37.2	116	16.6	0	1	2	0	2	2899.44	4121.79		0	4176	4202	Empty	TRUE
HN-SMG-Mucus	HN-1	02.RAW (F013047)	Mucin-5B OS=Homo sapiens GN=MUC5B PE=1 SV=3	Q9HC84	SwissProt_2012_09.fasta	596324	1	25	34	45	0.0038	0.0639	CGLTDNENCLK	K	A	0.997	74.5	40.6	50.7	5.92	0	1	0	0	2	1323.57	1586.94		0	469	479	Empty	TRUE
HN-SMG-Mucus	HN-1	02.RAW (F013047)	Mucin-5B OS=Homo sapiens GN=MUC5B PE=1 SV=3	Q9HC84	SwissProt_2012_09.fasta	596324	1	25	34	45	0.0038	0.0639	CPPSQPFFNEDQMK	K	C	0.997	65.3	40	53.4	9	0	1	0	0	2	1724.74	2212.19		0	1200	1213	Empty	TRUE
HN-SMG-Mucus	HN-1	02.RAW (F013047)	Mucin-5B OS=Homo sapiens GN=MUC5B PE=1 SV=3	Q9HC84	SwissProt_2012_09.fasta	596324	1	25	34	45	0.0038	0.0639	DIECQAESFPNWTLAQVGQK	K	V	0.997	98.2	38.6	85.4	0	0	0	1	0	2	2321.09	3014.07		0	1546	1565	Empty	TRUE
HN-SMG-Mucus	HN-1	02.RAW (F013047)	Mucin-5B OS=Homo sapiens GN=MUC5B PE=1 SV=3	Q9HC84	SwissProt_2012_09.fasta	596324	1	25	34	45	0.0038	0.0639	EEGLILFDQIPVSSGFSK	K	N	0.997	111	39.3	102	12.6	0	1	1	0	2	1966.02	3446.36		0	5156	5173	Empty	TRUE
HN-SMG-Mucus	HN-1	02.RAW (F013047)	Mucin-5B OS=Homo sapiens GN=MUC5B PE=1 SV=3	Q9HC84	SwissProt_2012_09.fasta	596324	1	25	34	45	0.0038	0.0639	ELGQVVECSLDFGLVCR	R	N	0.997	123	39.4	118	15.3	0	3	3	0	2	1980.95	3268		0	2372	2388	Empty	TRUE
HN-SMG-Mucus	HN-1	02.RAW (F013047)	Mucin-5B OS=Homo sapiens GN=MUC5B PE=1 SV=3	Q9HC84	SwissProt_2012_09.fasta	596324	1	25	34	45	0.0038	0.0639	GATGGLCDLTCPPTK	R	V	0.997	102	39.5	88.4	0	0	0	1	0	2	1547.72	2010.56		0	5349	5363	Empty	TRUE
HN-SMG-Mucus	HN-1	02.RAW (F013047)	Mucin-5B OS=Homo sapiens GN=MUC5B PE=1 SV=3	Q9HC84	SwissProt_2012_09.fasta	596324	1	25	34	45	0.0038	0.0639	GYQVCPVLADIECR	R	A	0.997	98.9	40.1	84.4	10.7	0	2	1	0	2	1679.79	2703.52		0	1368	1381	Empty	TRUE
HN-SMG-Mucus	HN-1	02.RAW (F013047)	Mucin-5B OS=Homo sapiens GN=MUC5B PE=1 SV=3	Q9HC84	SwissProt_2012_09.fasta	596324	1	25	34	45	0.0038	0.0639	IVTENIPCGTTGTTCSK	R	A	0.997	82.3	39.7	72.5	0	0	1	1	0	2	1838.86	1736.62		0	937	953	Empty	TRUE
HN-SMG-Mucus	HN-1	02.RAW (F013047)	Mucin-5B OS=Homo sapiens GN=MUC5B PE=1 SV=3	Q9HC84	SwissProt_2012_09.fasta	596324	1	25	34	45	0.0038	0.0639	LEVPCQSLEAYAELCR	R	A	0.997	111	39.3	99.7	0	0	0	1	0	2	1937.91	2827.02		0	5324	5339	Empty	TRUE
HN-SMG-Mucus	HN-1	02.RAW (F013047)	Mucin-5B OS=Homo sapiens GN=MUC5B PE=1 SV=3	Q9HC84	SwissProt_2012_09.fasta	596324	1	25	34	45	0.0038	0.0639	LSCLGASLQK	K	S	0.997	44.6	40.8	0	1.7	0	1	0	0	2	1076.58	1767.48		0	781	790	Empty	TRUE
HN-SMG-Mucus	HN-1	02.RAW (F013047)	Mucin-5B OS=Homo sapiens GN=MUC5B PE=1 SV=3	Q9HC84	SwissProt_2012_09.fasta	596324	1	25	34	45	0.0038	0.0639	LSPSCPDALAPK	K	D	0.997	64	39.9	48.2	0	0	0	1	0	2	1255.64	1799.2		0	1057	1068	Empty	TRUE	P98088
HN-SMG-Mucus	HN-1	02.RAW (F013047)	Mucin-5B OS=Homo sapiens GN=MUC5B PE=1 SV=3	Q9HC84	SwissProt_2012_09.fasta	596324	1	25	34	45	0.0038	0.0639	LTDPNSAFSR	R	C	0.997	85.9	40.7	67.8	5.13	0	1	0	0	2	1107.54	1642.65		0	625	634	Empty	TRUE
HN-SMG-Mucus	HN-1	02.RAW (F013047)	Mucin-5B OS=Homo sapiens GN=MUC5B PE=1 SV=3	Q9HC84	SwissProt_2012_09.fasta	596324	1	25	34	45	0.0038	0.0639	LTPLQFGNLQK	R	L	0.997	84.2	40.9	66.9	0	0	0	2	0	2	1258.72	2479.36		0	226	236	Empty	TRUE
HN-SMG-Mucus	HN-1	02.RAW (F013047)	Mucin-5B OS=Homo sapiens GN=MUC5B PE=1 SV=3	Q9HC84	SwissProt_2012_09.fasta	596324	1	25	34	45	0.0038	0.0639	MCFNYEIR	K	V	0.997	49.7	41.1	26.8	3.92	0	1	1	0	2	1148.49	2072.93		0	2398	2405	Empty	TRUE
HN-SMG-Mucus	HN-1	02.RAW (F013047)	Mucin-5B OS=Homo sapiens GN=MUC5B PE=1 SV=3	Q9HC84	SwissProt_2012_09.fasta	596324	1	25	34	45	0.0038	0.0639	NSFEDPCSLSVENENYAR	R	H	0.997	141	39.1	129	14.2	0	2	0	0	2	2130.9	2246.57		0	602	619	Empty	TRUE
HN-SMG-Mucus	HN-1	02.RAW (F013047)	Mucin-5B OS=Homo sapiens GN=MUC5B PE=1 SV=3	Q9HC84	SwissProt_2012_09.fasta	596324	1	25	34	45	0.0038	0.0639	SEQLGGDVESYDK	K	I	0.997	109	40.3	96	10.5	0	1	0	0	2	1426.63	1718.1		0	1520	1532	Empty	TRUE
HN-SMG-Mucus	HN-1	02.RAW (F013047)	Mucin-5B OS=Homo sapiens GN=MUC5B PE=1 SV=3	Q9HC84	SwissProt_2012_09.fasta	596324	1	25	34	45	0.0038	0.0639	TFDGDVFR	K	F	0.93	39.8	40.7	28.6	0	0	0	1	0	2	956.447	2072.18		0	87	94	Empty	TRUE	P98088
HN-SMG-Mucus	HN-1	02.RAW (F013047)	Mucin-5B OS=Homo sapiens GN=MUC5B PE=1 SV=3	Q9HC84	SwissProt_2012_09.fasta	596324	1	25	34	45	0.0038	0.0639	TGCCYSCEEDSCQVR	K	I	0.997	109	39.4	103	0	0	0	1	0	2	1910.68	1417.27		0	5647	5661	Empty	TRUE
HN-SMG-Mucus	HN-1	02.RAW (F013047)	Mucin-5B OS=Homo sapiens GN=MUC5B PE=1 SV=3	Q9HC84	SwissProt_2012_09.fasta	596324	1	25	34	45	0.0038	0.0639	VDCNTCTCR	R	N	0.997	65.2	40.9	45.2	3.49	0	1	0	0	2	1185.44	1048.04		0	872	880	Empty	TRUE
HN-SMG-Mucus	HN-1	02.RAW (F013047)	Mucin-5B OS=Homo sapiens GN=MUC5B PE=1 SV=3	Q9HC84	SwissProt_2012_09.fasta	596324	1	25	34	45	0.0038	0.0639	YAYVVDACQPTCR	R	G	0.997	82.9	39.9	67.1	9.19	0	1	0	0	2	1602.7	1852.95		0	701	713	Empty	TRUE
HN-SMG-Mucus	HN-1	02.RAW (F013047)	Cytochrome c oxidase subunit 2 OS=Homo sapiens GN=MT-CO2 PE=1 SV=1	P00403	SwissProt_2012_09.fasta	25566.4	0.995	2	2	2	0.000169	0.128	ILYMTDEVNDPSLTIK	R	S	0.997	111	39.6	97.8	12.1	0	1	0	0	2	1851.94	2761.4		0	83	98	Empty	TRUE
HN-SMG-Mucus	HN-1	02.RAW (F013047)	Cytochrome c oxidase subunit 2 OS=Homo sapiens GN=MT-CO2 PE=1 SV=1	P00403	SwissProt_2012_09.fasta	25566.4	0.995	2	2	2	0.000169	0.128	MLPPLFLEPGDLR	Y	L	0.901	0	0	0	3.17	0	1	0	0	1	1497.81	3429.53		0	122	134	Empty	TRUE
HN-SMG-Mucus	HN-1	02.RAW (F013047)	Keratin, type II cytoskeletal 2 epidermal OS=Homo sapiens GN=KRT2 PE=1 SV=2	P35908	SwissProt_2012_09.fasta	65433.9	0.999	2	2	2	0.000169	0.114	AQYEEIAQR	K	S	0.997	65	40.6	13.6	0	0	0	1	0	2	1107.54	1442.87		0	354	362	Empty	FALSE	P19013,P02538
HN-SMG-Mucus	HN-1	02.RAW (F013047)	Keratin, type II cytoskeletal 2 epidermal OS=Homo sapiens GN=KRT2 PE=1 SV=2	P35908	SwissProt_2012_09.fasta	65433.9	0.999	2	2	2	0.000169	0.114	FLEQQNQVLQTK	R	W	0.997	90.3	40.2	46.4	7.33	0	1	0	0	2	1475.79	1918.23		0	198	209	Empty	FALSE	P04264
HN-SMG-Mucus	HN-1	02.RAW (F013047)	Keratin, type II cytoskeletal 2 epidermal OS=Homo sapiens GN=KRT2 PE=1 SV=2	P35908	SwissProt_2012_09.fasta	65433.9	0.999	2	2	2	0.000169	0.114	IEISELNR	K	V	0.989	56	41.4	16.5	0	0	1	0	0	2	973.531	1870.68		0	394	401	Empty	FALSE	P04264
HN-SMG-Mucus	HN-1	02.RAW (F013047)	Keratin, type II cytoskeletal 2 epidermal OS=Homo sapiens GN=KRT2 PE=1 SV=2	P35908	SwissProt_2012_09.fasta	65433.9	0.999	2	2	2	0.000169	0.114	LLEGEECR	K	M	0.996	61.9	41.4	31.1	0	0	1	0	0	2	1005.47	1350.77		0	483	490	Empty	FALSE	P13647,P02538
HN-SMG-Mucus	HN-1	02.RAW (F013047)	Keratin, type II cytoskeletal 2 epidermal OS=Homo sapiens GN=KRT2 PE=1 SV=2	P35908	SwissProt_2012_09.fasta	65433.9	0.999	2	2	2	0.000169	0.114	NLDLDSIIAEVK	R	A	0.997	94.7	40.7	67.9	0	0	4	2	0	2	1329.73	4414.84		0	342	353	Empty	FALSE	P13647,P02538
HN-SMG-Mucus	HN-1	02.RAW (F013047)	Keratin, type II cytoskeletal 2 epidermal OS=Homo sapiens GN=KRT2 PE=1 SV=2	P35908	SwissProt_2012_09.fasta	65433.9	0.999	2	2	2	0.000169	0.114	NVQDAIADAEQR	K	G	0.997	71	40.6	44.3	6.32	0	1	0	0	2	1329.64	1899.74		0	419	430	Empty	TRUE
HN-SMG-Mucus	HN-1	02.RAW (F013047)	Keratin, type II cytoskeletal 2 epidermal OS=Homo sapiens GN=KRT2 PE=1 SV=2	P35908	SwissProt_2012_09.fasta	65433.9	0.999	2	2	2	0.000169	0.114	VDLLNQEIEFLK	K	V	0.997	65.1	40.3	53.4	0	0	0	1	0	2	1460.8	3212.5		0	303	314	Empty	TRUE
HN-SMG-Mucus	HN-1	02.RAW (F013047)	Serine/arginine-rich splicing factor 7 OS=Homo sapiens GN=SRSF7 PE=1 SV=1	Q16629	SwissProt_2012_09.fasta	27367.5	0.998	2	2	2	0.000169	0.109	NPPGFAFVEFEDPR	R	D	0.997	71.5	39.9	59.8	5.92	0	1	0	0	2	1621.76	3027.6		0	45	58	Empty	TRUE
HN-SMG-Mucus	HN-1	02.RAW (F013047)	Serine/arginine-rich splicing factor 7 OS=Homo sapiens GN=SRSF7 PE=1 SV=1	Q16629	SwissProt_2012_09.fasta	27367.5	0.998	2	2	2	0.000169	0.109	VYVGNLGTGAGK	K	G	0.989	30.4	40.5	23	2.47	0	1	0	0	2	1135.61	1698.55		0	13	24	Empty	TRUE
HN-SMG-Mucus	HN-1	02.RAW (F013047)	Arginine--tRNA ligase, cytoplasmic OS=Homo sapiens GN=RARS PE=1 SV=2	P54136	SwissProt_2012_09.fasta	75382	0.998	2	2	2	0.000169	0.047	IVFVPGCSIPLTIVK	K	S	0.997	63.7	40.2	49.7	5.49	0	1	0	0	2	1642.96	3258.75		0	363	377	Empty	TRUE
HN-SMG-Mucus	HN-1	02.RAW (F013047)	Arginine--tRNA ligase, cytoplasmic OS=Homo sapiens GN=RARS PE=1 SV=2	P54136	SwissProt_2012_09.fasta	75382	0.998	2	2	2	0.000169	0.047	SDGGYTYDTSDLAAIK	K	Q	0.955	27.4	39.6	21.1	1.8	0	1	0	0	2	1676.77	2288.67		0	378	393	Empty	TRUE
HN-SMG-Mucus	HN-1	02.RAW (F013047)	Ubiquitin-like modifier-activating enzyme 1 OS=Homo sapiens GN=UBA1 PE=1 SV=3	P22314	SwissProt_2012_09.fasta	117850	1	3	3	3	0.000254	0.0416	LAGTQPLEVLEAVQR	R	S	0.997	60	39.7	52.1	7.36	0	1	0	0	2	1623.91	2939.95		0	679	693	Empty	TRUE
HN-SMG-Mucus	HN-1	02.RAW (F013047)	Ubiquitin-like modifier-activating enzyme 1 OS=Homo sapiens GN=UBA1 PE=1 SV=3	P22314	SwissProt_2012_09.fasta	117850	1	3	3	3	0.000254	0.0416	QPAENVNQYLTDPK	K	F	0.997	26.8	39.9	0	4.25	0	1	0	0	2	1616.79	2002.35		0	658	671	Empty	TRUE
HN-SMG-Mucus	HN-1	02.RAW (F013047)	Ubiquitin-like modifier-activating enzyme 1 OS=Homo sapiens GN=UBA1 PE=1 SV=3	P22314	SwissProt_2012_09.fasta	117850	1	3	3	3	0.000254	0.0416	YFLVGAGAIGCELLK	K	N	0.997	79.7	40.4	69	10.4	0	1	0	0	2	1610.86	3331.7		0	471	485	Empty	TRUE
HN-SMG-Mucus	HN-1	02.RAW (F013047)	Zymogen granule protein 16 homolog B OS=Homo sapiens GN=ZG16B PE=1 SV=3	Q96DA0	SwissProt_2012_09.fasta	22739.4	0.996	2	2	2	0.000169	0.139	LGALGGNTQEVTLQPGEYITK	K	V	0.997	66.3	39.3	53.5	8.41	0	1	0	0	2	2189.15	2633.31		0	101	121	Empty	TRUE
HN-SMG-Mucus	HN-1	02.RAW (F013047)	Zymogen granule protein 16 homolog B OS=Homo sapiens GN=ZG16B PE=1 SV=3	Q96DA0	SwissProt_2012_09.fasta	22739.4	0.996	2	2	2	0.000169	0.139	LGDSWDVK	K	L	0.915	43.5	40.7	13.5	0	0	1	0	0	2	919.452	1812.42		0	93	100	Empty	TRUE
HN-SMG-Mucus	HN-1	02.RAW (F013047)	Enoyl-CoA hydratase, mitochondrial OS=Homo sapiens GN=ECHS1 PE=1 SV=4	P30084	SwissProt_2012_09.fasta	31388.2	0.998	2	2	2	0.000169	0.131	AQFAQPEILIGTIPGAGGTQR	K	L	0.997	79.1	39	65.6	8.04	0	1	0	0	2	2125.14	2978.84		0	158	178	Empty	TRUE
HN-SMG-Mucus	HN-1	02.RAW (F013047)	Enoyl-CoA hydratase, mitochondrial OS=Homo sapiens GN=ECHS1 PE=1 SV=4	P30084	SwissProt_2012_09.fasta	31388.2	0.998	2	2	2	0.000169	0.131	ICPVETLVEEAIQCAEK	K	I	0.997	118	39	104	0	0	0	1	0	2	1988.97	3863.63		0	212	228	Empty	TRUE
HN-SMG-Mucus	HN-1	02.RAW (F013047)	Protein disulfide-isomerase A3 OS=Homo sapiens GN=PDIA3 PE=1 SV=4	P30101	SwissProt_2012_09.fasta	56784.6	1	4	4	4	0.000338	0.0752	ELSDFISYLQR	R	E	0.962	42.3	40.5	32.5	0	0	0	1	0	2	1370.7	3123.88		0	472	482	Empty	TRUE
HN-SMG-Mucus	HN-1	02.RAW (F013047)	Protein disulfide-isomerase A3 OS=Homo sapiens GN=PDIA3 PE=1 SV=4	P30101	SwissProt_2012_09.fasta	56784.6	1	4	4	4	0.000338	0.0752	FVMQEEFSR	K	D	0.994	51.2	41.2	38.7	0	0	0	1	0	2	1172.54	2134.66		0	336	344	Empty	TRUE
HN-SMG-Mucus	HN-1	02.RAW (F013047)	Protein disulfide-isomerase A3 OS=Homo sapiens GN=PDIA3 PE=1 SV=4	P30101	SwissProt_2012_09.fasta	56784.6	1	4	4	4	0.000338	0.0752	KYEGGRELSDFISYLQR	K	E	0.925	43.9	40.4	38.3	0	0	1	0	0	2	2061.04	3118.23		0	466	482	Empty	TRUE
HN-SMG-Mucus	HN-1	02.RAW (F013047)	Protein disulfide-isomerase A3 OS=Homo sapiens GN=PDIA3 PE=1 SV=4	P30101	SwissProt_2012_09.fasta	56784.6	1	4	4	4	0.000338	0.0752	VDCTANTNTCNK	K	Y	0.997	84.7	40.5	64.4	7.85	0	1	0	0	2	1397.58	1041.45		0	83	94	Empty	TRUE
HN-SMG-Mucus	HN-1	02.RAW (F013047)	Ceruloplasmin OS=Homo sapiens GN=CP PE=1 SV=1	P00450	SwissProt_2012_09.fasta	122208	1	6	6	6	0.000507	0.0704	DIASGLIGPLIICK	K	K	0.997	94.5	40.1	74.8	0	0	0	1	0	2	1469.84	3333.36		0	188	201	Empty	TRUE
HN-SMG-Mucus	HN-1	02.RAW (F013047)	Ceruloplasmin OS=Homo sapiens GN=CP PE=1 SV=1	P00450	SwissProt_2012_09.fasta	122208	1	6	6	6	0.000507	0.0704	DLYSGLIGPLIVCR	K	R	0.997	63.2	39.9	49	6.33	0	1	0	0	2	1575.86	3488.08		0	888	901	Empty	TRUE
HN-SMG-Mucus	HN-1	02.RAW (F013047)	Ceruloplasmin OS=Homo sapiens GN=CP PE=1 SV=1	P00450	SwissProt_2012_09.fasta	122208	1	6	6	6	0.000507	0.0704	EVGPTNADPVCLAK	K	M	0.997	94.7	40	78.6	0	0	0	1	0	2	1470.73	1975.5		0	524	537	Empty	TRUE
HN-SMG-Mucus	HN-1	02.RAW (F013047)	Ceruloplasmin OS=Homo sapiens GN=CP PE=1 SV=1	P00450	SwissProt_2012_09.fasta	122208	1	6	6	6	0.000507	0.0704	EYTDASFTNR	R	K	0.996	53.2	41.1	43.2	0	0	0	1	0	2	1203.53	1612.94		0	427	436	Empty	TRUE
HN-SMG-Mucus	HN-1	02.RAW (F013047)	Ceruloplasmin OS=Homo sapiens GN=CP PE=1 SV=1	P00450	SwissProt_2012_09.fasta	122208	1	6	6	6	0.000507	0.0704	GAYPLSIEPIGVR	K	F	0.996	41.6	40.2	27.9	2.92	0	1	0	0	2	1371.76	2695.92		0	469	481	Empty	TRUE
HN-SMG-Mucus	HN-1	02.RAW (F013047)	Ceruloplasmin OS=Homo sapiens GN=CP PE=1 SV=1	P00450	SwissProt_2012_09.fasta	122208	1	6	6	6	0.000507	0.0704	MYYSAVDPTK	K	D	0.997	33	40.7	13.6	3.51	0	1	0	0	2	1174.54	1797.86		0	538	547	Empty	TRUE
HN-SMG-Mucus	HN-1	02.RAW (F013047)	Complement factor B OS=Homo sapiens GN=CFB PE=1 SV=2	P00751	SwissProt_2012_09.fasta	85533.2	0.998	2	3	5	0.000423	0.0524	EAGIPEFYDYDVALIK	K	L	0.997	62.4	39.9	52	0	0	0	2	0	2	1842.92	3264.01		0	566	581	Empty	TRUE
HN-SMG-Mucus	HN-1	02.RAW (F013047)	Complement factor B OS=Homo sapiens GN=CFB PE=1 SV=2	P00751	SwissProt_2012_09.fasta	85533.2	0.998	2	3	5	0.000423	0.0524	LLQEGQALEYVCPSGFYPYPVQTR	R	T	0.997	82.7	37.5	73.7	12.6	0	1	2	0	2	2815.38	3141.24		0	51	74	Empty	TRUE
HN-SMG-Mucus	HN-1	02.RAW (F013047)	Proteasome subunit beta type-2 OS=Homo sapiens GN=PSMB2 PE=1 SV=1	P49721	SwissProt_2012_09.fasta	22837.5	0.998	2	2	2	0.000169	0.129	FILNLPTFSVR	R	I	0.997	58	40.6	41.2	6.6	0	1	0	0	2	1306.75	3434.66		0	171	181	Empty	TRUE
HN-SMG-Mucus	HN-1	02.RAW (F013047)	Proteasome subunit beta type-2 OS=Homo sapiens GN=PSMB2 PE=1 SV=1	P49721	SwissProt_2012_09.fasta	22837.5	0.998	2	2	2	0.000169	0.129	NGYELSPTAAANFTR	R	R	0.997	52.9	40.3	42.7	5.6	0	1	0	0	2	1611.78	2335.27		0	71	85	Empty	TRUE
HN-SMG-Mucus	HN-1	02.RAW (F013047)	Keratin, type II cytoskeletal 6A OS=Homo sapiens GN=KRT6A PE=1 SV=3	P02538	SwissProt_2012_09.fasta	60046.4	1	11	12	13	0.0011	0.324	ADTLTDEINFLR	K	A	0.997	82.4	40.2	62.3	7.09	0	1	0	0	2	1407.71	2942.39		0	288	299	Empty	TRUE
HN-SMG-Mucus	HN-1	02.RAW (F013047)	Keratin, type II cytoskeletal 6A OS=Homo sapiens GN=KRT6A PE=1 SV=3	P02538	SwissProt_2012_09.fasta	60046.4	1	11	12	13	0.0011	0.324	AEAESWYQTK	R	Y	0.997	66.1	40.3	45.2	3.25	0	1	0	0	2	1212.55	1661.02		0	350	359	Empty	TRUE
HN-SMG-Mucus	HN-1	02.RAW (F013047)	Keratin, type II cytoskeletal 6A OS=Homo sapiens GN=KRT6A PE=1 SV=3	P02538	SwissProt_2012_09.fasta	60046.4	1	11	12	13	0.0011	0.324	AIGGGLSSVGGGSSTIK	R	Y	0.997	109	40.6	90.6	13.7	0	1	0	0	2	1447.78	1904.07		0	534	550	Empty	TRUE
HN-SMG-Mucus	HN-1	02.RAW (F013047)	Keratin, type II cytoskeletal 6A OS=Homo sapiens GN=KRT6A PE=1 SV=3	P02538	SwissProt_2012_09.fasta	60046.4	1	11	12	13	0.0011	0.324	AQYEEIAQR	K	S	0.997	65	40.6	13.6	0	0	0	1	0	2	1107.54	1442.87		0	339	347	Empty	TRUE	P19013,P35908
HN-SMG-Mucus	HN-1	02.RAW (F013047)	Keratin, type II cytoskeletal 6A OS=Homo sapiens GN=KRT6A PE=1 SV=3	P02538	SwissProt_2012_09.fasta	60046.4	1	11	12	13	0.0011	0.324	DVDAAYMNK	K	V	0.997	59.3	40.5	14.8	2.38	0	1	1	0	2	1026.46	1374.64		0	273	281	Empty	FALSE	P13647
HN-SMG-Mucus	HN-1	02.RAW (F013047)	Keratin, type II cytoskeletal 6A OS=Homo sapiens GN=KRT6A PE=1 SV=3	P02538	SwissProt_2012_09.fasta	60046.4	1	11	12	13	0.0011	0.324	EYQELMNVK	K	L	0.997	60	40.2	25.2	2	0	2	0	0	2	1153.56	1741.62		0	447	455	Empty	TRUE	P05787
HN-SMG-Mucus	HN-1	02.RAW (F013047)	Keratin, type II cytoskeletal 6A OS=Homo sapiens GN=KRT6A PE=1 SV=3	P02538	SwissProt_2012_09.fasta	60046.4	1	11	12	13	0.0011	0.324	GMQDLVEDFK	R	N	0.997	70.8	40.4	36.2	0	0	0	1	0	2	1197.55	2102.37		0	241	250	Empty	TRUE
HN-SMG-Mucus	HN-1	02.RAW (F013047)	Keratin, type II cytoskeletal 6A OS=Homo sapiens GN=KRT6A PE=1 SV=3	P02538	SwissProt_2012_09.fasta	60046.4	1	11	12	13	0.0011	0.324	GSGGLGGACGGAGFGSR	R	S	0.997	96.2	40.1	81.1	8.96	0	1	0	0	2	1424.63	1651.13		0	43	59	Empty	TRUE
HN-SMG-Mucus	HN-1	02.RAW (F013047)	Keratin, type II cytoskeletal 6A OS=Homo sapiens GN=KRT6A PE=1 SV=3	P02538	SwissProt_2012_09.fasta	60046.4	1	11	12	13	0.0011	0.324	ISIGGGSCAISGGYGSR	R	A	0.997	113	40.2	109	0	0	0	1	0	2	1598.76	2007.79		0	70	86	Empty	TRUE
HN-SMG-Mucus	HN-1	02.RAW (F013047)	Keratin, type II cytoskeletal 6A OS=Homo sapiens GN=KRT6A PE=1 SV=3	P02538	SwissProt_2012_09.fasta	60046.4	1	11	12	13	0.0011	0.324	LLEGEECR	K	L	0.996	61.9	41.4	31.1	0	0	1	0	0	2	1005.47	1350.77		0	468	475	Empty	FALSE	P13647,P35908
HN-SMG-Mucus	HN-1	02.RAW (F013047)	Keratin, type II cytoskeletal 6A OS=Homo sapiens GN=KRT6A PE=1 SV=3	P02538	SwissProt_2012_09.fasta	60046.4	1	11	12	13	0.0011	0.324	NLDLDSIIAEVK	R	A	0.997	94.7	40.7	67.9	0	0	4	2	0	2	1329.73	4414.84		0	327	338	Empty	FALSE	P13647,P35908
HN-SMG-Mucus	HN-1	02.RAW (F013047)	Keratin, type II cytoskeletal 6A OS=Homo sapiens GN=KRT6A PE=1 SV=3	P02538	SwissProt_2012_09.fasta	60046.4	1	11	12	13	0.0011	0.324	QEIAEINR	K	M	0.996	63.4	41.7	19.6	0	0	2	0	0	2	972.511	1456.13		0	379	386	Empty	TRUE
HN-SMG-Mucus	HN-1	02.RAW (F013047)	Keratin, type II cytoskeletal 6A OS=Homo sapiens GN=KRT6A PE=1 SV=3	P02538	SwissProt_2012_09.fasta	60046.4	1	11	12	13	0.0011	0.324	QLDSIVGER	R	G	0.968	49.5	41.2	13.6	0	0	1	0	0	2	1016.54	1770.59		0	224	232	Empty	FALSE	P13647
HN-SMG-Mucus	HN-1	02.RAW (F013047)	Keratin, type II cytoskeletal 6A OS=Homo sapiens GN=KRT6A PE=1 SV=3	P02538	SwissProt_2012_09.fasta	60046.4	1	11	12	13	0.0011	0.324	QNLEPLFEQYINNLR	R	R	0.997	99.8	39.5	91.5	7.85	0	5	0	0	2	1890.97	3520.64		0	208	222	Empty	FALSE	P13647
HN-SMG-Mucus	HN-1	02.RAW (F013047)	Keratin, type II cytoskeletal 6A OS=Homo sapiens GN=KRT6A PE=1 SV=3	P02538	SwissProt_2012_09.fasta	60046.4	1	11	12	13	0.0011	0.324	TAAENEFVTLK	R	K	0.997	60.3	40.6	42.5	4.39	0	1	0	0	2	1222.63	2042.32		0	261	271	Empty	TRUE
HN-SMG-Mucus	HN-1	02.RAW (F013047)	Keratin, type II cytoskeletal 6A OS=Homo sapiens GN=KRT6A PE=1 SV=3	P02538	SwissProt_2012_09.fasta	60046.4	1	11	12	13	0.0011	0.324	YEELQVTAGR	K	H	0.997	87.1	40.4	49.4	5.8	0	1	0	0	2	1165.58	1724.53		0	360	369	Empty	TRUE
HN-SMG-Mucus	HN-1	02.RAW (F013047)	Prohibitin OS=Homo sapiens GN=PHB PE=1 SV=1	P35232	SwissProt_2012_09.fasta	29804.6	1	3	3	3	0.000254	0.11	AAIISAEGDSK	K	A	0.997	46.8	41.2	38.4	3.3	0	1	0	0	2	1061.55	1406.93		0	209	219	Empty	TRUE
HN-SMG-Mucus	HN-1	02.RAW (F013047)	Prohibitin OS=Homo sapiens GN=PHB PE=1 SV=1	P35232	SwissProt_2012_09.fasta	29804.6	1	3	3	3	0.000254	0.11	FDAGELITQR	R	E	0.997	63.7	40.6	43.2	6	0	1	0	0	2	1149.59	2284.97		0	134	143	Empty	TRUE
HN-SMG-Mucus	HN-1	02.RAW (F013047)	Prohibitin OS=Homo sapiens GN=PHB PE=1 SV=1	P35232	SwissProt_2012_09.fasta	29804.6	1	3	3	3	0.000254	0.11	QVAQQEAER	K	A	0.995	52.5	41.5	24.6	0	0	0	1	0	2	1058.52	1052.87		0	187	195	Empty	TRUE
HN-SMG-Mucus	HN-1	02.RAW (F013047)	Ig kappa chain V-III region SIE OS=Homo sapiens PE=1 SV=1	P01620,P01623	SwissProt_2012_09.fasta	11775.4	1	3	3	4	0.000338	0.394	EIVLTQSPGTLSLSPGER	-	A	0.997	110	39.4	0	10.5	0	2	0	0	2	1884.01	2560.69		0	1	18	Empty	TRUE
HN-SMG-Mucus	HN-1	02.RAW (F013047)	Ig kappa chain V-III region SIE OS=Homo sapiens PE=1 SV=1	P01620,P01623	SwissProt_2012_09.fasta	11775.4	1	3	3	4	0.000338	0.394	FSGSGSGTDFTLTISR	R	L	0.997	118	39.9	109	11.8	0	1	0	0	2	1632.79	2438.73		0	63	78	Empty	TRUE
HN-SMG-Mucus	HN-1	02.RAW (F013047)	Ig kappa chain V-III region SIE OS=Homo sapiens PE=1 SV=1	P01620,P01623	SwissProt_2012_09.fasta	11775.4	1	3	3	4	0.000338	0.394	LLIYGASSR	R	A	0.997	46	40.7	30.8	1.77	0	1	0	0	2	979.557	1929.88		0	47	55	Empty	TRUE
HN-SMG-Mucus	HN-1	02.RAW (F013047)	Tryptophan--tRNA ligase, cytoplasmic OS=Homo sapiens GN=WARS PE=1 SV=2	P23381	SwissProt_2012_09.fasta	53167.6	1	4	4	5	0.000423	0.14	DLTLDQAYSYAVENAK	K	D	0.997	73.7	39.5	73.1	9.21	0	1	0	0	2	1800.87	2870.68		0	205	220	Empty	TRUE
HN-SMG-Mucus	HN-1	02.RAW (F013047)	Tryptophan--tRNA ligase, cytoplasmic OS=Homo sapiens GN=WARS PE=1 SV=2	P23381	SwissProt_2012_09.fasta	53167.6	1	4	4	5	0.000423	0.14	DMNQVLDAYENK	R	K	0.997	93.1	40.3	82.8	7.03	0	1	0	0	2	1439.65	2408.19		0	142	153	Empty	TRUE
HN-SMG-Mucus	HN-1	02.RAW (F013047)	Tryptophan--tRNA ligase, cytoplasmic OS=Homo sapiens GN=WARS PE=1 SV=2	P23381	SwissProt_2012_09.fasta	53167.6	1	4	4	5	0.000423	0.14	ISFPAIQAAPSFSNSFPQIFR	K	D	0.997	79.4	38.3	76	0	0	0	1	0	2	2325.2	3716.04		0	278	298	Empty	TRUE
HN-SMG-Mucus	HN-1	02.RAW (F013047)	Tryptophan--tRNA ligase, cytoplasmic OS=Homo sapiens GN=WARS PE=1 SV=2	P23381	SwissProt_2012_09.fasta	53167.6	1	4	4	5	0.000423	0.14	MSASDPNSSIFLTDTAK	K	Q	0.997	111	39.2	103	11.4	0	2	0	0	2	1784.84	2330.64		0	350	366	Empty	TRUE
HN-SMG-Mucus	HN-1	02.RAW (F013047)	Myoferlin OS=Homo sapiens GN=MYOF PE=1 SV=1	Q9NZM1	SwissProt_2012_09.fasta	234716	1	3	3	3	0.000254	0.0165	STLAEIEDWLDK	K	L	0.997	53.9	40.5	42.2	5.96	0	1	0	0	2	1419.7	3335.49		0	749	760	Empty	TRUE
HN-SMG-Mucus	HN-1	02.RAW (F013047)	Myoferlin OS=Homo sapiens GN=MYOF PE=1 SV=1	Q9NZM1	SwissProt_2012_09.fasta	234716	1	3	3	3	0.000254	0.0165	VGETIIDLENR	K	F	0.996	41.1	40	18	2.35	0	1	0	0	2	1258.66	2292.77		0	1634	1644	Empty	TRUE
HN-SMG-Mucus	HN-1	02.RAW (F013047)	Myoferlin OS=Homo sapiens GN=MYOF PE=1 SV=1	Q9NZM1	SwissProt_2012_09.fasta	234716	1	3	3	3	0.000254	0.0165	VIVESASNIPK	R	T	0.997	84.7	40.6	66.2	3.72	0	1	0	0	2	1156.66	1768.46		0	4	14	Empty	TRUE
HN-SMG-Mucus	HN-1	02.RAW (F013047)	Complement factor H OS=Homo sapiens GN=CFH PE=1 SV=4	P08603	SwissProt_2012_09.fasta	139096	1	4	4	4	0.000338	0.0471	CFEGFGIDGPAIAK	K	C	0.997	48.4	39.6	42.2	7.13	0	1	0	0	2	1481.71	2668.3		0	959	972	Empty	TRUE
HN-SMG-Mucus	HN-1	02.RAW (F013047)	Complement factor H OS=Homo sapiens GN=CFH PE=1 SV=4	P08603	SwissProt_2012_09.fasta	139096	1	4	4	4	0.000338	0.0471	ECDTDGWTNDIPICEVVK	R	C	0.997	65.7	38.6	57.1	0	0	0	1	0	2	2150.94	2958.93		0	128	145	Empty	TRUE
HN-SMG-Mucus	HN-1	02.RAW (F013047)	Complement factor H OS=Homo sapiens GN=CFH PE=1 SV=4	P08603	SwissProt_2012_09.fasta	139096	1	4	4	4	0.000338	0.0471	SPDVINGSPISQK	K	I	0.997	84.7	40.3	70.1	5.27	0	1	0	0	2	1341.7	1809.12		0	212	224	Empty	TRUE
HN-SMG-Mucus	HN-1	02.RAW (F013047)	Complement factor H OS=Homo sapiens GN=CFH PE=1 SV=4	P08603	SwissProt_2012_09.fasta	139096	1	4	4	4	0.000338	0.0471	WSSPPQCEGLPCK	K	S	0.997	70.4	40	52.8	0	0	0	1	0	2	1545.68	1853.11		0	920	932	Empty	TRUE
HN-SMG-Mucus	HN-1	02.RAW (F013047)	40S ribosomal protein S3 OS=Homo sapiens GN=RPS3 PE=1 SV=2	P23396	SwissProt_2012_09.fasta	26688.6	0.998	2	2	2	0.000169	0.119	ELAEDGYSGVEVR	R	V	0.997	65.1	40.2	57	3.28	0	1	0	0	2	1423.67	1901.63		0	28	40	Empty	TRUE
HN-SMG-Mucus	HN-1	02.RAW (F013047)	40S ribosomal protein S3 OS=Homo sapiens GN=RPS3 PE=1 SV=2	P23396	SwissProt_2012_09.fasta	26688.6	0.998	2	2	2	0.000169	0.119	GGKPEPPAMPQPVPTA	K	-	0.989	36.4	40.3	21.8	2.46	0	1	0	0	2	1573.8	2034.99		0	228	243	Empty	TRUE
HN-SMG-Mucus	HN-1	02.RAW (F013047)	Alpha-1-antitrypsin OS=Homo sapiens GN=SERPINA1 PE=1 SV=3	P01009	SwissProt_2012_09.fasta	46737.9	1	3	3	3	0.000254	0.115	ITPNLAEFAFSLYR	K	Q	0.997	111	39.9	101	8.11	0	1	0	0	2	1641.86	3692.15		0	50	63	Empty	TRUE
HN-SMG-Mucus	HN-1	02.RAW (F013047)	Alpha-1-antitrypsin OS=Homo sapiens GN=SERPINA1 PE=1 SV=3	P01009	SwissProt_2012_09.fasta	46737.9	1	3	3	3	0.000254	0.115	LSITGTYDLK	K	S	0.992	57.4	40.4	42.5	0	0	1	0	0	2	1110.6	2218.63		0	315	324	Empty	TRUE
HN-SMG-Mucus	HN-1	02.RAW (F013047)	Alpha-1-antitrypsin OS=Homo sapiens GN=SERPINA1 PE=1 SV=3	P01009	SwissProt_2012_09.fasta	46737.9	1	3	3	3	0.000254	0.115	TLNQPDSQLQLTTGNGLFLSEGLK	R	L	0.983	43.6	38.4	37.5	0	0	0	1	0	2	2574.34	3157.24		0	126	149	Empty	TRUE
HN-SMG-Mucus	HN-1	02.RAW (F013047)	14-3-3 protein eta OS=Homo sapiens GN=YWHAH PE=1 SV=4	Q04917	SwissProt_2012_09.fasta	28219.6	0.998	2	2	2	0.000169	0.171	ELETVCNDVLSLLDK	K	F	0.997	103	39.6	92.5	7.2	0	1	0	0	2	1747.88	3470.41		0	92	106	Empty	TRUE
HN-SMG-Mucus	HN-1	02.RAW (F013047)	14-3-3 protein eta OS=Homo sapiens GN=YWHAH PE=1 SV=4	Q04917	SwissProt_2012_09.fasta	28219.6	0.998	2	2	2	0.000169	0.171	LAEQAER	R	Y	0.946	47.2	41.7	14.6	0	0	1	0	0	2	816.421	1070.48		0	13	19	Empty	FALSE	P27348,P62258,P31947,P31946,P61981,P63104
HN-SMG-Mucus	HN-1	02.RAW (F013047)	14-3-3 protein eta OS=Homo sapiens GN=YWHAH PE=1 SV=4	Q04917	SwissProt_2012_09.fasta	28219.6	0.998	2	2	2	0.000169	0.171	NLLSVAYK	R	N	0.948	46.6	41	20.4	0	0	1	0	0	2	907.525	2132.18		0	43	50	Empty	FALSE	P27348,P62258,P31947,P31946,P61981,P63104
HN-SMG-Mucus	HN-1	02.RAW (F013047)	14-3-3 protein eta OS=Homo sapiens GN=YWHAH PE=1 SV=4	Q04917	SwissProt_2012_09.fasta	28219.6	0.998	2	2	2	0.000169	0.171	NSVVEASEAAYK	K	E	0.997	47.6	40.7	31.4	5.82	0	1	0	0	2	1267.62	1667.62		0	144	155	Empty	TRUE
HN-SMG-Mucus	HN-1	02.RAW (F013047)	Proteasome activator complex subunit 1 OS=Homo sapiens GN=PSME1 PE=1 SV=1	Q06323	SwissProt_2012_09.fasta	28723.9	1	3	3	3	0.000254	0.149	IEDGNNFGVAVQEK	R	V	0.996	33	40.5	28.8	3.05	0	1	0	0	2	1519.74	1911.35		0	142	155	Empty	TRUE
HN-SMG-Mucus	HN-1	02.RAW (F013047)	Proteasome activator complex subunit 1 OS=Homo sapiens GN=PSME1 PE=1 SV=1	Q06323	SwissProt_2012_09.fasta	28723.9	1	3	3	3	0.000254	0.149	NAYAVLYDIILK	R	N	0.973	26.5	40.1	22.9	3.68	0	1	0	0	2	1395.79	3640.1		0	221	232	Empty	TRUE
HN-SMG-Mucus	HN-1	02.RAW (F013047)	Proteasome activator complex subunit 1 OS=Homo sapiens GN=PSME1 PE=1 SV=1	Q06323	SwissProt_2012_09.fasta	28723.9	1	3	3	3	0.000254	0.149	TENLLGSYFPK	K	K	0.997	45	40.7	35.5	2.07	0	1	0	0	2	1268.65	2701.91		0	25	35	Empty	TRUE
HN-SMG-Mucus	HN-1	02.RAW (F013047)	116 kDa U5 small nuclear ribonucleoprotein component OS=Homo sapiens GN=EFTUD2 PE=1 SV=1	Q15029	SwissProt_2012_09.fasta	109438	0.998	2	2	2	0.000169	0.034	SFVEFILEPLYK	R	I	0.997	50.3	40.1	38.8	4.92	0	1	0	0	2	1484.8	3807.07		0	368	379	Empty	TRUE
HN-SMG-Mucus	HN-1	02.RAW (F013047)	116 kDa U5 small nuclear ribonucleoprotein component OS=Homo sapiens GN=EFTUD2 PE=1 SV=1	Q15029	SwissProt_2012_09.fasta	109438	0.998	2	2	2	0.000169	0.034	VLGENYTLEDEEDSQICTVGR	K	L	0.997	42.8	38.3	40	4.59	0	1	0	0	2	2427.1	2427.49		0	509	529	Empty	TRUE
HN-SMG-Mucus	HN-1	02.RAW (F013047)	Annexin A1 OS=Homo sapiens GN=ANXA1 PE=1 SV=2	P04083	SwissProt_2012_09.fasta	38715.9	1	6	8	8	0.000676	0.182	CLTAIVK	K	C	0.938	45.7	41.1	12.3	0	0	1	0	0	2	804.465	1713.69		0	263	269	Empty	TRUE
HN-SMG-Mucus	HN-1	02.RAW (F013047)	Annexin A1 OS=Homo sapiens GN=ANXA1 PE=1 SV=2	P04083	SwissProt_2012_09.fasta	38715.9	1	6	8	8	0.000676	0.182	GLGTDEDTLIEILASR	K	T	0.997	87.2	40	56.4	8.92	0	1	1	0	2	1702.89	3527.49		0	129	144	Empty	TRUE
HN-SMG-Mucus	HN-1	02.RAW (F013047)	Annexin A1 OS=Homo sapiens GN=ANXA1 PE=1 SV=2	P04083	SwissProt_2012_09.fasta	38715.9	1	6	8	8	0.000676	0.182	GVDEATIIDILTK	K	R	0.997	103	40.2	57.5	9.52	0	1	1	0	2	1387.77	3395.86		0	59	71	Empty	TRUE
HN-SMG-Mucus	HN-1	02.RAW (F013047)	Annexin A1 OS=Homo sapiens GN=ANXA1 PE=1 SV=2	P04083	SwissProt_2012_09.fasta	38715.9	1	6	8	8	0.000676	0.182	SEIDMNDIK	R	A	0.997	52.1	40.5	28.5	2.14	0	1	0	0	2	1080.49	1381.1		0	304	312	Empty	TRUE
HN-SMG-Mucus	HN-1	02.RAW (F013047)	Annexin A1 OS=Homo sapiens GN=ANXA1 PE=1 SV=2	P04083	SwissProt_2012_09.fasta	38715.9	1	6	8	8	0.000676	0.182	TPAQFDADELR	K	A	0.997	73.9	40.9	55.1	5.74	0	1	0	0	2	1262.6	1951.09		0	114	124	Empty	TRUE
HN-SMG-Mucus	HN-1	02.RAW (F013047)	Annexin A1 OS=Homo sapiens GN=ANXA1 PE=1 SV=2	P04083	SwissProt_2012_09.fasta	38715.9	1	6	8	8	0.000676	0.182	VLDLELK	K	G	0.933	45.5	41.4	9.93	0	0	1	0	0	2	829.503	2248.04		0	251	257	Empty	TRUE
HN-SMG-Mucus	HN-1	02.RAW (F013047)	Serine/arginine-rich splicing factor 1 OS=Homo sapiens GN=SRSF1 PE=1 SV=2	Q07955	SwissProt_2012_09.fasta	27745.1	1	3	3	3	0.000254	0.145	DGTGVVEFVR	R	K	0.997	59.9	40.9	36.9	3.06	0	1	0	0	2	1078.55	2187.06		0	155	164	Empty	TRUE
HN-SMG-Mucus	HN-1	02.RAW (F013047)	Serine/arginine-rich splicing factor 1 OS=Homo sapiens GN=SRSF1 PE=1 SV=2	Q07955	SwissProt_2012_09.fasta	27745.1	1	3	3	3	0.000254	0.145	EAGDVCYADVYR	R	D	0.997	63.2	40.5	56.2	8.47	0	1	0	0	2	1417.61	1922.53		0	143	154	Empty	TRUE
HN-SMG-Mucus	HN-1	02.RAW (F013047)	Serine/arginine-rich splicing factor 1 OS=Homo sapiens GN=SRSF1 PE=1 SV=2	Q07955	SwissProt_2012_09.fasta	27745.1	1	3	3	3	0.000254	0.145	GGPPFAFVEFEDPR	R	D	0.997	26.9	39.9	26.9	3.89	0	1	0	0	2	1564.74	3093.99		0	52	65	Empty	TRUE
HN-SMG-Mucus	HN-1	02.RAW (F013047)	ATP-dependent RNA helicase A OS=Homo sapiens GN=DHX9 PE=1 SV=4	Q08211	SwissProt_2012_09.fasta	140962	0.998	2	2	2	0.000169	0.022	ELDALDANDELTPLGR	R	I	0.997	65.1	39.4	50.3	0	0	0	1	0	2	1741.86	2695.21		0	838	853	Empty	TRUE
HN-SMG-Mucus	HN-1	02.RAW (F013047)	ATP-dependent RNA helicase A OS=Homo sapiens GN=DHX9 PE=1 SV=4	Q08211	SwissProt_2012_09.fasta	140962	0.998	2	2	2	0.000169	0.022	ETPFELIEALLK	K	Y	0.997	69.3	40	50.3	0	0	1	0	0	2	1402.78	4448.18		0	631	642	Empty	TRUE
HN-SMG-Mucus	HN-1	02.RAW (F013047)	Keratin, type II cytoskeletal 5 OS=Homo sapiens GN=KRT5 PE=1 SV=3	P13647	SwissProt_2012_09.fasta	62379.6	1	12	14	22	0.00186	0.219	DVDAAYMNK	K	V	0.997	59.3	40.5	14.8	2.38	0	1	1	0	2	1026.46	1374.64		0	278	286	Empty	TRUE	P02538
HN-SMG-Mucus	HN-1	02.RAW (F013047)	Keratin, type II cytoskeletal 5 OS=Homo sapiens GN=KRT5 PE=1 SV=3	P13647	SwissProt_2012_09.fasta	62379.6	1	12	14	22	0.00186	0.219	EYQELMNTK	R	L	0.922	44.2	40.9	17.6	0	0	1	0	0	2	1155.54	1653.9		0	452	460	Empty	TRUE
HN-SMG-Mucus	HN-1	02.RAW (F013047)	Keratin, type II cytoskeletal 5 OS=Homo sapiens GN=KRT5 PE=1 SV=3	P13647	SwissProt_2012_09.fasta	62379.6	1	12	14	22	0.00186	0.219	LAELEEALQK	K	A	0.997	81.2	40.3	50.3	2.14	0	1	0	0	2	1143.63	2127.48		0	432	441	Empty	TRUE
HN-SMG-Mucus	HN-1	02.RAW (F013047)	Keratin, type II cytoskeletal 5 OS=Homo sapiens GN=KRT5 PE=1 SV=3	P13647	SwissProt_2012_09.fasta	62379.6	1	12	14	22	0.00186	0.219	LLEGEECR	K	L	0.996	61.9	41.4	31.1	0	0	1	0	0	2	1005.47	1350.77		0	473	480	Empty	TRUE	P35908,P02538
HN-SMG-Mucus	HN-1	02.RAW (F013047)	Keratin, type II cytoskeletal 5 OS=Homo sapiens GN=KRT5 PE=1 SV=3	P13647	SwissProt_2012_09.fasta	62379.6	1	12	14	22	0.00186	0.219	NLDLDSIIAEVK	R	A	0.997	94.7	40.7	67.9	0	0	4	2	0	2	1329.73	4414.84		0	332	343	Empty	TRUE	P35908,P02538
HN-SMG-Mucus	HN-1	02.RAW (F013047)	Keratin, type II cytoskeletal 5 OS=Homo sapiens GN=KRT5 PE=1 SV=3	P13647	SwissProt_2012_09.fasta	62379.6	1	12	14	22	0.00186	0.219	NMQDLVEDFK	R	N	0.997	73.8	40.7	45.4	0	0	0	1	0	2	1238.57	2654.66		0	246	255	Empty	TRUE
HN-SMG-Mucus	HN-1	02.RAW (F013047)	Keratin, type II cytoskeletal 5 OS=Homo sapiens GN=KRT5 PE=1 SV=3	P13647	SwissProt_2012_09.fasta	62379.6	1	12	14	22	0.00186	0.219	QLDSIVGER	R	G	0.968	49.5	41.2	13.6	0	0	1	0	0	2	1016.54	1770.59		0	229	237	Empty	TRUE	P02538
HN-SMG-Mucus	HN-1	02.RAW (F013047)	Keratin, type II cytoskeletal 5 OS=Homo sapiens GN=KRT5 PE=1 SV=3	P13647	SwissProt_2012_09.fasta	62379.6	1	12	14	22	0.00186	0.219	QNLEPLFEQYINNLR	R	R	0.997	99.8	39.5	91.5	7.85	0	5	0	0	2	1890.97	3520.64		0	213	227	Empty	TRUE	P02538
HN-SMG-Mucus	HN-1	02.RAW (F013047)	Keratin, type II cytoskeletal 5 OS=Homo sapiens GN=KRT5 PE=1 SV=3	P13647	SwissProt_2012_09.fasta	62379.6	1	12	14	22	0.00186	0.219	TEAESWYQTK	R	Y	0.997	76.1	40.4	59.1	0	0	0	1	0	2	1242.56	1686.7		0	355	364	Empty	TRUE
HN-SMG-Mucus	HN-1	02.RAW (F013047)	Keratin, type II cytoskeletal 5 OS=Homo sapiens GN=KRT5 PE=1 SV=3	P13647	SwissProt_2012_09.fasta	62379.6	1	12	14	22	0.00186	0.219	VDALMDEINFMK	K	M	0.997	85.4	40	73.1	10.9	0	1	0	0	2	1425.68	3058.26		0	293	304	Empty	TRUE
HN-SMG-Mucus	HN-1	02.RAW (F013047)	Keratin, type II cytoskeletal 5 OS=Homo sapiens GN=KRT5 PE=1 SV=3	P13647	SwissProt_2012_09.fasta	62379.6	1	12	14	22	0.00186	0.219	VSLAGACGVGGYGSR	R	S	0.997	94.4	40.1	79.9	14.3	0	1	0	0	2	1410.68	1894.72		0	49	63	Empty	TRUE
HN-SMG-Mucus	HN-1	02.RAW (F013047)	Keratin, type II cytoskeletal 5 OS=Homo sapiens GN=KRT5 PE=1 SV=3	P13647	SwissProt_2012_09.fasta	62379.6	1	12	14	22	0.00186	0.219	YEELQQTAGR	K	H	0.997	75.8	40.6	54.5	5.15	0	1	0	0	2	1194.58	1369.48		0	365	374	Empty	TRUE
HN-SMG-Mucus	HN-1	02.RAW (F013047)	Keratin, type I cytoskeletal 13 OS=Homo sapiens GN=KRT13 PE=1 SV=4	P13646	SwissProt_2012_09.fasta	49589.3	1	10	11	14	0.00118	0.352	AGLENTVAETECR	K	Y	0.997	96.7	40.1	31.8	9.8	0	1	0	0	2	1449.66	1726.11		0	343	355	Empty	TRUE
HN-SMG-Mucus	HN-1	02.RAW (F013047)	Keratin, type I cytoskeletal 13 OS=Homo sapiens GN=KRT13 PE=1 SV=4	P13646	SwissProt_2012_09.fasta	49589.3	1	10	11	14	0.00118	0.352	ALEEANADLEVK	R	I	0.994	59.2	40.4	49.1	0	0	1	0	0	2	1301.66	1875.16		0	124	135	Empty	TRUE	P19012,P02533,P08779
HN-SMG-Mucus	HN-1	02.RAW (F013047)	Keratin, type I cytoskeletal 13 OS=Homo sapiens GN=KRT13 PE=1 SV=4	P13646	SwissProt_2012_09.fasta	49589.3	1	10	11	14	0.00118	0.352	EQYEAMAER	R	N	0.993	49.9	40.8	29.1	0	0	0	1	0	2	1142.48	1178.29		0	279	287	Empty	TRUE
HN-SMG-Mucus	HN-1	02.RAW (F013047)	Keratin, type I cytoskeletal 13 OS=Homo sapiens GN=KRT13 PE=1 SV=4	P13646	SwissProt_2012_09.fasta	49589.3	1	10	11	14	0.00118	0.352	EVSTNTAMIQTSK	K	T	0.997	79.8	40.4	72.3	6.89	0	1	0	0	2	1409.69	1598.65		0	306	318	Empty	TRUE
HN-SMG-Mucus	HN-1	02.RAW (F013047)	Keratin, type I cytoskeletal 13 OS=Homo sapiens GN=KRT13 PE=1 SV=4	P13646	SwissProt_2012_09.fasta	49589.3	1	10	11	14	0.00118	0.352	ILTATIENNR	K	V	0.994	50.9	41.3	28.8	0	0	0	1	0	2	1144.63	1707.26		0	166	175	Empty	TRUE
HN-SMG-Mucus	HN-1	02.RAW (F013047)	Keratin, type I cytoskeletal 13 OS=Homo sapiens GN=KRT13 PE=1 SV=4	P13646	SwissProt_2012_09.fasta	49589.3	1	10	11	14	0.00118	0.352	ITMQNLNDR	K	L	0.997	69.8	40.7	0	4.01	0	2	0	0	2	1120.54	1268.52		0	106	114	Empty	FALSE	P19012,P08727
HN-SMG-Mucus	HN-1	02.RAW (F013047)	Keratin, type I cytoskeletal 13 OS=Homo sapiens GN=KRT13 PE=1 SV=4	P13646	SwissProt_2012_09.fasta	49589.3	1	10	11	14	0.00118	0.352	LAADDFR	R	L	0.996	53.3	41.1	35.7	0	0	0	1	0	2	807.4	1614.26		0	185	191	Empty	FALSE	Q04695,P13645,P19012,P08727,P02533,P05783,P08779,Q2M2I5
HN-SMG-Mucus	HN-1	02.RAW (F013047)	Keratin, type I cytoskeletal 13 OS=Homo sapiens GN=KRT13 PE=1 SV=4	P13646	SwissProt_2012_09.fasta	49589.3	1	10	11	14	0.00118	0.352	LQSSSASYGGGFGGGSCQLGGGR	R	G	0.997	177	39.2	173	0	0	0	1	0	2	2146.96	1932.46		0	5	27	Empty	TRUE
HN-SMG-Mucus	HN-1	02.RAW (F013047)	Keratin, type I cytoskeletal 13 OS=Homo sapiens GN=KRT13 PE=1 SV=4	P13646	SwissProt_2012_09.fasta	49589.3	1	10	11	14	0.00118	0.352	MIGFPSSAGSVSPR	K	S	0.997	81.6	40.1	66.4	0	0	0	1	0	2	1392.69	2263.04		0	416	429	Empty	TRUE
HN-SMG-Mucus	HN-1	02.RAW (F013047)	Keratin, type I cytoskeletal 13 OS=Homo sapiens GN=KRT13 PE=1 SV=4	P13646	SwissProt_2012_09.fasta	49589.3	1	10	11	14	0.00118	0.352	SLLEGQDAK	R	M	0.979	52	41.2	28	0	0	1	0	0	2	960.5	1431.92		0	407	415	Empty	TRUE	P19012
HN-SMG-Mucus	HN-1	02.RAW (F013047)	Keratin, type I cytoskeletal 13 OS=Homo sapiens GN=KRT13 PE=1 SV=4	P13646	SwissProt_2012_09.fasta	49589.3	1	10	11	14	0.00118	0.352	TDLEMQIESLNEELAYMK	K	K	0.997	118	38.8	103	11.1	0	5	0	0	2	2157.01	3566.22		0	223	240	Empty	TRUE
HN-SMG-Mucus	HN-1	02.RAW (F013047)	Keratin, type I cytoskeletal 13 OS=Homo sapiens GN=KRT13 PE=1 SV=4	P13646	SwissProt_2012_09.fasta	49589.3	1	10	11	14	0.00118	0.352	TLQGLEIELQSQLSMK	R	A	0.997	116	39.4	103	0	0	2	2	0	2	1817.97	3138.62		0	327	342	Empty	FALSE	P08727
HN-SMG-Mucus	HN-1	02.RAW (F013047)	Keratin, type I cytoskeletal 13 OS=Homo sapiens GN=KRT13 PE=1 SV=4	P13646	SwissProt_2012_09.fasta	49589.3	1	10	11	14	0.00118	0.352	YENELALR	K	Q	0.997	56.7	40.7	35.7	0	0	0	1	0	2	1007.52	1813.71		0	194	201	Empty	TRUE	P19012
HN-SMG-Mucus	HN-1	02.RAW (F013047)	Keratin, type I cytoskeletal 10 OS=Homo sapiens GN=KRT10 PE=1 SV=6	P13645	SwissProt_2012_09.fasta	58828.8	1	7	8	9	0.000761	0.255	ADLEMQIESLTEELAYLK	K	K	0.997	135	39.4	126	15	0	2	1	0	2	2112.04	4151.62		0	267	284	Empty	TRUE
HN-SMG-Mucus	HN-1	02.RAW (F013047)	Keratin, type I cytoskeletal 10 OS=Homo sapiens GN=KRT10 PE=1 SV=6	P13645	SwissProt_2012_09.fasta	58828.8	1	7	8	9	0.000761	0.255	DAEAWFNEK	K	S	0.997	56.2	40.8	36.7	0	0	0	1	0	2	1109.49	2172.4		0	335	343	Empty	TRUE
HN-SMG-Mucus	HN-1	02.RAW (F013047)	Keratin, type I cytoskeletal 10 OS=Homo sapiens GN=KRT10 PE=1 SV=6	P13645	SwissProt_2012_09.fasta	58828.8	1	7	8	9	0.000761	0.255	ELTTEIDNNIEQISSYK	K	S	0.997	112	39.3	98.2	0	0	0	1	0	2	1996.97	2783.39		0	346	362	Empty	TRUE
HN-SMG-Mucus	HN-1	02.RAW (F013047)	Keratin, type I cytoskeletal 10 OS=Homo sapiens GN=KRT10 PE=1 SV=6	P13645	SwissProt_2012_09.fasta	58828.8	1	7	8	9	0.000761	0.255	GSLGGGFSSGGFSGGSFSR	K	G	0.997	132	39.8	118	14.6	0	1	0	0	2	1707.77	2365.91		0	41	59	Empty	TRUE
HN-SMG-Mucus	HN-1	02.RAW (F013047)	Keratin, type I cytoskeletal 10 OS=Homo sapiens GN=KRT10 PE=1 SV=6	P13645	SwissProt_2012_09.fasta	58828.8	1	7	8	9	0.000761	0.255	GSSGGGCFGGSSGGYGGLGGFGGGSFR	R	G	0.997	162	38.2	158	0	0	0	1	0	2	2342.98	2584.63		0	60	86	Empty	TRUE
HN-SMG-Mucus	HN-1	02.RAW (F013047)	Keratin, type I cytoskeletal 10 OS=Homo sapiens GN=KRT10 PE=1 SV=6	P13645	SwissProt_2012_09.fasta	58828.8	1	7	8	9	0.000761	0.255	LAADDFR	R	L	0.996	53.3	41.1	35.7	0	0	0	1	0	2	807.4	1614.26		0	229	235	Empty	FALSE	Q04695,P19012,P08727,P13646,P02533,P05783,P08779,Q2M2I5
HN-SMG-Mucus	HN-1	02.RAW (F013047)	Keratin, type I cytoskeletal 10 OS=Homo sapiens GN=KRT10 PE=1 SV=6	P13645	SwissProt_2012_09.fasta	58828.8	1	7	8	9	0.000761	0.255	LASYLDK	R	V	0.903	42.7	40.7	0	0	0	1	0	0	2	809.44	1552.84		0	157	163	Empty	FALSE	Q04695,P19012,P08727,P02533,P35527,P08779
HN-SMG-Mucus	HN-1	02.RAW (F013047)	Keratin, type I cytoskeletal 10 OS=Homo sapiens GN=KRT10 PE=1 SV=6	P13645	SwissProt_2012_09.fasta	58828.8	1	7	8	9	0.000761	0.255	NVSTGDVNVEMNAAPGVDLTQLLNNMR	R	S	0.997	108	37.1	105	0	0	0	1	0	2	2888.39	3430.79		0	296	322	Empty	TRUE
HN-SMG-Mucus	HN-1	02.RAW (F013047)	Keratin, type I cytoskeletal 10 OS=Homo sapiens GN=KRT10 PE=1 SV=6	P13645	SwissProt_2012_09.fasta	58828.8	1	7	8	9	0.000761	0.255	VLDELTLTK	R	A	0.997	68.1	40.9	45.9	2.82	0	1	0	0	2	1031.6	2188.66		0	258	266	Empty	TRUE
HN-SMG-Mucus	HN-1	02.RAW (F013047)	Keratin, type I cytoskeletal 10 OS=Homo sapiens GN=KRT10 PE=1 SV=6	P13645	SwissProt_2012_09.fasta	58828.8	1	7	8	9	0.000761	0.255	VTMQNLNDR	K	L	0.997	61.3	40.7	40.5	3.74	0	1	0	0	2	1106.53	1168.63		0	148	156	Empty	FALSE	P02533,P08779
HN-SMG-Mucus	HN-1	02.RAW (F013047)	Erythrocyte band 7 integral membrane protein OS=Homo sapiens GN=STOM PE=1 SV=3	P27105	SwissProt_2012_09.fasta	31732.1	1	3	3	3	0.000254	0.167	GPGLFFILPCTDSFIK	K	V	0.997	45.1	39.5	26.8	5.52	0	1	0	0	2	1811.94	3871.04		0	78	93	Empty	TRUE
HN-SMG-Mucus	HN-1	02.RAW (F013047)	Erythrocyte band 7 integral membrane protein OS=Homo sapiens GN=STOM PE=1 SV=3	P27105	SwissProt_2012_09.fasta	31732.1	1	3	3	3	0.000254	0.167	NSTIVFPLPIDMLQGIIGAK	K	H	0.997	79.2	39.3	62.8	7.31	0	1	0	0	2	2127.19	4414.88		0	264	283	Empty	TRUE
HN-SMG-Mucus	HN-1	02.RAW (F013047)	Erythrocyte band 7 integral membrane protein OS=Homo sapiens GN=STOM PE=1 SV=3	P27105	SwissProt_2012_09.fasta	31732.1	1	3	3	3	0.000254	0.167	VIAAEGEMNASR	K	A	0.997	61	40.7	45.8	7.07	0	1	0	0	2	1263.6	1245.7		0	221	232	Empty	TRUE
HN-SMG-Mucus	HN-1	02.RAW (F013047)	Myosin-9 OS=Homo sapiens GN=MYH9 PE=1 SV=4	P35579	SwissProt_2012_09.fasta	226538	1	11	12	12	0.00101	0.0765	ADGAEAKPAE	K	-	0.997	34.6	40.9	22.8	5.47	0	1	0	0	2	958.448	1044.02		0	1951	1960	Empty	TRUE
HN-SMG-Mucus	HN-1	02.RAW (F013047)	Myosin-9 OS=Homo sapiens GN=MYH9 PE=1 SV=4	P35579	SwissProt_2012_09.fasta	226538	1	11	12	12	0.00101	0.0765	DLEGLSQR	K	H	0.988	36.9	41.4	10.8	2.12	0	1	0	0	2	917.469	1620.95		0	1393	1400	Empty	TRUE
HN-SMG-Mucus	HN-1	02.RAW (F013047)	Myosin-9 OS=Homo sapiens GN=MYH9 PE=1 SV=4	P35579	SwissProt_2012_09.fasta	226538	1	11	12	12	0.00101	0.0765	EDQSILCTGESGAGK	R	T	0.997	88.6	40.4	72.7	6.8	0	1	0	0	2	1551.7	1702.87		0	166	180	Empty	TRUE	Q7Z406
HN-SMG-Mucus	HN-1	02.RAW (F013047)	Myosin-9 OS=Homo sapiens GN=MYH9 PE=1 SV=4	P35579	SwissProt_2012_09.fasta	226538	1	11	12	12	0.00101	0.0765	ELEDATETADAMNR	R	E	0.997	87.7	40.1	73.2	8.44	0	1	0	0	2	1565.67	1771.67		0	1899	1912	Empty	TRUE
HN-SMG-Mucus	HN-1	02.RAW (F013047)	Myosin-9 OS=Homo sapiens GN=MYH9 PE=1 SV=4	P35579	SwissProt_2012_09.fasta	226538	1	11	12	12	0.00101	0.0765	ELESQISELQEDLESER	R	A	0.997	93.2	38.9	78.9	0	0	0	1	0	2	2033.95	2956.76		0	1108	1124	Empty	TRUE
HN-SMG-Mucus	HN-1	02.RAW (F013047)	Myosin-9 OS=Homo sapiens GN=MYH9 PE=1 SV=4	P35579	SwissProt_2012_09.fasta	226538	1	11	12	12	0.00101	0.0765	IAEFTTNLTEEEEK	R	S	0.997	53.5	39.7	45.2	8.55	0	1	0	0	2	1653.79	2181.68		0	1001	1014	Empty	TRUE
HN-SMG-Mucus	HN-1	02.RAW (F013047)	Myosin-9 OS=Homo sapiens GN=MYH9 PE=1 SV=4	P35579	SwissProt_2012_09.fasta	226538	1	11	12	12	0.00101	0.0765	IIGLDQVAGMSETALPGAFK	R	T	0.997	111	39	96	12.5	0	1	0	0	2	2018.06	3343.29		0	618	637	Empty	TRUE
HN-SMG-Mucus	HN-1	02.RAW (F013047)	Myosin-9 OS=Homo sapiens GN=MYH9 PE=1 SV=4	P35579	SwissProt_2012_09.fasta	226538	1	11	12	12	0.00101	0.0765	MQQNIQELEEQLEEEESAR	K	Q	0.997	148	38.8	137	13.3	0	1	0	0	2	2333.06	2831.58		0	941	959	Empty	TRUE
HN-SMG-Mucus	HN-1	02.RAW (F013047)	Myosin-9 OS=Homo sapiens GN=MYH9 PE=1 SV=4	P35579	SwissProt_2012_09.fasta	226538	1	11	12	12	0.00101	0.0765	NTDQASMPDNTAAQK	R	V	0.997	127	40	96.2	9.39	0	1	1	0	2	1607.7	1171.48		0	359	373	Empty	TRUE
HN-SMG-Mucus	HN-1	02.RAW (F013047)	Myosin-9 OS=Homo sapiens GN=MYH9 PE=1 SV=4	P35579	SwissProt_2012_09.fasta	226538	1	11	12	12	0.00101	0.0765	TEMEDLMSSK	R	D	0.997	38.1	40.7	32.7	4.35	0	1	0	0	2	1202.49	1158.6		0	1504	1513	Empty	TRUE
HN-SMG-Mucus	HN-1	02.RAW (F013047)	Myosin-9 OS=Homo sapiens GN=MYH9 PE=1 SV=4	P35579	SwissProt_2012_09.fasta	226538	1	11	12	12	0.00101	0.0765	VEEEAAQK	R	N	0.997	50	40.9	25	2.15	0	1	0	0	2	903.442	997.656		0	1092	1099	Empty	TRUE
HN-SMG-Mucus	HN-1	02.RAW (F013047)	Keratin, type II cytoskeletal 4 OS=Homo sapiens GN=KRT4 PE=1 SV=4	P19013	SwissProt_2012_09.fasta	57286.1	1	3	3	4	0.000338	0.0824	AQYEEIAQR	R	S	0.997	65	40.6	13.6	0	0	0	1	0	2	1107.54	1442.87		0	327	335	Empty	FALSE	P35908,P02538
HN-SMG-Mucus	HN-1	02.RAW (F013047)	Keratin, type II cytoskeletal 4 OS=Homo sapiens GN=KRT4 PE=1 SV=4	P19013	SwissProt_2012_09.fasta	57286.1	1	3	3	4	0.000338	0.0824	VDSLNDEINFLK	K	V	0.997	59.5	39.6	43.8	5.08	0	1	0	0	2	1406.72	2772.65		0	276	287	Empty	TRUE
HN-SMG-Mucus	HN-1	02.RAW (F013047)	Keratin, type II cytoskeletal 4 OS=Homo sapiens GN=KRT4 PE=1 SV=4	P19013	SwissProt_2012_09.fasta	57286.1	1	3	3	4	0.000338	0.0824	VQFLEQQNK	K	V	0.997	67.5	40.9	42	3.14	0	2	0	0	2	1133.6	1688.63		0	169	177	Empty	TRUE
HN-SMG-Mucus	HN-1	02.RAW (F013047)	Keratin, type II cytoskeletal 4 OS=Homo sapiens GN=KRT4 PE=1 SV=4	P19013	SwissProt_2012_09.fasta	57286.1	1	3	3	4	0.000338	0.0824	WNLLQQQTTTTSSK	K	N	0.997	66.3	39.8	47.5	7.07	0	1	0	0	2	1635.83	2192.65		0	183	196	Empty	TRUE
HN-SMG-Mucus	HN-1	02.RAW (F013047)	Keratin, type I cytoskeletal 15 OS=Homo sapiens GN=KRT15 PE=1 SV=3	P19012	SwissProt_2012_09.fasta	49212.9	1	5	5	5	0.000423	0.318	AGLENSLAETECR	K	Y	0.997	93.1	40.2	21.3	0	0	0	1	0	2	1449.66	1832.18		0	344	356	Empty	TRUE
HN-SMG-Mucus	HN-1	02.RAW (F013047)	Keratin, type I cytoskeletal 15 OS=Homo sapiens GN=KRT15 PE=1 SV=3	P19012	SwissProt_2012_09.fasta	49212.9	1	5	5	5	0.000423	0.318	ALEEANADLEVK	R	I	0.994	59.2	40.4	49.1	0	0	1	0	0	2	1301.66	1875.16		0	125	136	Empty	FALSE	P13646,P02533,P08779
HN-SMG-Mucus	HN-1	02.RAW (F013047)	Keratin, type I cytoskeletal 15 OS=Homo sapiens GN=KRT15 PE=1 SV=3	P19012	SwissProt_2012_09.fasta	49212.9	1	5	5	5	0.000423	0.318	FVSSGSGGGYGGGMR	R	V	0.997	94.6	40.7	81.3	0	0	0	1	0	2	1391.6	1326.42		0	51	65	Empty	TRUE
HN-SMG-Mucus	HN-1	02.RAW (F013047)	Keratin, type I cytoskeletal 15 OS=Homo sapiens GN=KRT15 PE=1 SV=3	P19012	SwissProt_2012_09.fasta	49212.9	1	5	5	5	0.000423	0.318	GGSLLAGGGGFGGGSLSGGGGSR	R	S	0.997	107	39.8	97	13.9	0	1	0	0	2	1821.88	2307.36		0	20	42	Empty	TRUE
HN-SMG-Mucus	HN-1	02.RAW (F013047)	Keratin, type I cytoskeletal 15 OS=Homo sapiens GN=KRT15 PE=1 SV=3	P19012	SwissProt_2012_09.fasta	49212.9	1	5	5	5	0.000423	0.318	ITMQNLNDR	K	L	0.997	69.8	40.7	0	4.01	0	2	0	0	2	1120.54	1268.52		0	107	115	Empty	FALSE	P08727,P13646
HN-SMG-Mucus	HN-1	02.RAW (F013047)	Keratin, type I cytoskeletal 15 OS=Homo sapiens GN=KRT15 PE=1 SV=3	P19012	SwissProt_2012_09.fasta	49212.9	1	5	5	5	0.000423	0.318	LAADDFR	R	L	0.996	53.3	41.1	35.7	0	0	0	1	0	2	807.4	1614.26		0	186	192	Empty	FALSE	Q04695,P13645,P08727,P13646,P02533,P05783,P08779,Q2M2I5
HN-SMG-Mucus	HN-1	02.RAW (F013047)	Keratin, type I cytoskeletal 15 OS=Homo sapiens GN=KRT15 PE=1 SV=3	P19012	SwissProt_2012_09.fasta	49212.9	1	5	5	5	0.000423	0.318	LASYLDK	R	V	0.903	42.7	40.7	0	0	0	1	0	0	2	809.44	1552.84		0	116	122	Empty	FALSE	Q04695,P13645,P08727,P02533,P35527,P08779
HN-SMG-Mucus	HN-1	02.RAW (F013047)	Keratin, type I cytoskeletal 15 OS=Homo sapiens GN=KRT15 PE=1 SV=3	P19012	SwissProt_2012_09.fasta	49212.9	1	5	5	5	0.000423	0.318	QTPTSPECDYSQYFK	K	T	0.997	65.2	39.6	55.7	0	0	0	1	0	2	1850.79	2310.57		0	144	158	Empty	TRUE
HN-SMG-Mucus	HN-1	02.RAW (F013047)	Keratin, type I cytoskeletal 15 OS=Homo sapiens GN=KRT15 PE=1 SV=3	P19012	SwissProt_2012_09.fasta	49212.9	1	5	5	5	0.000423	0.318	SLLEGQDAK	R	M	0.979	52	41.2	28	0	0	1	0	0	2	960.5	1431.92		0	408	416	Empty	FALSE	P13646
HN-SMG-Mucus	HN-1	02.RAW (F013047)	Keratin, type I cytoskeletal 15 OS=Homo sapiens GN=KRT15 PE=1 SV=3	P19012	SwissProt_2012_09.fasta	49212.9	1	5	5	5	0.000423	0.318	TDLEMQIEGLNEELAYLK	R	K	0.997	70.4	38.7	42.8	0	0	0	1	0	2	2125.04	3591.17		0	224	241	Empty	TRUE
HN-SMG-Mucus	HN-1	02.RAW (F013047)	Keratin, type I cytoskeletal 15 OS=Homo sapiens GN=KRT15 PE=1 SV=3	P19012	SwissProt_2012_09.fasta	49212.9	1	5	5	5	0.000423	0.318	VLDELTLAR	R	T	0.997	85.9	41.1	57.3	3.72	0	2	0	0	2	1029.59	2269.75		0	215	223	Empty	FALSE	Q04695,P08727,P02533,P08779
HN-SMG-Mucus	HN-1	02.RAW (F013047)	Keratin, type I cytoskeletal 15 OS=Homo sapiens GN=KRT15 PE=1 SV=3	P19012	SwissProt_2012_09.fasta	49212.9	1	5	5	5	0.000423	0.318	YENELALR	K	Q	0.997	56.7	40.7	35.7	0	0	0	1	0	2	1007.52	1813.71		0	195	202	Empty	FALSE	P13646
HN-SMG-Mucus	HN-1	02.RAW (F013047)	X-ray repair cross-complementing protein 5 OS=Homo sapiens GN=XRCC5 PE=1 SV=3	P13010	SwissProt_2012_09.fasta	82707.1	1	4	4	4	0.000338	0.0956	DKPSGDTAAVFEEGGDVDDLLDMI	K	-	0.997	40	38	36.3	5.96	0	1	0	0	2	2509.13	3840.19		0	709	732	Empty	TRUE
HN-SMG-Mucus	HN-1	02.RAW (F013047)	X-ray repair cross-complementing protein 5 OS=Homo sapiens GN=XRCC5 PE=1 SV=3	P13010	SwissProt_2012_09.fasta	82707.1	1	4	4	4	0.000338	0.0956	EEASGSSVTAEEAK	K	K	0.997	104	40.6	93.3	8.82	0	1	0	0	2	1394.63	1212.15		0	689	702	Empty	TRUE
HN-SMG-Mucus	HN-1	02.RAW (F013047)	X-ray repair cross-complementing protein 5 OS=Homo sapiens GN=XRCC5 PE=1 SV=3	P13010	SwissProt_2012_09.fasta	82707.1	1	4	4	4	0.000338	0.0956	LTIGSNLSIR	R	I	0.997	61.6	41.5	34.9	1.82	0	1	0	0	2	1073.63	2290.3		0	251	260	Empty	TRUE
HN-SMG-Mucus	HN-1	02.RAW (F013047)	X-ray repair cross-complementing protein 5 OS=Homo sapiens GN=XRCC5 PE=1 SV=3	P13010	SwissProt_2012_09.fasta	82707.1	1	4	4	4	0.000338	0.0956	YAPTEAQLNAVDALIDSMSLAK	K	K	0.997	119	38.9	101	10.8	0	1	0	0	2	2321.17	3900.71		0	444	465	Empty	TRUE
HN-SMG-Mucus	HN-1	02.RAW (F013047)	Adenylyl cyclase-associated protein 1 OS=Homo sapiens GN=CAP1 PE=1 SV=5	Q01518	SwissProt_2012_09.fasta	51901.6	1	3	5	5	0.000423	0.112	INSITVDNCK	K	K	0.997	60.2	40.8	40.5	2.39	0	1	0	0	2	1163.57	1488.86		0	367	376	Empty	TRUE
HN-SMG-Mucus	HN-1	02.RAW (F013047)	Adenylyl cyclase-associated protein 1 OS=Homo sapiens GN=CAP1 PE=1 SV=5	Q01518	SwissProt_2012_09.fasta	51901.6	1	3	5	5	0.000423	0.112	SSEMNVLIPTEGGDFNEFPVPEQFK	K	T	0.997	74.2	37.4	65.2	8.37	0	2	1	0	2	2827.31	3411.93		0	434	458	Empty	TRUE
HN-SMG-Mucus	HN-1	02.RAW (F013047)	Adenylyl cyclase-associated protein 1 OS=Homo sapiens GN=CAP1 PE=1 SV=5	Q01518	SwissProt_2012_09.fasta	51901.6	1	3	5	5	0.000423	0.112	VENQENVSNLVIEDTELK	R	Q	0.997	119	39.4	107	12.5	0	1	0	0	2	2073.03	2641.82		0	331	348	Empty	TRUE
HN-SMG-Mucus	HN-1	02.RAW (F013047)	Malate dehydrogenase, mitochondrial OS=Homo sapiens GN=MDH2 PE=1 SV=3	P40926	SwissProt_2012_09.fasta	35503.7	1	4	4	4	0.000338	0.172	IQEAGTEVVK	R	A	0.958	47.2	40.4	22.8	0	0	1	0	0	2	1073.58	1385.89		0	230	239	Empty	TRUE
HN-SMG-Mucus	HN-1	02.RAW (F013047)	Malate dehydrogenase, mitochondrial OS=Homo sapiens GN=MDH2 PE=1 SV=3	P40926	SwissProt_2012_09.fasta	35503.7	1	4	4	4	0.000338	0.172	SQETECTYFSTPLLLGK	K	K	0.997	96.7	39.4	92.2	0	0	0	1	0	2	1973.95	2977.86		0	280	296	Empty	TRUE
HN-SMG-Mucus	HN-1	02.RAW (F013047)	Malate dehydrogenase, mitochondrial OS=Homo sapiens GN=MDH2 PE=1 SV=3	P40926	SwissProt_2012_09.fasta	35503.7	1	4	4	4	0.000338	0.172	TIIPLISQCTPK	K	V	0.981	45.2	40.5	30.4	0	0	0	1	0	2	1370.77	2549.98		0	204	215	Empty	TRUE
HN-SMG-Mucus	HN-1	02.RAW (F013047)	Malate dehydrogenase, mitochondrial OS=Homo sapiens GN=MDH2 PE=1 SV=3	P40926	SwissProt_2012_09.fasta	35503.7	1	4	4	4	0.000338	0.172	VAVLGASGGIGQPLSLLLK	K	N	0.997	116	39.6	109	12.8	0	1	0	0	2	1793.09	3584.57		0	27	45	Empty	TRUE
HN-SMG-Mucus	HN-1	02.RAW (F013047)	Malate dehydrogenase, cytoplasmic OS=Homo sapiens GN=MDH1 PE=1 SV=4	P40925	SwissProt_2012_09.fasta	36426.9	0.998	2	2	2	0.000169	0.0868	FVEGLPINDFSR	K	E	0.997	37.3	40.5	25.8	3.8	0	1	0	0	2	1393.71	2739.48		0	299	310	Empty	TRUE
HN-SMG-Mucus	HN-1	02.RAW (F013047)	Malate dehydrogenase, cytoplasmic OS=Homo sapiens GN=MDH1 PE=1 SV=4	P40925	SwissProt_2012_09.fasta	36426.9	0.998	2	2	2	0.000169	0.0868	VIVVGNPANTNCLTASK	K	S	0.997	123	39.7	113	8.8	0	1	0	0	2	1757.92	2103.13		0	126	142	Empty	TRUE
HN-SMG-Mucus	HN-1	02.RAW (F013047)	Heat shock protein HSP 90-beta OS=Homo sapiens GN=HSP90AB1 PE=1 SV=4	P08238	SwissProt_2012_09.fasta	83267.3	1	7	8	9	0.000761	0.128	ELISNASDALDK	R	I	0.997	93.2	40.8	79.3	5.41	0	1	0	0	2	1275.64	1958.86		0	42	53	Empty	TRUE	P14625
HN-SMG-Mucus	HN-1	02.RAW (F013047)	Heat shock protein HSP 90-beta OS=Homo sapiens GN=HSP90AB1 PE=1 SV=4	P08238	SwissProt_2012_09.fasta	83267.3	1	7	8	9	0.000761	0.128	EQVANSAFVER	K	V	0.981	45.4	40.7	35.2	0	0	0	1	0	2	1249.62	1642.74		0	492	502	Empty	TRUE
HN-SMG-Mucus	HN-1	02.RAW (F013047)	Heat shock protein HSP 90-beta OS=Homo sapiens GN=HSP90AB1 PE=1 SV=4	P08238	SwissProt_2012_09.fasta	83267.3	1	7	8	9	0.000761	0.128	GVVDSEDLPLNISR	R	E	0.997	39.2	40.3	0	4.1	0	1	0	0	2	1513.79	2536.16		0	379	392	Empty	TRUE	P07900
HN-SMG-Mucus	HN-1	02.RAW (F013047)	Heat shock protein HSP 90-beta OS=Homo sapiens GN=HSP90AB1 PE=1 SV=4	P08238	SwissProt_2012_09.fasta	83267.3	1	7	8	9	0.000761	0.128	NPDDITQEEYGEFYK	R	S	0.997	121	39.5	117	11.8	0	1	0	0	2	1847.8	2321.99		0	292	306	Empty	TRUE
HN-SMG-Mucus	HN-1	02.RAW (F013047)	Heat shock protein HSP 90-beta OS=Homo sapiens GN=HSP90AB1 PE=1 SV=4	P08238	SwissProt_2012_09.fasta	83267.3	1	7	8	9	0.000761	0.128	TLTLVDTGIGMTK	R	A	0.997	111	40.4	0	12.1	0	2	0	0	2	1349.73	2433.47		0	83	95	Empty	TRUE	P07900
HN-SMG-Mucus	HN-1	02.RAW (F013047)	Heat shock protein HSP 90-beta OS=Homo sapiens GN=HSP90AB1 PE=1 SV=4	P08238	SwissProt_2012_09.fasta	83267.3	1	7	8	9	0.000761	0.128	VFIMDSCDELIPEYLNFIR	R	G	0.997	46.3	38.6	35.5	2.09	0	2	0	0	2	2390.14	3755.93		0	360	378	Empty	TRUE
HN-SMG-Mucus	HN-1	02.RAW (F013047)	Heat shock protein HSP 90-beta OS=Homo sapiens GN=HSP90AB1 PE=1 SV=4	P08238	SwissProt_2012_09.fasta	83267.3	1	7	8	9	0.000761	0.128	YESLTDPSK	R	L	0.997	60.9	41	42	4.04	0	1	0	0	2	1039.49	1435.58		0	56	64	Empty	TRUE	P07900
HN-SMG-Mucus	HN-1	02.RAW (F013047)	Cathepsin D OS=Homo sapiens GN=CTSD PE=1 SV=1	P07339	SwissProt_2012_09.fasta	44553	1	5	6	6	0.000507	0.201	AIGAVPLIQGEYMIPCEK	K	V	0.997	76.1	39	66.3	0	0	0	1	0	2	2005.01	2821.56		0	314	331	Empty	TRUE
HN-SMG-Mucus	HN-1	02.RAW (F013047)	Cathepsin D OS=Homo sapiens GN=CTSD PE=1 SV=1	P07339	SwissProt_2012_09.fasta	44553	1	5	6	6	0.000507	0.201	DPDAQPGGELMLGGTDSK	R	Y	0.997	94.3	39.9	81.4	10.7	0	1	0	0	2	1787.81	2156.09		0	236	253	Empty	TRUE
HN-SMG-Mucus	HN-1	02.RAW (F013047)	Cathepsin D OS=Homo sapiens GN=CTSD PE=1 SV=1	P07339	SwissProt_2012_09.fasta	44553	1	5	6	6	0.000507	0.201	EGCEAIVDTGTSLMVGPVDEVR	K	E	0.997	142	38.4	135	0	0	0	2	0	2	2334.1	2773.86		0	288	309	Empty	TRUE
HN-SMG-Mucus	HN-1	02.RAW (F013047)	Cathepsin D OS=Homo sapiens GN=CTSD PE=1 SV=1	P07339	SwissProt_2012_09.fasta	44553	1	5	6	6	0.000507	0.201	ISVNNVLPVFDNLMQQK	R	L	0.997	48.5	39.3	41.5	6.96	0	1	0	0	2	1975.03	3176.68		0	206	222	Empty	TRUE
HN-SMG-Mucus	HN-1	02.RAW (F013047)	Cathepsin D OS=Homo sapiens GN=CTSD PE=1 SV=1	P07339	SwissProt_2012_09.fasta	44553	1	5	6	6	0.000507	0.201	VGFAEAAR	R	-	0.997	61.4	41.7	37	4.28	0	1	0	0	2	820.431	1483.16		0	404	411	Empty	TRUE
HN-SMG-Mucus	HN-1	02.RAW (F013047)	Kinesin-1 heavy chain OS=Homo sapiens GN=KIF5B PE=1 SV=1	P33176	SwissProt_2012_09.fasta	109686	0.998	2	2	2	0.000169	0.0239	LITDLQDQNQK	K	M	0.995	33.9	40.5	27.8	2.92	0	1	0	0	2	1315.69	1679.1		0	729	739	Empty	TRUE
HN-SMG-Mucus	HN-1	02.RAW (F013047)	Kinesin-1 heavy chain OS=Homo sapiens GN=KIF5B PE=1 SV=1	P33176	SwissProt_2012_09.fasta	109686	0.998	2	2	2	0.000169	0.0239	TGAEGAVLDEAK	K	N	0.968	32.2	41	15.1	1.82	0	1	0	0	2	1160.58	1623.06		0	241	252	Empty	TRUE
HN-SMG-Mucus	HN-1	02.RAW (F013047)	14-3-3 protein zeta/delta OS=Homo sapiens GN=YWHAZ PE=1 SV=1	P63104	SwissProt_2012_09.fasta	27745.9	1	4	4	5	0.000423	0.188	DICNDVLSLLEK	R	F	0.997	85.7	40.2	48.1	5.26	0	2	0	0	2	1418.72	3564.7		0	92	103	Empty	TRUE
HN-SMG-Mucus	HN-1	02.RAW (F013047)	14-3-3 protein zeta/delta OS=Homo sapiens GN=YWHAZ PE=1 SV=1	P63104	SwissProt_2012_09.fasta	27745.9	1	4	4	5	0.000423	0.188	LAEQAER	K	Y	0.946	47.2	41.7	14.6	0	0	1	0	0	2	816.421	1070.48		0	12	18	Empty	TRUE	P27348,P62258,P31947,Q04917,P31946,P61981
HN-SMG-Mucus	HN-1	02.RAW (F013047)	14-3-3 protein zeta/delta OS=Homo sapiens GN=YWHAZ PE=1 SV=1	P63104	SwissProt_2012_09.fasta	27745.9	1	4	4	5	0.000423	0.188	NLLSVAYK	R	N	0.948	46.6	41	20.4	0	0	1	0	0	2	907.525	2132.18		0	42	49	Empty	TRUE	P27348,P62258,P31947,Q04917,P31946,P61981
HN-SMG-Mucus	HN-1	02.RAW (F013047)	14-3-3 protein zeta/delta OS=Homo sapiens GN=YWHAZ PE=1 SV=1	P63104	SwissProt_2012_09.fasta	27745.9	1	4	4	5	0.000423	0.188	TAFDEAIAELDTLSEESYK	K	D	0.997	131	38.8	119	17.1	0	1	0	0	2	2131.99	3684.33		0	194	212	Empty	TRUE
HN-SMG-Mucus	HN-1	02.RAW (F013047)	Anterior gradient protein 2 homolog OS=Homo sapiens GN=AGR2 PE=1 SV=1	O95994	SwissProt_2012_09.fasta	19980.3	0.998	2	3	3	0.000254	0.16	IMFVDPSLTVR	R	A	0.997	48	40.4	34	3.89	0	1	1	0	2	1293.69	2700.95		0	128	138	Empty	TRUE
HN-SMG-Mucus	HN-1	02.RAW (F013047)	Anterior gradient protein 2 homolog OS=Homo sapiens GN=AGR2 PE=1 SV=1	O95994	SwissProt_2012_09.fasta	19980.3	0.998	2	3	3	0.000254	0.16	LYAYEPADTALLLDNMK	R	K	0.997	87.2	39.5	84.6	0	0	0	1	0	2	1956.96	2837.72		0	149	165	Empty	TRUE
HN-SMG-Mucus	HN-1	02.RAW (F013047)	Clusterin OS=Homo sapiens GN=CLU PE=1 SV=1	P10909	SwissProt_2012_09.fasta	52495	1	4	4	4	0.000338	0.107	EIQNAVNGVK	K	Q	0.984	35.3	41.2	24.8	2.15	0	1	0	0	2	1071.58	1424.85		0	45	54	Empty	TRUE
HN-SMG-Mucus	HN-1	02.RAW (F013047)	Clusterin OS=Homo sapiens GN=CLU PE=1 SV=1	P10909	SwissProt_2012_09.fasta	52495	1	4	4	4	0.000338	0.107	ELDESLQVAER	R	L	0.997	44.6	40.4	28.7	2.52	0	1	0	0	2	1288.64	1920.24		0	326	336	Empty	TRUE
HN-SMG-Mucus	HN-1	02.RAW (F013047)	Clusterin OS=Homo sapiens GN=CLU PE=1 SV=1	P10909	SwissProt_2012_09.fasta	52495	1	4	4	4	0.000338	0.107	LFDSDPITVTVPVEVSR	K	K	0.997	80.2	39.4	68.4	7.54	0	1	0	0	2	1873.99	2996.13		0	409	425	Empty	TRUE
HN-SMG-Mucus	HN-1	02.RAW (F013047)	Clusterin OS=Homo sapiens GN=CLU PE=1 SV=1	P10909	SwissProt_2012_09.fasta	52495	1	4	4	4	0.000338	0.107	TLLSNLEEAK	K	K	0.997	58.6	40.9	37.9	0	0	0	1	0	2	1117.61	2331.44		0	69	78	Empty	TRUE
HN-SMG-Mucus	HN-1	02.RAW (F013047)	14-3-3 protein beta/alpha OS=Homo sapiens GN=YWHAB PE=1 SV=3	P31946	SwissProt_2012_09.fasta	28083.1	1	4	5	6	0.000507	0.305	IEAELQDICNDVLELLDK	K	Y	0.997	94.3	39.2	81	10.6	0	1	0	0	2	2130.06	4136.42		0	88	105	Empty	TRUE
HN-SMG-Mucus	HN-1	02.RAW (F013047)	14-3-3 protein beta/alpha OS=Homo sapiens GN=YWHAB PE=1 SV=3	P31946	SwissProt_2012_09.fasta	28083.1	1	4	5	6	0.000507	0.305	LAEQAER	K	Y	0.946	47.2	41.7	14.6	0	0	1	0	0	2	816.421	1070.48		0	14	20	Empty	FALSE	P27348,P62258,P31947,Q04917,P61981,P63104
HN-SMG-Mucus	HN-1	02.RAW (F013047)	14-3-3 protein beta/alpha OS=Homo sapiens GN=YWHAB PE=1 SV=3	P31946	SwissProt_2012_09.fasta	28083.1	1	4	5	6	0.000507	0.305	NLLSVAYK	R	N	0.948	46.6	41	20.4	0	0	1	0	0	2	907.525	2132.18		0	44	51	Empty	FALSE	P27348,P62258,P31947,Q04917,P61981,P63104
HN-SMG-Mucus	HN-1	02.RAW (F013047)	14-3-3 protein beta/alpha OS=Homo sapiens GN=YWHAB PE=1 SV=3	P31946	SwissProt_2012_09.fasta	28083.1	1	4	5	6	0.000507	0.305	TAFDEAIAELDTLNEESYK	K	D	0.997	130	38.9	122	0	0	2	1	0	2	2159	3466.76		0	196	214	Empty	TRUE
HN-SMG-Mucus	HN-1	02.RAW (F013047)	14-3-3 protein beta/alpha OS=Homo sapiens GN=YWHAB PE=1 SV=3	P31946	SwissProt_2012_09.fasta	28083.1	1	4	5	6	0.000507	0.305	YLIPNATQPESK	K	V	0.997	49.9	40.8	36.2	2.68	0	1	0	0	2	1360.71	1911.07		0	106	117	Empty	TRUE
HN-SMG-Mucus	HN-1	02.RAW (F013047)	14-3-3 protein beta/alpha OS=Homo sapiens GN=YWHAB PE=1 SV=3	P31946	SwissProt_2012_09.fasta	28083.1	1	4	5	6	0.000507	0.305	YLSEVASGDNK	R	Q	0.997	35.4	40.4	16.6	4.37	0	1	0	0	2	1182.56	1421.25		0	130	140	Empty	TRUE
HN-SMG-Mucus	HN-1	02.RAW (F013047)	ATP synthase subunit delta, mitochondrial OS=Homo sapiens GN=ATP5D PE=1 SV=2	P30049	SwissProt_2012_09.fasta	17489.9	0.998	2	2	2	0.000169	0.137	AQAELVGTADEATR	K	A	0.997	111	40.4	99.7	10.4	0	1	0	0	2	1431.71	1671.04		0	137	150	Empty	TRUE
HN-SMG-Mucus	HN-1	02.RAW (F013047)	ATP synthase subunit delta, mitochondrial OS=Homo sapiens GN=ATP5D PE=1 SV=2	P30049	SwissProt_2012_09.fasta	17489.9	0.998	2	2	2	0.000169	0.137	IEANEALVK	R	A	0.952	47	40.9	3.16	0	0	1	0	0	2	986.552	1620.43		0	157	165	Empty	TRUE
HN-SMG-Mucus	HN-1	02.RAW (F013047)	Peroxiredoxin-5, mitochondrial OS=Homo sapiens GN=PRDX5 PE=1 SV=4	P30044	SwissProt_2012_09.fasta	22086.4	1	3	3	3	0.000254	0.187	FSMVVQDGIVK	R	A	0.997	55.9	40.9	40.6	0	0	0	1	0	2	1222.65	2401.1		0	181	191	Empty	TRUE
HN-SMG-Mucus	HN-1	02.RAW (F013047)	Peroxiredoxin-5, mitochondrial OS=Homo sapiens GN=PRDX5 PE=1 SV=4	P30044	SwissProt_2012_09.fasta	22086.4	1	3	3	3	0.000254	0.187	LLADPTGAFGK	R	E	0.997	52.3	40.5	35.3	4.18	0	1	0	0	2	1089.59	2212.75		0	149	159	Empty	TRUE
HN-SMG-Mucus	HN-1	02.RAW (F013047)	Peroxiredoxin-5, mitochondrial OS=Homo sapiens GN=PRDX5 PE=1 SV=4	P30044	SwissProt_2012_09.fasta	22086.4	1	3	3	3	0.000254	0.187	VGDAIPAVEVFEGEPGNK	K	V	0.997	67.9	39.8	39.8	8.66	0	1	0	0	2	1827.91	2767.09		0	58	75	Empty	TRUE
HN-SMG-Mucus	HN-1	02.RAW (F013047)	Endoplasmic reticulum resident protein 29 OS=Homo sapiens GN=ERP29 PE=1 SV=4	P30040	SwissProt_2012_09.fasta	28994.9	1	3	3	3	0.000254	0.195	DGDFENPVPYTGAVK	R	V	0.997	92.3	40.3	76.5	9.62	0	1	0	0	2	1608.75	2284.68		0	123	137	Empty	TRUE
HN-SMG-Mucus	HN-1	02.RAW (F013047)	Endoplasmic reticulum resident protein 29 OS=Homo sapiens GN=ERP29 PE=1 SV=4	P30040	SwissProt_2012_09.fasta	28994.9	1	3	3	3	0.000254	0.195	GALPLDTVTFYK	K	V	0.997	49.8	40.6	11.1	3.07	0	1	0	0	2	1324.71	2809.53		0	37	48	Empty	TRUE
HN-SMG-Mucus	HN-1	02.RAW (F013047)	Endoplasmic reticulum resident protein 29 OS=Homo sapiens GN=ERP29 PE=1 SV=4	P30040	SwissProt_2012_09.fasta	28994.9	1	3	3	3	0.000254	0.195	GQGVYLGMPGCLPVYDALAGEFIR	K	A	0.997	66.5	38.1	62.9	0	0	0	1	0	2	2599.27	3714.5		0	147	170	Empty	TRUE
HN-SMG-Mucus	HN-1	02.RAW (F013047)	Cytoplasmic dynein 1 heavy chain 1 OS=Homo sapiens GN=DYNC1H1 PE=1 SV=5	Q14204	SwissProt_2012_09.fasta	532406	1	5	5	5	0.000423	0.0168	FGNPLLVQDVESYDPVLNPVLNR	R	E	0.997	109	38.2	107	14.2	0	1	0	0	2	2598.36	3658.21		0	3629	3651	Empty	TRUE
HN-SMG-Mucus	HN-1	02.RAW (F013047)	Cytoplasmic dynein 1 heavy chain 1 OS=Homo sapiens GN=DYNC1H1 PE=1 SV=5	Q14204	SwissProt_2012_09.fasta	532406	1	5	5	5	0.000423	0.0168	FNYGFEYLGVQDK	K	L	0.997	53.3	40.2	48.5	5.19	0	1	0	0	2	1579.74	2774.42		0	1866	1878	Empty	TRUE
HN-SMG-Mucus	HN-1	02.RAW (F013047)	Cytoplasmic dynein 1 heavy chain 1 OS=Homo sapiens GN=DYNC1H1 PE=1 SV=5	Q14204	SwissProt_2012_09.fasta	532406	1	5	5	5	0.000423	0.0168	LGGSPFGPAGTGK	R	T	0.976	44.6	40.9	28.4	0	0	0	1	0	2	1145.6	1818.67		0	1900	1912	Empty	TRUE
HN-SMG-Mucus	HN-1	02.RAW (F013047)	Cytoplasmic dynein 1 heavy chain 1 OS=Homo sapiens GN=DYNC1H1 PE=1 SV=5	Q14204	SwissProt_2012_09.fasta	532406	1	5	5	5	0.000423	0.0168	LNTQEIFDDWAR	K	K	0.997	35.2	40.1	21.7	3.21	0	1	0	0	2	1507.72	2994.79		0	693	704	Empty	TRUE
HN-SMG-Mucus	HN-1	02.RAW (F013047)	Cytoplasmic dynein 1 heavy chain 1 OS=Homo sapiens GN=DYNC1H1 PE=1 SV=5	Q14204	SwissProt_2012_09.fasta	532406	1	5	5	5	0.000423	0.0168	LSLSNAISTALPLTQLR	K	W	0.997	45.3	39.4	30	3.64	0	1	0	0	2	1798.04	3512.86		0	4575	4591	Empty	TRUE
HN-SMG-Mucus	HN-1	02.RAW (F013047)	Leucine-rich PPR motif-containing protein, mitochondrial OS=Homo sapiens GN=LRPPRC PE=1 SV=3	P42704	SwissProt_2012_09.fasta	157912	1	4	4	4	0.000338	0.0359	AGYPQYVSEILEK	K	V	0.995	35.6	40	17	2.92	0	1	0	0	2	1496.76	2782.57		0	315	327	Empty	TRUE
HN-SMG-Mucus	HN-1	02.RAW (F013047)	Leucine-rich PPR motif-containing protein, mitochondrial OS=Homo sapiens GN=LRPPRC PE=1 SV=3	P42704	SwissProt_2012_09.fasta	157912	1	4	4	4	0.000338	0.0359	NVQGIIEILK	K	G	0.997	57.8	41	46	0	0	0	1	0	2	1126.68	2858.76		0	454	463	Empty	TRUE
HN-SMG-Mucus	HN-1	02.RAW (F013047)	Leucine-rich PPR motif-containing protein, mitochondrial OS=Homo sapiens GN=LRPPRC PE=1 SV=3	P42704	SwissProt_2012_09.fasta	157912	1	4	4	4	0.000338	0.0359	SEAANGNLDFVLSFLK	R	S	0.929	27.4	40	23.8	1.6	0	1	0	0	2	1724.89	3786.35		0	514	529	Empty	TRUE
HN-SMG-Mucus	HN-1	02.RAW (F013047)	Leucine-rich PPR motif-containing protein, mitochondrial OS=Homo sapiens GN=LRPPRC PE=1 SV=3	P42704	SwissProt_2012_09.fasta	157912	1	4	4	4	0.000338	0.0359	TVLDQQQTPSR	K	L	0.997	56.7	40.5	40.3	5.21	0	1	0	0	2	1272.65	1370.64		0	1129	1139	Empty	TRUE
HN-SMG-Mucus	HN-1	02.RAW (F013047)	Cytochrome b-c1 complex subunit 1, mitochondrial OS=Homo sapiens GN=UQCRC1 PE=1 SV=3	P31930	SwissProt_2012_09.fasta	52645.9	0.998	2	2	2	0.000169	0.0417	EMQENDASMR	R	D	0.997	33.9	40.3	25.6	3.23	0	1	0	0	2	1210.48	1246.98		0	171	180	Empty	TRUE
HN-SMG-Mucus	HN-1	02.RAW (F013047)	Cytochrome b-c1 complex subunit 1, mitochondrial OS=Homo sapiens GN=UQCRC1 PE=1 SV=3	P31930	SwissProt_2012_09.fasta	52645.9	0.998	2	2	2	0.000169	0.0417	IAEVDASVVR	R	E	0.997	50.9	41.6	5.58	4.33	0	1	0	0	2	1058.58	1774.83		0	433	442	Empty	TRUE
HN-SMG-Mucus	HN-1	02.RAW (F013047)	3-hydroxyacyl-CoA dehydrogenase type-2 OS=Homo sapiens GN=HSD17B10 PE=1 SV=3	Q99714	SwissProt_2012_09.fasta	26923.1	0.998	2	2	2	0.000169	0.165	LVGQGASAVLLDLPNSGGEAQAK	R	K	0.983	52.4	40.3	39.9	0	0	1	0	0	2	2195.17	2738.7		0	30	52	Empty	TRUE
HN-SMG-Mucus	HN-1	02.RAW (F013047)	3-hydroxyacyl-CoA dehydrogenase type-2 OS=Homo sapiens GN=HSD17B10 PE=1 SV=3	Q99714	SwissProt_2012_09.fasta	26923.1	0.998	2	2	2	0.000169	0.165	VMTIAPGLFGTPLLTSLPEK	R	V	0.997	132	39.2	129	13.2	0	1	0	0	2	2101.16	3512.53		0	193	212	Empty	TRUE
HN-SMG-Mucus	HN-1	02.RAW (F013047)	Keratin, type I cytoskeletal 9 OS=Homo sapiens GN=KRT9 PE=1 SV=3	P35527	SwissProt_2012_09.fasta	62065.9	1	3	3	3	0.000254	0.0851	GGSGGSYGGGGSGGGYGGGSGSR	R	G	0.997	148	39.9	135	13.2	0	1	0	0	2	1791.73	1193.95		0	491	513	Empty	TRUE
HN-SMG-Mucus	HN-1	02.RAW (F013047)	Keratin, type I cytoskeletal 9 OS=Homo sapiens GN=KRT9 PE=1 SV=3	P35527	SwissProt_2012_09.fasta	62065.9	1	3	3	3	0.000254	0.0851	LASYLDK	R	V	0.903	42.7	40.7	0	0	0	1	0	0	2	809.44	1552.84		0	164	170	Empty	FALSE	Q04695,P13645,P19012,P08727,P02533,P08779
HN-SMG-Mucus	HN-1	02.RAW (F013047)	Keratin, type I cytoskeletal 9 OS=Homo sapiens GN=KRT9 PE=1 SV=3	P35527	SwissProt_2012_09.fasta	62065.9	1	3	3	3	0.000254	0.0851	QEYEQLIAK	R	N	0.967	48.8	40.5	29.7	0	0	1	0	0	2	1121.58	1830.59		0	328	336	Empty	TRUE
HN-SMG-Mucus	HN-1	02.RAW (F013047)	Keratin, type I cytoskeletal 9 OS=Homo sapiens GN=KRT9 PE=1 SV=3	P35527	SwissProt_2012_09.fasta	62065.9	1	3	3	3	0.000254	0.0851	VQALEEANNDLENK	K	I	0.997	37	41.4	33.7	5.05	0	0	1	0	2	1586.77	1815.81		0	171	184	Empty	TRUE
HN-SMG-Mucus	HN-1	02.RAW (F013047)	Alpha-actinin-4 OS=Homo sapiens GN=ACTN4 PE=1 SV=2	O43707	SwissProt_2012_09.fasta	104857	1	8	8	8	0.000676	0.105	ALDFIASK	K	G	0.997	69.8	41.3	47	0	0	0	1	0	2	864.483	2049.69		0	115	122	Empty	TRUE	P12814
HN-SMG-Mucus	HN-1	02.RAW (F013047)	Alpha-actinin-4 OS=Homo sapiens GN=ACTN4 PE=1 SV=2	O43707	SwissProt_2012_09.fasta	104857	1	8	8	8	0.000676	0.105	ETTDTDTADQVIASFK	R	V	0.997	71.2	39.5	66.6	7.62	0	1	0	0	2	1741.81	2582.98		0	838	853	Empty	TRUE
HN-SMG-Mucus	HN-1	02.RAW (F013047)	Alpha-actinin-4 OS=Homo sapiens GN=ACTN4 PE=1 SV=2	O43707	SwissProt_2012_09.fasta	104857	1	8	8	8	0.000676	0.105	LASDLLEWIR	K	R	0.909	39.1	41	26	0	0	0	1	0	2	1215.67	3336.35		0	301	310	Empty	TRUE	P12814
HN-SMG-Mucus	HN-1	02.RAW (F013047)	Alpha-actinin-4 OS=Homo sapiens GN=ACTN4 PE=1 SV=2	O43707	SwissProt_2012_09.fasta	104857	1	8	8	8	0.000676	0.105	LSGSNPYTTVTPQIINSK	K	W	0.997	106	39.5	86.5	8.21	0	1	0	0	2	1920.01	2339.61		0	605	622	Empty	TRUE
HN-SMG-Mucus	HN-1	02.RAW (F013047)	Alpha-actinin-4 OS=Homo sapiens GN=ACTN4 PE=1 SV=2	O43707	SwissProt_2012_09.fasta	104857	1	8	8	8	0.000676	0.105	MAPYQGPDAVPGALDYK	R	S	0.997	82	40	71.2	12.1	0	1	0	0	2	1792.86	2390.88		0	883	899	Empty	TRUE
HN-SMG-Mucus	HN-1	02.RAW (F013047)	Alpha-actinin-4 OS=Homo sapiens GN=ACTN4 PE=1 SV=2	O43707	SwissProt_2012_09.fasta	104857	1	8	8	8	0.000676	0.105	TIQEMQQK	K	L	0.997	48.5	40.6	22.5	3.34	0	1	0	0	2	1021.5	1030.68		0	324	331	Empty	TRUE
HN-SMG-Mucus	HN-1	02.RAW (F013047)	Alpha-actinin-4 OS=Homo sapiens GN=ACTN4 PE=1 SV=2	O43707	SwissProt_2012_09.fasta	104857	1	8	8	8	0.000676	0.105	VGWEQLLTTIAR	R	T	0.997	50.7	40.2	39.1	3.72	0	1	0	0	2	1386.77	3553.53		0	734	745	Empty	TRUE	P12814
HN-SMG-Mucus	HN-1	02.RAW (F013047)	Alpha-actinin-4 OS=Homo sapiens GN=ACTN4 PE=1 SV=2	O43707	SwissProt_2012_09.fasta	104857	1	8	8	8	0.000676	0.105	VQQLVPK	K	R	0.966	49.1	41.1	28.2	0	0	1	0	0	2	811.504	1412.47		0	626	632	Empty	TRUE
HN-SMG-Mucus	HN-1	02.RAW (F013047)	Immunoglobulin lambda-like polypeptide 5 OS=Homo sapiens GN=IGLL5 PE=2 SV=2	B9A064	SwissProt_2012_09.fasta	23062.9	0.998	2	2	4	0.000338	0.182	ANPTVTLFPPSSEELQANK	K	A	0.997	39.9	38.9	28.5	4.2	0	3	0	0	2	2043.04	2647.01		0	113	131	Empty	TRUE
HN-SMG-Mucus	HN-1	02.RAW (F013047)	Immunoglobulin lambda-like polypeptide 5 OS=Homo sapiens GN=IGLL5 PE=2 SV=2	B9A064	SwissProt_2012_09.fasta	23062.9	0.998	2	2	4	0.000338	0.182	ATLVCLISDFYPGAVTVAWK	K	A	0.997	81.7	39.2	74.8	0	0	0	1	0	2	2211.15	4062.36		0	132	151	Empty	TRUE	P0CG06,P0CG05
HN-SMG-Mucus	HN-1	02.RAW (F013047)	Pyruvate dehydrogenase E1 component subunit beta, mitochondrial OS=Homo sapiens GN=PDHB PE=1 SV=3	P11177	SwissProt_2012_09.fasta	39233.4	0.998	2	3	3	0.000254	0.0891	IMEGPAFNFLDAPAVR	R	V	0.997	96.7	39.7	92.2	11.6	0	2	0	0	2	1763.88	3132.88		0	309	324	Empty	TRUE
HN-SMG-Mucus	HN-1	02.RAW (F013047)	Pyruvate dehydrogenase E1 component subunit beta, mitochondrial OS=Homo sapiens GN=PDHB PE=1 SV=3	P11177	SwissProt_2012_09.fasta	39233.4	0.998	2	3	3	0.000254	0.0891	VFLLGEEVAQYDGAYK	K	V	0.997	116	39.6	103	10.6	0	1	0	0	2	1801.9	3039.19		0	53	68	Empty	TRUE
HN-SMG-Mucus	HN-1	02.RAW (F013047)	Tubulin beta chain OS=Homo sapiens GN=TUBB PE=1 SV=2	P07437	SwissProt_2012_09.fasta	49670.6	1	6	7	7	0.000592	0.16	AILVDLEPGTMDSVR	R	S	0.997	70.9	40.3	56.8	7.89	0	1	0	0	2	1631.83	2512.97		0	63	77	Empty	TRUE
HN-SMG-Mucus	HN-1	02.RAW (F013047)	Tubulin beta chain OS=Homo sapiens GN=TUBB PE=1 SV=2	P07437	SwissProt_2012_09.fasta	49670.6	1	6	7	7	0.000592	0.16	ALTVPELTQQVFDAK	R	N	0.997	37.7	39.8	29.8	5.24	0	1	0	0	2	1659.9	3076.75		0	283	297	Empty	TRUE
HN-SMG-Mucus	HN-1	02.RAW (F013047)	Tubulin beta chain OS=Homo sapiens GN=TUBB PE=1 SV=2	P07437	SwissProt_2012_09.fasta	49670.6	1	6	7	7	0.000592	0.16	FPGQLNADLR	R	K	0.997	58.1	41.2	31.2	3.39	0	1	0	0	2	1130.6	2156.37		0	242	251	Empty	TRUE	P68371
HN-SMG-Mucus	HN-1	02.RAW (F013047)	Tubulin beta chain OS=Homo sapiens GN=TUBB PE=1 SV=2	P07437	SwissProt_2012_09.fasta	49670.6	1	6	7	7	0.000592	0.16	ISVYYNEATGGK	R	Y	0.997	79.3	39.8	69	4.74	0	1	0	0	2	1301.64	1790.14		0	47	58	Empty	TRUE
HN-SMG-Mucus	HN-1	02.RAW (F013047)	Tubulin beta chain OS=Homo sapiens GN=TUBB PE=1 SV=2	P07437	SwissProt_2012_09.fasta	49670.6	1	6	7	7	0.000592	0.16	LAVNMVPFPR	K	L	0.997	48.7	40.8	31	5.92	0	2	0	0	2	1143.63	2523.52		0	253	262	Empty	TRUE	P68371
HN-SMG-Mucus	HN-1	02.RAW (F013047)	Tubulin beta chain OS=Homo sapiens GN=TUBB PE=1 SV=2	P07437	SwissProt_2012_09.fasta	49670.6	1	6	7	7	0.000592	0.16	TAVCDIPPR	K	G	0.997	46.8	40.3	23.1	4.21	0	1	0	0	2	1028.52	1487.55		0	351	359	Empty	TRUE	P68371
HN-SMG-Mucus	HN-1	02.RAW (F013047)	Histone H4 OS=Homo sapiens GN=HIST1H4A PE=1 SV=2	P62805	SwissProt_2012_09.fasta	11367.7	1	3	3	4	0.000338	0.291	ISGLIYEETR	R	G	0.997	91	40.7	69.1	6.92	0	1	0	0	2	1180.62	2043.42		0	47	56	Empty	TRUE
HN-SMG-Mucus	HN-1	02.RAW (F013047)	Histone H4 OS=Homo sapiens GN=HIST1H4A PE=1 SV=2	P62805	SwissProt_2012_09.fasta	11367.7	1	3	3	4	0.000338	0.291	TVTAMDVVYALK	K	R	0.997	77.6	40.1	56.5	8.09	0	1	0	0	2	1326.7	2482.75		0	81	92	Empty	TRUE
HN-SMG-Mucus	HN-1	02.RAW (F013047)	Histone H4 OS=Homo sapiens GN=HIST1H4A PE=1 SV=2	P62805	SwissProt_2012_09.fasta	11367.7	1	3	3	4	0.000338	0.291	VFLENVIR	K	D	0.997	70.4	40.9	51.5	3.43	0	2	0	0	2	989.578	2492.16		0	61	68	Empty	TRUE
HN-SMG-Mucus	HN-1	02.RAW (F013047)	Nucleolin OS=Homo sapiens GN=NCL PE=1 SV=3	P19338	SwissProt_2012_09.fasta	76615.9	1	4	4	4	0.000338	0.0803	EVFEDAAEIR	K	L	0.995	59.5	40	22.9	0	0	1	0	0	2	1178.57	2041.29		0	411	420	Empty	TRUE
HN-SMG-Mucus	HN-1	02.RAW (F013047)	Nucleolin OS=Homo sapiens GN=NCL PE=1 SV=3	P19338	SwissProt_2012_09.fasta	76615.9	1	4	4	4	0.000338	0.0803	GFGFVDFNSEEDAK	K	A	0.997	68.7	39.5	24.9	6.96	0	1	0	0	2	1561.68	2690.08		0	611	624	Empty	TRUE
HN-SMG-Mucus	HN-1	02.RAW (F013047)	Nucleolin OS=Homo sapiens GN=NCL PE=1 SV=3	P19338	SwissProt_2012_09.fasta	76615.9	1	4	4	4	0.000338	0.0803	GLSEDTTEETLK	K	E	0.997	78.8	40.5	65.2	6.14	0	1	0	0	2	1322.63	1667.9		0	578	589	Empty	TRUE
HN-SMG-Mucus	HN-1	02.RAW (F013047)	Nucleolin OS=Homo sapiens GN=NCL PE=1 SV=3	P19338	SwissProt_2012_09.fasta	76615.9	1	4	4	4	0.000338	0.0803	VEGTEPTTAFNLFVGNLNFNK	K	S	0.997	100	38.8	98.8	0	0	0	1	0	2	2312.16	3570.74		0	298	318	Empty	TRUE
HN-SMG-Mucus	HN-1	02.RAW (F013047)	BPI fold-containing family B member 1 OS=Homo sapiens GN=BPIFB1 PE=2 SV=1	Q8TDL5	SwissProt_2012_09.fasta	52443.8	1	7	8	10	0.000845	0.211	DALVLTPASLWKPSSPVSQ	K	-	0.997	84.5	39.2	70.4	11.7	0	2	0	0	2	1996.08	3195.2		0	466	484	Empty	TRUE
HN-SMG-Mucus	HN-1	02.RAW (F013047)	BPI fold-containing family B member 1 OS=Homo sapiens GN=BPIFB1 PE=2 SV=1	Q8TDL5	SwissProt_2012_09.fasta	52443.8	1	7	8	10	0.000845	0.211	GDQLILNLNNISSDR	K	I	0.997	92.4	40.1	71.9	9.57	0	1	0	0	2	1671.87	2741.09		0	392	406	Empty	TRUE
HN-SMG-Mucus	HN-1	02.RAW (F013047)	BPI fold-containing family B member 1 OS=Homo sapiens GN=BPIFB1 PE=2 SV=1	Q8TDL5	SwissProt_2012_09.fasta	52443.8	1	7	8	10	0.000845	0.211	IQLMNSGIGWFQPDVLK	R	N	0.997	89.9	39.7	76.5	6.72	0	1	1	0	2	1946.02	3383.71		0	407	423	Empty	TRUE
HN-SMG-Mucus	HN-1	02.RAW (F013047)	BPI fold-containing family B member 1 OS=Homo sapiens GN=BPIFB1 PE=2 SV=1	Q8TDL5	SwissProt_2012_09.fasta	52443.8	1	7	8	10	0.000845	0.211	LEFDLLYPAIK	R	G	0.997	80.1	40.4	54.2	4.12	0	1	0	0	2	1321.74	3380.95		0	230	240	Empty	TRUE
HN-SMG-Mucus	HN-1	02.RAW (F013047)	BPI fold-containing family B member 1 OS=Homo sapiens GN=BPIFB1 PE=2 SV=1	Q8TDL5	SwissProt_2012_09.fasta	52443.8	1	7	8	10	0.000845	0.211	LGSTQIVK	K	I	0.997	72.9	41.4	41.6	2.27	0	2	0	0	2	845.509	1425.18		0	332	339	Empty	TRUE
HN-SMG-Mucus	HN-1	02.RAW (F013047)	BPI fold-containing family B member 1 OS=Homo sapiens GN=BPIFB1 PE=2 SV=1	Q8TDL5	SwissProt_2012_09.fasta	52443.8	1	7	8	10	0.000845	0.211	NQLCPVIEASFNGMYADLLQLVK	K	V	0.997	55.8	38.2	50.7	0	0	0	1	0	2	2639.32	3748.14		0	198	220	Empty	TRUE
HN-SMG-Mucus	HN-1	02.RAW (F013047)	BPI fold-containing family B member 1 OS=Homo sapiens GN=BPIFB1 PE=2 SV=1	Q8TDL5	SwissProt_2012_09.fasta	52443.8	1	7	8	10	0.000845	0.211	SSIGLINEK	K	A	0.997	49.6	41.5	18.9	2.08	0	1	0	0	2	960.536	1776.89		0	319	327	Empty	TRUE
HN-SMG-Mucus	HN-1	02.RAW (F013047)	Heat shock cognate 71 kDa protein OS=Homo sapiens GN=HSPA8 PE=1 SV=1	P11142	SwissProt_2012_09.fasta	70899.8	1	5	6	6	0.000507	0.141	FEELNADLFR	R	G	0.997	44.3	40.3	36.1	5.1	0	1	0	0	2	1253.62	2715.19		0	302	311	Empty	TRUE
HN-SMG-Mucus	HN-1	02.RAW (F013047)	Heat shock cognate 71 kDa protein OS=Homo sapiens GN=HSPA8 PE=1 SV=1	P11142	SwissProt_2012_09.fasta	70899.8	1	5	6	6	0.000507	0.141	LLQDFFNGK	K	E	0.913	42.7	40	16.2	0	0	1	0	0	2	1081.57	2568.33		0	349	357	Empty	TRUE
HN-SMG-Mucus	HN-1	02.RAW (F013047)	Heat shock cognate 71 kDa protein OS=Homo sapiens GN=HSPA8 PE=1 SV=1	P11142	SwissProt_2012_09.fasta	70899.8	1	5	6	6	0.000507	0.141	MVQEAEK	R	Y	0.961	48.6	41.3	17.5	0	0	2	0	0	2	850.398	1021.27		0	518	524	Empty	FALSE	P08107
HN-SMG-Mucus	HN-1	02.RAW (F013047)	Heat shock cognate 71 kDa protein OS=Homo sapiens GN=HSPA8 PE=1 SV=1	P11142	SwissProt_2012_09.fasta	70899.8	1	5	6	6	0.000507	0.141	NQVAMNPTNTVFDAK	K	R	0.997	125	40	116	12.1	0	2	0	0	2	1665.79	2036.34		0	57	71	Empty	TRUE
HN-SMG-Mucus	HN-1	02.RAW (F013047)	Heat shock cognate 71 kDa protein OS=Homo sapiens GN=HSPA8 PE=1 SV=1	P11142	SwissProt_2012_09.fasta	70899.8	1	5	6	6	0.000507	0.141	TTPSYVAFTDTER	R	L	0.997	43.3	40.6	37.4	4.04	0	1	0	0	2	1487.7	2114.75		0	37	49	Empty	FALSE	P08107
HN-SMG-Mucus	HN-1	02.RAW (F013047)	Heat shock cognate 71 kDa protein OS=Homo sapiens GN=HSPA8 PE=1 SV=1	P11142	SwissProt_2012_09.fasta	70899.8	1	5	6	6	0.000507	0.141	TVTNAVVTVPAYFNDSQR	K	Q	0.997	62.2	39.3	34.5	0	0	0	1	0	2	1982	2583.27		0	138	155	Empty	TRUE
HN-SMG-Mucus	HN-1	02.RAW (F013047)	Heat shock cognate 71 kDa protein OS=Homo sapiens GN=HSPA8 PE=1 SV=1	P11142	SwissProt_2012_09.fasta	70899.8	1	5	6	6	0.000507	0.141	VCNPIITK	K	L	0.997	43.6	41	19.8	1.47	0	1	0	0	2	944.524	1607.99		0	602	609	Empty	TRUE
HN-SMG-Mucus	HN-1	02.RAW (F013047)	Heat shock cognate 71 kDa protein OS=Homo sapiens GN=HSPA8 PE=1 SV=1	P11142	SwissProt_2012_09.fasta	70899.8	1	5	6	6	0.000507	0.141	VEIIANDQGNR	K	T	0.997	68.1	40.9	0	3.62	0	1	0	0	2	1228.63	1510.85		0	26	36	Empty	FALSE	P08107,P11021
HN-SMG-Mucus	HN-1	02.RAW (F013047)	Glyceraldehyde-3-phosphate dehydrogenase OS=Homo sapiens GN=GAPDH PE=1 SV=3	P04406	SwissProt_2012_09.fasta	36053.4	1	3	3	3	0.000254	0.137	GALQNIIPASTGAAK	R	A	0.997	34.1	40.1	22.3	3.51	0	1	0	0	2	1411.79	2231.57		0	201	215	Empty	TRUE
HN-SMG-Mucus	HN-1	02.RAW (F013047)	Glyceraldehyde-3-phosphate dehydrogenase OS=Homo sapiens GN=GAPDH PE=1 SV=3	P04406	SwissProt_2012_09.fasta	36053.4	1	3	3	3	0.000254	0.137	IISNASCTTNCLAPLAK	K	V	0.997	96.9	39.9	84.4	15	0	1	0	0	2	1833.92	2135.35		0	146	162	Empty	TRUE
HN-SMG-Mucus	HN-1	02.RAW (F013047)	Glyceraldehyde-3-phosphate dehydrogenase OS=Homo sapiens GN=GAPDH PE=1 SV=3	P04406	SwissProt_2012_09.fasta	36053.4	1	3	3	3	0.000254	0.137	LVINGNPITIFQER	K	D	0.997	70.7	39.8	60.3	0	0	0	1	0	2	1613.9	3094.1		0	67	80	Empty	TRUE
HN-SMG-Mucus	HN-1	02.RAW (F013047)	Glutamate dehydrogenase 1, mitochondrial OS=Homo sapiens GN=GLUD1 PE=1 SV=2	P00367	SwissProt_2012_09.fasta	61399.7	1	3	3	3	0.000254	0.0717	GFIGPGIDVPAPDMSTGER	K	E	0.997	54.2	39.1	43.8	0	0	0	1	0	2	1915.92	2816.9		0	213	231	Empty	TRUE
HN-SMG-Mucus	HN-1	02.RAW (F013047)	Glutamate dehydrogenase 1, mitochondrial OS=Homo sapiens GN=GLUD1 PE=1 SV=2	P00367	SwissProt_2012_09.fasta	61399.7	1	3	3	3	0.000254	0.0717	TAAYVNAIEK	R	V	0.987	35.9	40.6	16.5	1.8	0	1	0	0	2	1079.57	1681.25		0	536	545	Empty	TRUE
HN-SMG-Mucus	HN-1	02.RAW (F013047)	Glutamate dehydrogenase 1, mitochondrial OS=Homo sapiens GN=GLUD1 PE=1 SV=2	P00367	SwissProt_2012_09.fasta	61399.7	1	3	3	3	0.000254	0.0717	YSTDVSVDEVK	R	A	0.997	88.2	40.4	74	6.85	0	1	0	0	2	1241.59	1761.17		0	152	162	Empty	TRUE
HN-SMG-Mucus	HN-1	02.RAW (F013047)	Tropomyosin alpha-3 chain OS=Homo sapiens GN=TPM3 PE=1 SV=1	P06753	SwissProt_2012_09.fasta	32820.2	1	3	3	3	0.000254	0.102	IQLVEEELDR	R	A	0.997	72.1	40.5	46.7	4.17	0	1	0	0	2	1243.65	2228.67		0	92	101	Empty	TRUE
HN-SMG-Mucus	HN-1	02.RAW (F013047)	Tropomyosin alpha-3 chain OS=Homo sapiens GN=TPM3 PE=1 SV=1	P06753	SwissProt_2012_09.fasta	32820.2	1	3	3	3	0.000254	0.102	LVIIEGDLER	K	T	0.983	45.8	40.5	9.45	0	0	0	1	0	2	1156.66	2352.62		0	169	178	Empty	TRUE
HN-SMG-Mucus	HN-1	02.RAW (F013047)	Tropomyosin alpha-3 chain OS=Homo sapiens GN=TPM3 PE=1 SV=1	P06753	SwissProt_2012_09.fasta	32820.2	1	3	3	3	0.000254	0.102	MELQEIQLK	K	E	0.963	48.4	40.8	0	0	0	1	0	0	2	1131.61	2320.07		0	141	149	Empty	TRUE
HN-SMG-Mucus	HN-1	02.RAW (F013047)	Fatty acid synthase OS=Homo sapiens GN=FASN PE=1 SV=3	P49327	SwissProt_2012_09.fasta	273427	1	3	3	3	0.000254	0.0155	FPQLDSTSFANSR	R	D	0.997	60.2	40.3	47.1	0	0	0	1	0	2	1469.7	2344.73		0	1712	1724	Empty	TRUE
HN-SMG-Mucus	HN-1	02.RAW (F013047)	Fatty acid synthase OS=Homo sapiens GN=FASN PE=1 SV=3	P49327	SwissProt_2012_09.fasta	273427	1	3	3	3	0.000254	0.0155	LPEDPLLSGLLDSPALK	K	A	0.997	83.7	39.7	81.3	0	0	0	1	0	2	1777.99	3615.55		0	1209	1225	Empty	TRUE
HN-SMG-Mucus	HN-1	02.RAW (F013047)	Fatty acid synthase OS=Homo sapiens GN=FASN PE=1 SV=3	P49327	SwissProt_2012_09.fasta	273427	1	3	3	3	0.000254	0.0155	VLEALLPLK	R	G	0.997	70.4	40.4	40.1	1.68	0	1	0	0	2	995.65	2833.97		0	2383	2391	Empty	TRUE
HN-SMG-Mucus	HN-1	02.RAW (F013047)	Retinal dehydrogenase 1 OS=Homo sapiens GN=ALDH1A1 PE=1 SV=2	P00352	SwissProt_2012_09.fasta	54862.8	0.998	2	2	2	0.000169	0.0499	EEIFGPVQQIMK	K	F	0.996	41.3	40.1	11.6	3.04	0	1	0	0	2	1418.73	2847.67		0	399	410	Empty	TRUE
HN-SMG-Mucus	HN-1	02.RAW (F013047)	Retinal dehydrogenase 1 OS=Homo sapiens GN=ALDH1A1 PE=1 SV=2	P00352	SwissProt_2012_09.fasta	54862.8	0.998	2	2	2	0.000169	0.0499	IFVEESIYDEFVR	R	R	0.997	96.3	39.4	85.4	11.2	0	1	0	0	2	1645.81	3221.91		0	309	321	Empty	TRUE
HN-SMG-Mucus	HN-1	02.RAW (F013047)	Nucleophosmin OS=Homo sapiens GN=NPM1 PE=1 SV=2	P06748	SwissProt_2012_09.fasta	32575.5	0.998	2	4	5	0.000423	0.119	MSVQPTVSLGGFEITPPVVLR	K	L	0.997	110	38.8	101	0	0	2	1	0	2	2227.22	3456.16		0	81	101	Empty	TRUE
HN-SMG-Mucus	HN-1	02.RAW (F013047)	Nucleophosmin OS=Homo sapiens GN=NPM1 PE=1 SV=2	P06748	SwissProt_2012_09.fasta	32575.5	0.998	2	4	5	0.000423	0.119	MTDQEAIQDLWQWR	R	K	0.997	58.8	39.6	48.4	6.44	0	1	1	0	2	1835.84	3242.61		0	278	291	Empty	TRUE
HN-SMG-Mucus	HN-1	02.RAW (F013047)	Ig heavy chain V-III region BRO OS=Homo sapiens PE=1 SV=1	P01766	SwissProt_2012_09.fasta	13226.8	0.998	2	3	3	0.000254	0.25	AEDTAVYYCAR	R	S	0.997	73.8	40.9	0	0	0	1	1	0	2	1318.57	1625.44		0	87	97	Empty	TRUE
HN-SMG-Mucus	HN-1	02.RAW (F013047)	Ig heavy chain V-III region BRO OS=Homo sapiens PE=1 SV=1	P01766	SwissProt_2012_09.fasta	13226.8	0.998	2	3	3	0.000254	0.25	EVQLVESGGGLVQPGGSLR	-	L	0.997	65.8	40.6	56.9	0	0	1	0	0	2	1882	2454.47		0	1	19	Empty	TRUE
HN-SMG-Mucus	HN-1	02.RAW (F013047)	Alpha-enolase OS=Homo sapiens GN=ENO1 PE=1 SV=2	P06733	SwissProt_2012_09.fasta	47170.2	1	4	4	4	0.000338	0.157	LAMQEFMILPVGAANFR	K	E	0.997	43.1	39.4	35.7	3.49	0	1	0	0	2	1907.99	3675.22		0	163	179	Empty	TRUE
HN-SMG-Mucus	HN-1	02.RAW (F013047)	Alpha-enolase OS=Homo sapiens GN=ENO1 PE=1 SV=2	P06733	SwissProt_2012_09.fasta	47170.2	1	4	4	4	0.000338	0.157	SGETEDTFIADLVVGLCTGQIK	R	T	0.997	96.5	38.3	92.5	12.3	0	1	0	0	2	2353.16	3936.67		0	373	394	Empty	TRUE
HN-SMG-Mucus	HN-1	02.RAW (F013047)	Alpha-enolase OS=Homo sapiens GN=ENO1 PE=1 SV=2	P06733	SwissProt_2012_09.fasta	47170.2	1	4	4	4	0.000338	0.157	VNQIGSVTESLQACK	K	L	0.997	100	40.1	0	14.9	0	1	0	0	2	1633.82	2101.82		0	344	358	Empty	TRUE
HN-SMG-Mucus	HN-1	02.RAW (F013047)	Alpha-enolase OS=Homo sapiens GN=ENO1 PE=1 SV=2	P06733	SwissProt_2012_09.fasta	47170.2	1	4	4	4	0.000338	0.157	VVIGMDVAASEFFR	K	S	0.988	46.5	39.9	43	0	0	0	1	0	2	1540.78	3304.97		0	240	253	Empty	TRUE
HN-SMG-Mucus	HN-1	02.RAW (F013047)	L-lactate dehydrogenase A chain OS=Homo sapiens GN=LDHA PE=1 SV=2	P00338	SwissProt_2012_09.fasta	36689.2	1	4	5	5	0.000423	0.136	DLADELALVDVIEDK	K	L	0.997	77	40.8	62.6	8.68	0	1	1	0	2	1657.85	3618.01		0	43	57	Empty	TRUE
HN-SMG-Mucus	HN-1	02.RAW (F013047)	L-lactate dehydrogenase A chain OS=Homo sapiens GN=LDHA PE=1 SV=2	P00338	SwissProt_2012_09.fasta	36689.2	1	4	5	5	0.000423	0.136	DQLIYNLLK	K	E	0.994	59.5	40.8	18.4	0	0	1	0	0	2	1119.64	2958.13		0	6	14	Empty	TRUE
HN-SMG-Mucus	HN-1	02.RAW (F013047)	L-lactate dehydrogenase A chain OS=Homo sapiens GN=LDHA PE=1 SV=2	P00338	SwissProt_2012_09.fasta	36689.2	1	4	5	5	0.000423	0.136	QVVESAYEVIK	K	L	0.997	76.4	40.4	62.1	3.26	0	1	0	0	2	1264.68	2112.87		0	233	243	Empty	TRUE
HN-SMG-Mucus	HN-1	02.RAW (F013047)	L-lactate dehydrogenase A chain OS=Homo sapiens GN=LDHA PE=1 SV=2	P00338	SwissProt_2012_09.fasta	36689.2	1	4	5	5	0.000423	0.136	VTLTSEEEAR	K	L	0.997	69.9	40.6	51.6	5.54	0	1	0	0	2	1134.56	1441.87		0	306	315	Empty	TRUE
HN-SMG-Mucus	HN-1	02.RAW (F013047)	Enhancer of rudimentary homolog OS=Homo sapiens GN=ERH PE=1 SV=1	P84090	SwissProt_2012_09.fasta	12259.3	0.998	2	2	2	0.000169	0.212	ADTQTYQPYNK	R	D	0.997	36.9	40.8	22.4	4.3	0	1	0	0	2	1328.61	1340.26		0	74	84	Empty	TRUE
HN-SMG-Mucus	HN-1	02.RAW (F013047)	Enhancer of rudimentary homolog OS=Homo sapiens GN=ERH PE=1 SV=1	P84090	SwissProt_2012_09.fasta	12259.3	0.998	2	2	2	0.000169	0.212	SHTILLVQPTK	M	R	0.997	0	0	0	7.21	0	1	0	0	1	1278.74	2220.18		0	2	12	Empty	TRUE
HN-SMG-Mucus	HN-1	02.RAW (F013047)	Selenium-binding protein 1 OS=Homo sapiens GN=SELENBP1 PE=1 SV=2	Q13228	SwissProt_2012_09.fasta	52392	0.998	2	2	2	0.000169	0.0508	GGFVLLDGETFEVK	K	G	0.997	85.6	40.3	73.5	6.72	0	1	0	0	2	1510.78	3105.27		0	161	174	Empty	TRUE
HN-SMG-Mucus	HN-1	02.RAW (F013047)	Selenium-binding protein 1 OS=Homo sapiens GN=SELENBP1 PE=1 SV=2	Q13228	SwissProt_2012_09.fasta	52392	0.998	2	2	2	0.000169	0.0508	LVLPSLISSR	K	I	0.997	57.3	40.9	40.6	2.28	0	1	0	0	2	1084.67	2777.92		0	94	103	Empty	TRUE
HN-SMG-Mucus	HN-1	02.RAW (F013047)	Major vault protein OS=Homo sapiens GN=MVP PE=1 SV=4	Q14764	SwissProt_2012_09.fasta	99326	1	7	7	8	0.000676	0.0997	AQLELEVSK	R	A	0.997	35.2	41.3	22.7	3.48	0	1	0	0	2	1016.56	1843.18		0	775	783	Empty	TRUE
HN-SMG-Mucus	HN-1	02.RAW (F013047)	Major vault protein OS=Homo sapiens GN=MVP PE=1 SV=4	Q14764	SwissProt_2012_09.fasta	99326	1	7	7	8	0.000676	0.0997	AQQLAEVEVK	K	K	0.997	50	40.6	29.4	4.42	0	1	0	0	2	1114.61	1662.09		0	784	793	Empty	TRUE
HN-SMG-Mucus	HN-1	02.RAW (F013047)	Major vault protein OS=Homo sapiens GN=MVP PE=1 SV=4	Q14764	SwissProt_2012_09.fasta	99326	1	7	7	8	0.000676	0.0997	GPLEYVPSAK	R	V	0.997	41.6	41.4	30.6	5.74	0	1	0	0	2	1060.57	1974.24		0	361	370	Empty	TRUE
HN-SMG-Mucus	HN-1	02.RAW (F013047)	Major vault protein OS=Homo sapiens GN=MVP PE=1 SV=4	Q14764	SwissProt_2012_09.fasta	99326	1	7	7	8	0.000676	0.0997	ILDQSEAEK	K	A	0.996	41.4	40.6	24.2	2.33	0	1	0	0	2	1032.52	1288.12		0	693	701	Empty	TRUE
HN-SMG-Mucus	HN-1	02.RAW (F013047)	Major vault protein OS=Homo sapiens GN=MVP PE=1 SV=4	Q14764	SwissProt_2012_09.fasta	99326	1	7	7	8	0.000676	0.0997	LAQDPFPLYPGEVLEK	R	D	0.997	82.6	39.5	70.4	8.62	0	2	0	0	2	1815.95	3111.48		0	92	107	Empty	TRUE
HN-SMG-Mucus	HN-1	02.RAW (F013047)	Major vault protein OS=Homo sapiens GN=MVP PE=1 SV=4	Q14764	SwissProt_2012_09.fasta	99326	1	7	7	8	0.000676	0.0997	QAIPLDENEGIYVQDVK	R	T	0.997	75.6	39.2	69.9	7.89	0	1	0	0	2	1930.98	2471.03		0	378	394	Empty	TRUE
HN-SMG-Mucus	HN-1	02.RAW (F013047)	Major vault protein OS=Homo sapiens GN=MVP PE=1 SV=4	Q14764	SwissProt_2012_09.fasta	99326	1	7	7	8	0.000676	0.0997	VVAGDEWLFEGPGTYIPR	K	K	0.997	53.1	39.3	51	0	0	0	1	0	2	2006	3289.93		0	137	154	Empty	TRUE
HN-SMG-Mucus	HN-1	02.RAW (F013047)	Heterogeneous nuclear ribonucleoprotein M OS=Homo sapiens GN=HNRNPM PE=1 SV=3	P52272	SwissProt_2012_09.fasta	77517.3	0.999	2	2	2	0.000169	0.0356	AFITNIPFDVK	R	W	0.997	41.5	40.5	25.5	6.82	0	1	0	0	2	1264.69	2960.17		0	73	83	Empty	TRUE
HN-SMG-Mucus	HN-1	02.RAW (F013047)	Heterogeneous nuclear ribonucleoprotein M OS=Homo sapiens GN=HNRNPM PE=1 SV=3	P52272	SwissProt_2012_09.fasta	77517.3	0.999	2	2	2	0.000169	0.0356	MGPAMGPALGAGIER	R	M	0.997	41.2	40.5	11.3	4.85	0	1	0	0	2	1443.71	2028.72		0	592	606	Empty	TRUE
HN-SMG-Mucus	HN-1	02.RAW (F013047)	Thioredoxin OS=Homo sapiens GN=TXN PE=1 SV=3	P10599	SwissProt_2012_09.fasta	11737.3	0.998	2	2	2	0.000169	0.21	TAFQEALDAAGDK	K	L	0.997	54.7	40.4	23.9	4.6	0	1	0	0	2	1336.64	2254.17		0	9	21	Empty	TRUE
HN-SMG-Mucus	HN-1	02.RAW (F013047)	Thioredoxin OS=Homo sapiens GN=TXN PE=1 SV=3	P10599	SwissProt_2012_09.fasta	11737.3	0.998	2	2	2	0.000169	0.21	VGEFSGANK	K	E	0.986	47.1	41.2	31.5	0	0	0	1	0	2	908.447	1257.73		0	86	94	Empty	TRUE
HN-SMG-Mucus	HN-1	02.RAW (F013047)	Fibrinogen beta chain OS=Homo sapiens GN=FGB PE=1 SV=2	P02675	SwissProt_2012_09.fasta	55928.6	1	7	10	15	0.00127	0.206	DNENVVNEYSSELEK	K	H	0.997	117	39.6	109	9.27	0	1	0	0	2	1768.79	2319		0	164	178	Empty	TRUE
HN-SMG-Mucus	HN-1	02.RAW (F013047)	Fibrinogen beta chain OS=Homo sapiens GN=FGB PE=1 SV=2	P02675	SwissProt_2012_09.fasta	55928.6	1	7	10	15	0.00127	0.206	LESDVSAQMEYCR	K	T	0.997	73.8	40.4	65.5	0	0	0	1	0	2	1587.68	1855.67		0	212	224	Empty	TRUE
HN-SMG-Mucus	HN-1	02.RAW (F013047)	Fibrinogen beta chain OS=Homo sapiens GN=FGB PE=1 SV=2	P02675	SwissProt_2012_09.fasta	55928.6	1	7	10	15	0.00127	0.206	MGPTELLIEMEDWK	R	G	0.997	118	39.7	103	8.24	0	5	2	0	2	1707.8	3379.58		0	335	348	Empty	TRUE
HN-SMG-Mucus	HN-1	02.RAW (F013047)	Fibrinogen beta chain OS=Homo sapiens GN=FGB PE=1 SV=2	P02675	SwissProt_2012_09.fasta	55928.6	1	7	10	15	0.00127	0.206	QGFGNVATNTDGK	K	N	0.997	82.3	40.2	73.1	4.66	0	1	0	0	2	1308.62	1494.39		0	301	313	Empty	TRUE
HN-SMG-Mucus	HN-1	02.RAW (F013047)	Fibrinogen beta chain OS=Homo sapiens GN=FGB PE=1 SV=2	P02675	SwissProt_2012_09.fasta	55928.6	1	7	10	15	0.00127	0.206	TPCTVSCNIPVVSGK	R	E	0.997	107	40.3	95.5	9.47	0	2	0	0	2	1618.79	2032.85		0	225	239	Empty	TRUE
HN-SMG-Mucus	HN-1	02.RAW (F013047)	Fibrinogen beta chain OS=Homo sapiens GN=FGB PE=1 SV=2	P02675	SwissProt_2012_09.fasta	55928.6	1	7	10	15	0.00127	0.206	VYCDMNTENGGWTVIQNR	R	Q	0.997	108	38.8	103	12.3	0	2	0	0	2	2156.95	2278.54		0	268	285	Empty	TRUE
HN-SMG-Mucus	HN-1	02.RAW (F013047)	Fibrinogen beta chain OS=Homo sapiens GN=FGB PE=1 SV=2	P02675	SwissProt_2012_09.fasta	55928.6	1	7	10	15	0.00127	0.206	YYWGGQYTWDMAK	R	H	0.997	64.8	39.7	62.4	0	0	0	1	0	2	1668.72	2795.4		0	446	458	Empty	TRUE
HN-SMG-Mucus	HN-1	02.RAW (F013047)	Proactivator polypeptide OS=Homo sapiens GN=PSAP PE=1 SV=2	P07602	SwissProt_2012_09.fasta	58112	1	3	4	5	0.000423	0.0687	EIVDSYLPVILDIIK	K	G	0.997	87.8	39.5	76.7	6.85	0	1	2	0	2	1730	4171.94		0	108	122	Empty	TRUE
HN-SMG-Mucus	HN-1	02.RAW (F013047)	Proactivator polypeptide OS=Homo sapiens GN=PSAP PE=1 SV=2	P07602	SwissProt_2012_09.fasta	58112	1	3	4	5	0.000423	0.0687	GCSFLPDPYQK	K	Q	0.997	40	40.1	23.6	4.27	0	1	0	0	2	1311.6	2302.87		0	439	449	Empty	TRUE
HN-SMG-Mucus	HN-1	02.RAW (F013047)	Proactivator polypeptide OS=Homo sapiens GN=PSAP PE=1 SV=2	P07602	SwissProt_2012_09.fasta	58112	1	3	4	5	0.000423	0.0687	LGPGMADICK	R	N	0.987	35	40.8	20.8	2.36	0	1	0	0	2	1077.51	1544.67		0	233	242	Empty	TRUE
HN-SMG-Mucus	HN-1	02.RAW (F013047)	Ras-related protein Rap-1b OS=Homo sapiens GN=RAP1B PE=1 SV=1	P61224	SwissProt_2012_09.fasta	20824.9	0.998	2	2	2	0.000169	0.125	INVNEIFYDLVR	K	Q	0.997	97.8	40.3	72.9	7.85	0	1	0	0	2	1494.8	3733.73		0	152	163	Empty	TRUE
HN-SMG-Mucus	HN-1	02.RAW (F013047)	Ras-related protein Rap-1b OS=Homo sapiens GN=RAP1B PE=1 SV=1	P61224	SwissProt_2012_09.fasta	20824.9	0.998	2	2	2	0.000169	0.125	LVVLGSGGVGK	K	S	0.997	42.1	40.9	25.8	3.62	0	1	0	0	2	985.604	1924.88		0	6	16	Empty	TRUE
HN-SMG-Mucus	HN-1	02.RAW (F013047)	Filamin-A OS=Homo sapiens GN=FLNA PE=1 SV=4	P21333	SwissProt_2012_09.fasta	280729	1	3	3	3	0.000254	0.0212	IVGPSGAAVPCK	K	V	0.996	30.4	40.9	26.1	3	0	1	0	0	2	1155.62	1608.49		0	1008	1019	Empty	TRUE
HN-SMG-Mucus	HN-1	02.RAW (F013047)	Filamin-A OS=Homo sapiens GN=FLNA PE=1 SV=4	P21333	SwissProt_2012_09.fasta	280729	1	3	3	3	0.000254	0.0212	QMQLENVSVALEFLDR	R	E	0.979	43.4	39.1	38.4	0	0	0	1	0	2	1907.95	3360.04		0	101	116	Empty	FALSE	O75369
HN-SMG-Mucus	HN-1	02.RAW (F013047)	Filamin-A OS=Homo sapiens GN=FLNA PE=1 SV=4	P21333	SwissProt_2012_09.fasta	280729	1	3	3	3	0.000254	0.0212	VANPSGNLTETYVQDR	R	G	0.997	108	39.7	82.9	10.5	0	1	0	0	2	1763.86	1948.99		0	1297	1312	Empty	TRUE
HN-SMG-Mucus	HN-1	02.RAW (F013047)	Filamin-A OS=Homo sapiens GN=FLNA PE=1 SV=4	P21333	SwissProt_2012_09.fasta	280729	1	3	3	3	0.000254	0.0212	YGGDEIPFSPYR	K	V	0.997	37.9	40.2	12.8	4.07	0	1	0	0	2	1400.65	2469.43		0	1622	1633	Empty	TRUE
HN-SMG-Mucus	HN-1	02.RAW (F013047)	Immunoglobulin J chain OS=Homo sapiens GN=IGJ PE=1 SV=4	P01591	SwissProt_2012_09.fasta	18098.5	0.999	2	2	3	0.000254	0.17	CYTAVVPLVYGGETK	K	M	0.997	62.2	40.4	52.9	7.43	0	0	2	0	2	1656.83	2563.24		0	131	145	Empty	TRUE
HN-SMG-Mucus	HN-1	02.RAW (F013047)	Immunoglobulin J chain OS=Homo sapiens GN=IGJ PE=1 SV=4	P01591	SwissProt_2012_09.fasta	18098.5	0.999	2	2	3	0.000254	0.17	SSEDPNEDIVER	R	N	0.997	103	40.7	69.9	8.39	0	1	0	0	2	1389.61	1539.45		0	47	58	Empty	TRUE
HN-SMG-Mucus	HN-1	02.RAW (F013047)	BPI fold-containing family A member 1 OS=Homo sapiens GN=BPIFA1 PE=1 SV=1	Q9NP55	SwissProt_2012_09.fasta	26714.1	0.998	2	2	3	0.000254	0.0977	LYVTIPLGIK	R	L	0.997	50.8	41.3	32.4	3.89	0	1	0	0	2	1116.7	2989.33		0	129	138	Empty	TRUE
HN-SMG-Mucus	HN-1	02.RAW (F013047)	BPI fold-containing family A member 1 OS=Homo sapiens GN=BPIFA1 PE=1 SV=1	Q9NP55	SwissProt_2012_09.fasta	26714.1	0.998	2	2	3	0.000254	0.0977	VTSVIPGLNNIIDIK	K	V	0.997	87.5	40.2	67.6	7.46	0	2	0	0	2	1595.94	3331.7		0	95	109	Empty	TRUE
HN-SMG-Mucus	HN-1	02.RAW (F013047)	Serpin B3 OS=Homo sapiens GN=SERPINB3 PE=1 SV=2	P29508	SwissProt_2012_09.fasta	44565.9	1	2	2	2	0.000169	0.0718	LLTEFNK	K	S	0.935	45.2	40.8	19	0	0	1	0	0	2	864.483	1811.42		0	88	94	Empty	TRUE
HN-SMG-Mucus	HN-1	02.RAW (F013047)	Serpin B3 OS=Homo sapiens GN=SERPINB3 PE=1 SV=2	P29508	SwissProt_2012_09.fasta	44565.9	1	2	2	2	0.000169	0.0718	TMGMVDIFNGDADLSGMTGSR	R	G	0.997	66.4	38.8	39.7	0	0	0	1	0	2	2174.95	3206.7		0	301	321	Empty	TRUE
HN-SMG-Mucus	HN-1	02.RAW (F013047)	40S ribosomal protein SA OS=Homo sapiens GN=RPSA PE=1 SV=4	P08865	SwissProt_2012_09.fasta	32854.1	1	5	5	5	0.000423	0.217	AIVAIENPADVSVISSR	R	N	0.997	105	39.9	98.9	14.8	0	1	0	0	2	1740.95	2659.01		0	64	80	Empty	TRUE
HN-SMG-Mucus	HN-1	02.RAW (F013047)	40S ribosomal protein SA OS=Homo sapiens GN=RPSA PE=1 SV=4	P08865	SwissProt_2012_09.fasta	32854.1	1	5	5	5	0.000423	0.217	FAAATGATPIAGR	K	F	0.997	86.1	40.8	73	7.28	0	1	0	0	2	1203.65	1751.2		0	90	102	Empty	TRUE
HN-SMG-Mucus	HN-1	02.RAW (F013047)	40S ribosomal protein SA OS=Homo sapiens GN=RPSA PE=1 SV=4	P08865	SwissProt_2012_09.fasta	32854.1	1	5	5	5	0.000423	0.217	FTPGTFTNQIQAAFR	R	E	0.997	68.7	40.1	53.3	7.47	0	1	0	0	2	1698.86	3011.72		0	103	117	Empty	TRUE
HN-SMG-Mucus	HN-1	02.RAW (F013047)	40S ribosomal protein SA OS=Homo sapiens GN=RPSA PE=1 SV=4	P08865	SwissProt_2012_09.fasta	32854.1	1	5	5	5	0.000423	0.217	LLVVTDPR	R	A	0.995	39.8	39.9	30.8	1.85	0	1	0	0	2	912.551	1907.54		0	121	128	Empty	TRUE
HN-SMG-Mucus	HN-1	02.RAW (F013047)	40S ribosomal protein SA OS=Homo sapiens GN=RPSA PE=1 SV=4	P08865	SwissProt_2012_09.fasta	32854.1	1	5	5	5	0.000423	0.217	YVDIAIPCNNK	R	G	0.997	42.5	40.2	27.5	1.52	0	1	0	0	2	1306.65	2063.92		0	156	166	Empty	TRUE
HN-SMG-Mucus	HN-1	02.RAW (F013047)	Ras GTPase-activating-like protein IQGAP1 OS=Homo sapiens GN=IQGAP1 PE=1 SV=1	P46940	SwissProt_2012_09.fasta	189259	1	3	3	3	0.000254	0.0247	ALQSPALGLR	R	G	0.997	53.5	40.5	37.9	2.8	0	1	0	0	2	1025.61	2044.45		0	327	336	Empty	TRUE
HN-SMG-Mucus	HN-1	02.RAW (F013047)	Ras GTPase-activating-like protein IQGAP1 OS=Homo sapiens GN=IQGAP1 PE=1 SV=1	P46940	SwissProt_2012_09.fasta	189259	1	3	3	3	0.000254	0.0247	ILAIGLINEALDEGDAQK	R	T	0.997	131	39.1	125	16.5	0	1	0	0	2	1883.01	3439.07		0	539	556	Empty	TRUE
HN-SMG-Mucus	HN-1	02.RAW (F013047)	Ras GTPase-activating-like protein IQGAP1 OS=Homo sapiens GN=IQGAP1 PE=1 SV=1	P46940	SwissProt_2012_09.fasta	189259	1	3	3	3	0.000254	0.0247	LGLAPQIQDLYGK	K	V	0.997	67.5	40.3	51.2	0	0	0	1	0	2	1415.79	2736.38		0	162	174	Empty	TRUE
HN-SMG-Mucus	HN-1	02.RAW (F013047)	Myeloperoxidase OS=Homo sapiens GN=MPO PE=1 SV=1	P05164	SwissProt_2012_09.fasta	83871.1	1	7	7	7	0.000592	0.129	FCGLPQPETVGQLGTVLR	R	N	0.997	55.8	39.5	12.2	0	0	0	1	0	2	1972.03	3028.13		0	605	622	Empty	TRUE
HN-SMG-Mucus	HN-1	02.RAW (F013047)	Myeloperoxidase OS=Homo sapiens GN=MPO PE=1 SV=1	P05164	SwissProt_2012_09.fasta	83871.1	1	7	7	7	0.000592	0.129	FPTDQLTPDQER	R	S	0.997	47.6	40.1	36.6	3.12	0	1	0	0	2	1446.69	1938.07		0	237	248	Empty	TRUE
HN-SMG-Mucus	HN-1	02.RAW (F013047)	Myeloperoxidase OS=Homo sapiens GN=MPO PE=1 SV=1	P05164	SwissProt_2012_09.fasta	83871.1	1	7	7	7	0.000592	0.129	IICDNTGITTVSK	R	N	0.994	50.2	40.6	46	0	0	0	1	0	2	1421.73	1784.62		0	702	714	Empty	TRUE
HN-SMG-Mucus	HN-1	02.RAW (F013047)	Myeloperoxidase OS=Homo sapiens GN=MPO PE=1 SV=1	P05164	SwissProt_2012_09.fasta	83871.1	1	7	7	7	0.000592	0.129	NQADCIPFFR	K	S	0.988	27.2	40.7	19.5	4.28	0	1	0	0	2	1267.59	2613.23		0	305	314	Empty	TRUE
HN-SMG-Mucus	HN-1	02.RAW (F013047)	Myeloperoxidase OS=Homo sapiens GN=MPO PE=1 SV=1	P05164	SwissProt_2012_09.fasta	83871.1	1	7	7	7	0.000592	0.129	QNQIAVDEIR	R	E	0.997	78.2	40.6	56.4	2.57	0	1	0	0	2	1185.62	1806.07		0	560	569	Empty	TRUE
HN-SMG-Mucus	HN-1	02.RAW (F013047)	Myeloperoxidase OS=Homo sapiens GN=MPO PE=1 SV=1	P05164	SwissProt_2012_09.fasta	83871.1	1	7	7	7	0.000592	0.129	VVLEGGIDPILR	R	G	0.997	82.1	40.6	69.5	0	0	0	1	0	2	1280.76	2694.94		0	537	548	Empty	TRUE
HN-SMG-Mucus	HN-1	02.RAW (F013047)	Myeloperoxidase OS=Homo sapiens GN=MPO PE=1 SV=1	P05164	SwissProt_2012_09.fasta	83871.1	1	7	7	7	0.000592	0.129	WLPAEYEDGFSLPYGWTPGVK	R	R	0.997	51	38.5	34.9	4.82	0	1	0	0	2	2412.15	3534.26		0	198	218	Empty	TRUE
HN-SMG-Mucus	HN-1	02.RAW (F013047)	Keratin, type II cytoskeletal 1 OS=Homo sapiens GN=KRT1 PE=1 SV=6	P04264	SwissProt_2012_09.fasta	66040.3	1	9	11	12	0.00101	0.182	AQYEDIAQK	K	S	0.997	48.2	40.1	23.3	2.34	0	1	0	0	2	1065.52	1377.78		0	356	364	Empty	TRUE
HN-SMG-Mucus	HN-1	02.RAW (F013047)	Keratin, type II cytoskeletal 1 OS=Homo sapiens GN=KRT1 PE=1 SV=6	P04264	SwissProt_2012_09.fasta	66040.3	1	9	11	12	0.00101	0.182	DYQELMNTK	R	L	0.997	54.2	40.1	28.5	4.82	0	1	0	0	2	1157.51	1434.06		0	464	472	Empty	TRUE
HN-SMG-Mucus	HN-1	02.RAW (F013047)	Keratin, type II cytoskeletal 1 OS=Homo sapiens GN=KRT1 PE=1 SV=6	P04264	SwissProt_2012_09.fasta	66040.3	1	9	11	12	0.00101	0.182	FLEQQNQVLQTK	R	W	0.997	90.3	40.2	46.4	7.33	0	1	0	0	2	1475.79	1918.23		0	200	211	Empty	TRUE	P35908
HN-SMG-Mucus	HN-1	02.RAW (F013047)	Keratin, type II cytoskeletal 1 OS=Homo sapiens GN=KRT1 PE=1 SV=6	P04264	SwissProt_2012_09.fasta	66040.3	1	9	11	12	0.00101	0.182	FSSCGGGGGSFGAGGGFGSR	R	S	0.997	148	39.9	137	13.8	0	1	0	0	2	1765.73	1937.79		0	46	65	Empty	TRUE
HN-SMG-Mucus	HN-1	02.RAW (F013047)	Keratin, type II cytoskeletal 1 OS=Homo sapiens GN=KRT1 PE=1 SV=6	P04264	SwissProt_2012_09.fasta	66040.3	1	9	11	12	0.00101	0.182	IEISELNR	K	V	0.989	56	41.4	16.5	0	0	1	0	0	2	973.531	1870.68		0	396	403	Empty	TRUE	P35908
HN-SMG-Mucus	HN-1	02.RAW (F013047)	Keratin, type II cytoskeletal 1 OS=Homo sapiens GN=KRT1 PE=1 SV=6	P04264	SwissProt_2012_09.fasta	66040.3	1	9	11	12	0.00101	0.182	LNDLEDALQQAK	K	E	0.997	85.9	40.7	52.8	4.59	0	1	0	0	2	1357.7	2289.31		0	444	455	Empty	TRUE
HN-SMG-Mucus	HN-1	02.RAW (F013047)	Keratin, type II cytoskeletal 1 OS=Homo sapiens GN=KRT1 PE=1 SV=6	P04264	SwissProt_2012_09.fasta	66040.3	1	9	11	12	0.00101	0.182	NMQDMVEDYR	K	N	0.997	58	40.5	50.7	5.1	0	2	1	0	2	1332.52	1721.47		0	258	267	Empty	TRUE
HN-SMG-Mucus	HN-1	02.RAW (F013047)	Keratin, type II cytoskeletal 1 OS=Homo sapiens GN=KRT1 PE=1 SV=6	P04264	SwissProt_2012_09.fasta	66040.3	1	9	11	12	0.00101	0.182	QISNLQQSISDAEQR	K	G	0.997	40.1	41.2	28.3	4.52	0	0	1	0	2	1716.85	2102.37		0	418	432	Empty	TRUE
HN-SMG-Mucus	HN-1	02.RAW (F013047)	Keratin, type II cytoskeletal 1 OS=Homo sapiens GN=KRT1 PE=1 SV=6	P04264	SwissProt_2012_09.fasta	66040.3	1	9	11	12	0.00101	0.182	SLNNQFASFIDK	K	V	0.997	73.1	40.3	57.2	5.15	0	2	0	0	2	1383.69	2638.12		0	186	197	Empty	TRUE
HN-SMG-Mucus	HN-1	02.RAW (F013047)	Keratin, type II cytoskeletal 1 OS=Homo sapiens GN=KRT1 PE=1 SV=6	P04264	SwissProt_2012_09.fasta	66040.3	1	9	11	12	0.00101	0.182	YEELQITAGR	K	H	0.997	71.4	40.6	23.9	5.89	0	1	0	0	2	1179.6	1908.95		0	377	386	Empty	TRUE
HN-SMG-Mucus	HN-1	02.RAW (F013047)	Tumor-associated calcium signal transducer 2 OS=Homo sapiens GN=TACSTD2 PE=1 SV=3	P09758	SwissProt_2012_09.fasta	35709.8	1	3	5	5	0.000423	0.136	AAGDVDIGDAAYYFER	K	D	0.997	109	40	93.7	12.9	0	1	0	0	2	1732.78	2821.3		0	213	228	Empty	TRUE
HN-SMG-Mucus	HN-1	02.RAW (F013047)	Tumor-associated calcium signal transducer 2 OS=Homo sapiens GN=TACSTD2 PE=1 SV=3	P09758	SwissProt_2012_09.fasta	35709.8	1	3	5	5	0.000423	0.136	ALGSGMAVDCSTLTSK	R	C	0.997	85.8	39.9	78.2	0	0	0	2	0	2	1613.75	1919.54		0	57	72	Empty	TRUE
HN-SMG-Mucus	HN-1	02.RAW (F013047)	Tumor-associated calcium signal transducer 2 OS=Homo sapiens GN=TACSTD2 PE=1 SV=3	P09758	SwissProt_2012_09.fasta	35709.8	1	3	5	5	0.000423	0.136	MTVCSPDGPGGR	K	C	0.997	44.9	40.9	34.5	2.8	0	1	1	0	2	1249.53	1342.89		0	41	52	Empty	TRUE
HN-SMG-Mucus	HN-1	02.RAW (F013047)	6-phosphogluconate dehydrogenase, decarboxylating OS=Homo sapiens GN=PGD PE=1 SV=3	P52209	SwissProt_2012_09.fasta	53141.9	1	3	3	3	0.000254	0.0932	LVPLLDTGDIIIDGGNSEYR	K	D	0.997	40.3	40	34.7	5.31	0	0	1	0	2	2160.12	3351.96		0	88	107	Empty	TRUE
HN-SMG-Mucus	HN-1	02.RAW (F013047)	6-phosphogluconate dehydrogenase, decarboxylating OS=Homo sapiens GN=PGD PE=1 SV=3	P52209	SwissProt_2012_09.fasta	53141.9	1	3	3	3	0.000254	0.0932	NPELQNLLLDDFFK	R	S	0.997	133	39.2	111	0	0	0	1	0	2	1705.88	3794.87		0	383	396	Empty	TRUE
HN-SMG-Mucus	HN-1	02.RAW (F013047)	6-phosphogluconate dehydrogenase, decarboxylating OS=Homo sapiens GN=PGD PE=1 SV=3	P52209	SwissProt_2012_09.fasta	53141.9	1	3	3	3	0.000254	0.0932	YGPSLMPGGNK	R	E	0.997	46.2	40.7	35.8	6.22	0	1	0	0	2	1120.55	1870.19		0	137	147	Empty	TRUE
HN-SMG-Mucus	HN-1	02.RAW (F013047)	SAM domain and HD domain-containing protein 1 OS=Homo sapiens GN=SAMHD1 PE=1 SV=2	Q9Y3Z3	SwissProt_2012_09.fasta	72202.7	1	3	4	4	0.000338	0.0735	EQIVGPLESPVEDSLWPYK	K	G	0.997	59.8	39.2	59.3	5.96	0	1	0	0	2	2186.1	3308.36		0	270	288	Empty	TRUE
HN-SMG-Mucus	HN-1	02.RAW (F013047)	SAM domain and HD domain-containing protein 1 OS=Homo sapiens GN=SAMHD1 PE=1 SV=2	Q9Y3Z3	SwissProt_2012_09.fasta	72202.7	1	3	4	4	0.000338	0.0735	VGNIIDTMITDAFLK	K	A	0.997	117	40.1	97.2	12.5	0	2	0	0	2	1650.88	3608.46		0	378	392	Empty	TRUE
HN-SMG-Mucus	HN-1	02.RAW (F013047)	SAM domain and HD domain-containing protein 1 OS=Homo sapiens GN=SAMHD1 PE=1 SV=2	Q9Y3Z3	SwissProt_2012_09.fasta	72202.7	1	3	4	4	0.000338	0.0735	YVGETQPTGQIK	K	I	0.997	56.1	40.4	36.2	5.42	0	1	0	0	2	1320.68	1486.23		0	456	467	Empty	TRUE
HN-SMG-Mucus	HN-1	02.RAW (F013047)	ADP/ATP translocase 2 OS=Homo sapiens GN=SLC25A5 PE=1 SV=7	P05141	SwissProt_2012_09.fasta	32853.5	0.998	2	2	2	0.000169	0.0839	DFLAGGVAAAISK	K	T	0.997	51	41	40.2	6.54	0	1	0	0	2	1219.67	2690.3		0	11	23	Empty	TRUE
HN-SMG-Mucus	HN-1	02.RAW (F013047)	ADP/ATP translocase 2 OS=Homo sapiens GN=SLC25A5 PE=1 SV=7	P05141	SwissProt_2012_09.fasta	32853.5	0.998	2	2	2	0.000169	0.0839	YFPTQALNFAFK	R	D	0.997	60.3	40.6	46.4	7.92	0	1	0	0	2	1446.74	3174.64		0	81	92	Empty	TRUE
HN-SMG-Mucus	HN-1	02.RAW (F013047)	Myosin light polypeptide 6 OS=Homo sapiens GN=MYL6 PE=1 SV=2	P60660	SwissProt_2012_09.fasta	16929.8	1	3	4	4	0.000338	0.212	ALGQNPTNAEVLK	R	V	0.997	54.2	39.7	38.9	4.74	0	1	0	0	2	1354.73	1803.04		0	38	50	Empty	TRUE
HN-SMG-Mucus	HN-1	02.RAW (F013047)	Myosin light polypeptide 6 OS=Homo sapiens GN=MYL6 PE=1 SV=2	P60660	SwissProt_2012_09.fasta	16929.8	1	3	4	4	0.000338	0.212	EAFQLFDR	K	T	0.952	41.1	40.4	16	0	0	0	1	0	2	1025.51	2475.84		0	14	21	Empty	TRUE
HN-SMG-Mucus	HN-1	02.RAW (F013047)	Myosin light polypeptide 6 OS=Homo sapiens GN=MYL6 PE=1 SV=2	P60660	SwissProt_2012_09.fasta	16929.8	1	3	4	4	0.000338	0.212	ILYSQCGDVMR	K	A	0.997	69.6	40.7	56.6	5.85	0	2	0	0	2	1357.62	1764.02		0	27	37	Empty	TRUE
HN-SMG-Mucus	HN-1	02.RAW (F013047)	Protein SET OS=Homo sapiens GN=SET PE=1 SV=3	Q01105	SwissProt_2012_09.fasta	33489.4	0.999	2	2	2	0.000169	0.0862	IDFYFDENPYFENK	R	V	0.997	80	39.8	70.1	7.48	0	1	0	0	2	1840.81	3082.97		0	137	150	Empty	TRUE
HN-SMG-Mucus	HN-1	02.RAW (F013047)	Protein SET OS=Homo sapiens GN=SET PE=1 SV=3	Q01105	SwissProt_2012_09.fasta	33489.4	0.999	2	2	2	0.000169	0.0862	LNEQASEEILK	R	V	0.964	48.2	40.5	28.8	0	0	1	0	0	2	1273.66	1861.05		0	58	68	Empty	TRUE
HN-SMG-Mucus	HN-1	02.RAW (F013047)	Heat shock protein HSP 90-alpha OS=Homo sapiens GN=HSP90AA1 PE=1 SV=5	P07900	SwissProt_2012_09.fasta	84663.2	0.998	2	3	3	0.000254	0.0943	GVVDSEDLPLNISR	R	E	0.997	39.2	40.3	0	4.1	0	1	0	0	2	1513.79	2536.16		0	387	400	Empty	FALSE	P08238
HN-SMG-Mucus	HN-1	02.RAW (F013047)	Heat shock protein HSP 90-alpha OS=Homo sapiens GN=HSP90AA1 PE=1 SV=5	P07900	SwissProt_2012_09.fasta	84663.2	0.998	2	3	3	0.000254	0.0943	TLTIVDTGIGMTK	R	A	0.997	111	40.4	0	12.1	0	3	0	0	2	1349.73	2510.58		0	88	100	Empty	FALSE	P08238
HN-SMG-Mucus	HN-1	02.RAW (F013047)	Heat shock protein HSP 90-alpha OS=Homo sapiens GN=HSP90AA1 PE=1 SV=5	P07900	SwissProt_2012_09.fasta	84663.2	0.998	2	3	3	0.000254	0.0943	VFIMDNCEELIPEYLNFIR	R	G	0.996	39.1	38.2	24.4	1.66	0	2	0	0	2	2431.17	3838.52		0	368	386	Empty	TRUE
HN-SMG-Mucus	HN-1	02.RAW (F013047)	Heat shock protein HSP 90-alpha OS=Homo sapiens GN=HSP90AA1 PE=1 SV=5	P07900	SwissProt_2012_09.fasta	84663.2	0.998	2	3	3	0.000254	0.0943	YESLTDPSK	R	L	0.997	60.9	41	42	4.04	0	1	0	0	2	1039.49	1435.58		0	61	69	Empty	FALSE	P08238
HN-SMG-Mucus	HN-1	02.RAW (F013047)	Heat shock protein HSP 90-alpha OS=Homo sapiens GN=HSP90AA1 PE=1 SV=5	P07900	SwissProt_2012_09.fasta	84663.2	0.998	2	3	3	0.000254	0.0943	YYTSASGDEMVSLK	R	D	0.997	65.2	39.9	58.2	0	0	0	1	0	2	1550.7	2087.98		0	465	478	Empty	TRUE
HN-SMG-Mucus	HN-1	02.RAW (F013047)	T-complex protein 1 subunit delta OS=Homo sapiens GN=CCT4 PE=1 SV=4	P50991	SwissProt_2012_09.fasta	57926	1	3	3	3	0.000254	0.108	AFADAMEVIPSTLAENAGLNPISTVTELR	R	N	0.987	52.2	38.6	46.6	0	0	1	0	0	2	3030.55	3905.31		0	453	481	Empty	TRUE
HN-SMG-Mucus	HN-1	02.RAW (F013047)	T-complex protein 1 subunit delta OS=Homo sapiens GN=CCT4 PE=1 SV=4	P50991	SwissProt_2012_09.fasta	57926	1	3	3	3	0.000254	0.108	ALIAGGGAPEIELALR	R	L	0.997	74.2	39.5	62.8	9.92	0	1	0	0	2	1550.89	2972.74		0	420	435	Empty	TRUE
HN-SMG-Mucus	HN-1	02.RAW (F013047)	T-complex protein 1 subunit delta OS=Homo sapiens GN=CCT4 PE=1 SV=4	P50991	SwissProt_2012_09.fasta	57926	1	3	3	3	0.000254	0.108	VIDPATATSVDLR	K	D	0.997	84.7	40.4	70.3	9.17	0	1	0	0	2	1357.73	2190.25		0	194	206	Empty	TRUE
HN-SMG-Mucus	HN-1	02.RAW (F013047)	Poly(rC)-binding protein 1 OS=Homo sapiens GN=PCBP1 PE=1 SV=2	Q15365	SwissProt_2012_09.fasta	37498.2	1	3	3	4	0.000338	0.0983	IANPVEGSSGR	K	Q	0.981	30	40.6	17.4	2.17	0	1	0	0	2	1086.55	1391.26		0	315	325	Empty	TRUE
HN-SMG-Mucus	HN-1	02.RAW (F013047)	Poly(rC)-binding protein 1 OS=Homo sapiens GN=PCBP1 PE=1 SV=2	Q15365	SwissProt_2012_09.fasta	37498.2	1	3	3	4	0.000338	0.0983	IITLTGPTNAIFK	R	A	0.997	49.8	39.8	29.9	5.92	0	2	0	0	2	1388.82	2857.08		0	58	70	Empty	TRUE
HN-SMG-Mucus	HN-1	02.RAW (F013047)	Poly(rC)-binding protein 1 OS=Homo sapiens GN=PCBP1 PE=1 SV=2	Q15365	SwissProt_2012_09.fasta	37498.2	1	3	3	4	0.000338	0.0983	INISEGNCPER	R	I	0.997	56.2	40.8	36.1	4.51	0	1	0	0	2	1288.6	1490.46		0	47	57	Empty	TRUE	Q15366
HN-SMG-Mucus	HN-1	02.RAW (F013047)	Heterogeneous nuclear ribonucleoprotein A3 OS=Homo sapiens GN=HNRNPA3 PE=1 SV=2	P51991	SwissProt_2012_09.fasta	39595.1	0.998	2	2	2	0.000169	0.0847	IETIEVMEDR	K	Q	0.997	53.5	40.5	38.8	3.52	0	1	0	0	2	1234.6	2127.74		0	152	161	Empty	TRUE
HN-SMG-Mucus	HN-1	02.RAW (F013047)	Heterogeneous nuclear ribonucleoprotein A3 OS=Homo sapiens GN=HNRNPA3 PE=1 SV=2	P51991	SwissProt_2012_09.fasta	39595.1	0.998	2	2	2	0.000169	0.0847	SSGSPYGGGYGSGGGSGGYGSR	R	R	0.997	176	39.3	168	0	0	0	1	0	2	1910.79	1537.36		0	355	376	Empty	TRUE
HN-SMG-Mucus	HN-1	02.RAW (F013047)	Neuroblast differentiation-associated protein AHNAK OS=Homo sapiens GN=AHNAK PE=1 SV=2	Q09666	SwissProt_2012_09.fasta	629104	1	3	3	3	0.000254	0.00849	LPSGSGAASPTGSAVDIR	R	A	0.987	35.3	40.2	11	1.96	0	1	0	0	2	1642.84	1861.33		0	208	225	Empty	TRUE
HN-SMG-Mucus	HN-1	02.RAW (F013047)	Neuroblast differentiation-associated protein AHNAK OS=Homo sapiens GN=AHNAK PE=1 SV=2	Q09666	SwissProt_2012_09.fasta	629104	1	3	3	3	0.000254	0.00849	VDIEAPDVSLEGPEGK	K	L	0.997	60.9	40.2	46.4	6.03	0	1	0	0	2	1654.82	2420.09		0	1162	1177	Empty	TRUE
HN-SMG-Mucus	HN-1	02.RAW (F013047)	Neuroblast differentiation-associated protein AHNAK OS=Homo sapiens GN=AHNAK PE=1 SV=2	Q09666	SwissProt_2012_09.fasta	629104	1	3	3	3	0.000254	0.00849	VDIEGPDVNIEGPEGK	K	L	0.997	37.7	39.9	1.9	6.12	0	1	0	0	2	1667.81	2264.37		0	2546	2561	Empty	TRUE
HN-SMG-Mucus	HN-1	02.RAW (F013047)	Gelsolin OS=Homo sapiens GN=GSN PE=1 SV=1	P06396	SwissProt_2012_09.fasta	85697.8	1	6	6	6	0.000507	0.106	AGALNSNDAFVLK	K	T	0.997	46.7	40.5	36.1	4.64	0	1	0	0	2	1319.7	2252.55		0	585	597	Empty	TRUE
HN-SMG-Mucus	HN-1	02.RAW (F013047)	Gelsolin OS=Homo sapiens GN=GSN PE=1 SV=1	P06396	SwissProt_2012_09.fasta	85697.8	1	6	6	6	0.000507	0.106	AQPVQVAEGSEPDGFWEALGGK	R	A	0.997	98.7	39	94.4	0	0	0	1	0	2	2272.09	3020.99		0	627	648	Empty	TRUE
HN-SMG-Mucus	HN-1	02.RAW (F013047)	Gelsolin OS=Homo sapiens GN=GSN PE=1 SV=1	P06396	SwissProt_2012_09.fasta	85697.8	1	6	6	6	0.000507	0.106	EGGQTAPASTR	R	L	0.914	44	41.2	31.1	0	0	1	0	0	2	1074.52	1021.61		0	554	564	Empty	TRUE
HN-SMG-Mucus	HN-1	02.RAW (F013047)	Gelsolin OS=Homo sapiens GN=GSN PE=1 SV=1	P06396	SwissProt_2012_09.fasta	85697.8	1	6	6	6	0.000507	0.106	GASQAGAPQGR	R	V	0.997	37.3	40.5	23.7	4.57	0	1	0	0	2	999.497	1009.55		0	33	43	Empty	TRUE
HN-SMG-Mucus	HN-1	02.RAW (F013047)	Gelsolin OS=Homo sapiens GN=GSN PE=1 SV=1	P06396	SwissProt_2012_09.fasta	85697.8	1	6	6	6	0.000507	0.106	QTQVSVLPEGGETPLFK	K	Q	0.997	41.8	39.6	33.5	5.19	0	1	0	0	2	1829.96	2717.94		0	374	390	Empty	TRUE
HN-SMG-Mucus	HN-1	02.RAW (F013047)	Gelsolin OS=Homo sapiens GN=GSN PE=1 SV=1	P06396	SwissProt_2012_09.fasta	85697.8	1	6	6	6	0.000507	0.106	YIETDPANR	R	D	0.96	47.9	40.8	30.3	0	0	1	0	0	2	1078.52	1348.15		0	730	738	Empty	TRUE
HN-SMG-Mucus	HN-1	02.RAW (F013047)	Ornithine aminotransferase, mitochondrial OS=Homo sapiens GN=OAT PE=1 SV=1	P04181	SwissProt_2012_09.fasta	48536.2	1	5	6	6	0.000507	0.148	AFYNNVLGEYEEYITK	R	L	0.997	88	39.6	74.7	11.7	0	1	0	0	2	1952.93	3317.4		0	114	129	Empty	TRUE
HN-SMG-Mucus	HN-1	02.RAW (F013047)	Ornithine aminotransferase, mitochondrial OS=Homo sapiens GN=OAT PE=1 SV=1	P04181	SwissProt_2012_09.fasta	48536.2	1	5	6	6	0.000507	0.148	GLLNAIVIK	K	E	0.997	54.9	40.1	29.2	3.02	0	1	0	0	2	940.619	2748.09		0	375	383	Empty	TRUE
HN-SMG-Mucus	HN-1	02.RAW (F013047)	Ornithine aminotransferase, mitochondrial OS=Homo sapiens GN=OAT PE=1 SV=1	P04181	SwissProt_2012_09.fasta	48536.2	1	5	6	6	0.000507	0.148	LPSDVVTAVR	K	G	0.997	65.6	40.5	45.3	0	0	0	1	0	2	1056.6	1960.17		0	363	372	Empty	TRUE
HN-SMG-Mucus	HN-1	02.RAW (F013047)	Ornithine aminotransferase, mitochondrial OS=Homo sapiens GN=OAT PE=1 SV=1	P04181	SwissProt_2012_09.fasta	48536.2	1	5	6	6	0.000507	0.148	TVQGPPTSDDIFER	K	E	0.997	98	39.9	86.5	7	0	1	0	0	2	1561.75	2179.43		0	33	46	Empty	TRUE
HN-SMG-Mucus	HN-1	02.RAW (F013047)	Ornithine aminotransferase, mitochondrial OS=Homo sapiens GN=OAT PE=1 SV=1	P04181	SwissProt_2012_09.fasta	48536.2	1	5	6	6	0.000507	0.148	VLPMNTGVEAGETACK	K	L	0.997	61.1	40.2	53.2	5.51	0	1	1	0	2	1676.8	1770.68		0	136	151	Empty	TRUE
HN-SMG-Mucus	HN-1	02.RAW (F013047)	Lactotransferrin OS=Homo sapiens GN=LTF PE=1 SV=6	P02788	SwissProt_2012_09.fasta	78182.3	1	14	17	26	0.0022	0.282	ADAVTLDGGFIYEAGLAPYK	R	L	0.997	145	39.3	133	16.9	0	2	0	0	2	2071.04	3237.4		0	73	92	Empty	TRUE
HN-SMG-Mucus	HN-1	02.RAW (F013047)	Lactotransferrin OS=Homo sapiens GN=LTF PE=1 SV=6	P02788	SwissProt_2012_09.fasta	78182.3	1	14	17	26	0.0022	0.282	CAFSSQEPYFSYSGAFK	K	C	0.997	123	39.4	110	16.5	0	1	0	0	2	1975.85	2734.65		0	200	216	Empty	TRUE
HN-SMG-Mucus	HN-1	02.RAW (F013047)	Lactotransferrin OS=Homo sapiens GN=LTF PE=1 SV=6	P02788	SwissProt_2012_09.fasta	78182.3	1	14	17	26	0.0022	0.282	CGLVPVLAENYK	K	S	0.997	54.3	40.4	30.2	3.42	0	1	0	0	2	1362.71	2542.99		0	424	435	Empty	TRUE
HN-SMG-Mucus	HN-1	02.RAW (F013047)	Lactotransferrin OS=Homo sapiens GN=LTF PE=1 SV=6	P02788	SwissProt_2012_09.fasta	78182.3	1	14	17	26	0.0022	0.282	CLAENAGDVAFVK	R	D	0.997	117	39.6	104	11.5	0	2	2	0	2	1393.68	3185.19		0	553	565	Empty	TRUE
HN-SMG-Mucus	HN-1	02.RAW (F013047)	Lactotransferrin OS=Homo sapiens GN=LTF PE=1 SV=6	P02788	SwissProt_2012_09.fasta	78182.3	1	14	17	26	0.0022	0.282	DGAGDVAFIR	R	E	0.997	89.1	41.4	62.8	0	0	0	2	0	2	1020.51	2084.78		0	220	229	Empty	TRUE
HN-SMG-Mucus	HN-1	02.RAW (F013047)	Lactotransferrin OS=Homo sapiens GN=LTF PE=1 SV=6	P02788	SwissProt_2012_09.fasta	78182.3	1	14	17	26	0.0022	0.282	DSPIQCIQAIAENR	R	A	0.997	41.8	41.1	21.2	4.03	0	0	1	0	2	1614.79	2936.62		0	59	72	Empty	TRUE
HN-SMG-Mucus	HN-1	02.RAW (F013047)	Lactotransferrin OS=Homo sapiens GN=LTF PE=1 SV=6	P02788	SwissProt_2012_09.fasta	78182.3	1	14	17	26	0.0022	0.282	DVTVLQNTDGNNNEAWAK	K	D	0.997	149	38.7	142	13.3	0	1	0	0	2	1988.93	2188.24		0	566	583	Empty	TRUE
HN-SMG-Mucus	HN-1	02.RAW (F013047)	Lactotransferrin OS=Homo sapiens GN=LTF PE=1 SV=6	P02788	SwissProt_2012_09.fasta	78182.3	1	14	17	26	0.0022	0.282	EDAIWNLLR	K	Q	0.997	77.9	40.2	55.6	0	0	0	2	0	2	1129.6	3175.46		0	283	291	Empty	TRUE
HN-SMG-Mucus	HN-1	02.RAW (F013047)	Lactotransferrin OS=Homo sapiens GN=LTF PE=1 SV=6	P02788	SwissProt_2012_09.fasta	78182.3	1	14	17	26	0.0022	0.282	FQLFGSPSGQK	K	D	0.992	37.6	40.4	10.2	1.66	0	2	0	0	2	1195.61	2316.91		0	305	315	Empty	TRUE
HN-SMG-Mucus	HN-1	02.RAW (F013047)	Lactotransferrin OS=Homo sapiens GN=LTF PE=1 SV=6	P02788	SwissProt_2012_09.fasta	78182.3	1	14	17	26	0.0022	0.282	GEADAMSLDGGYVYTAGK	K	C	0.997	125	39.6	114	12.3	0	1	1	0	2	1804.81	2169.81		0	406	423	Empty	TRUE
HN-SMG-Mucus	HN-1	02.RAW (F013047)	Lactotransferrin OS=Homo sapiens GN=LTF PE=1 SV=6	P02788	SwissProt_2012_09.fasta	78182.3	1	14	17	26	0.0022	0.282	IDSGLYLGSGYFTAIQNLR	R	K	0.997	124	38.9	112	16.5	0	1	0	0	2	2088.08	3441.27		0	333	351	Empty	TRUE
HN-SMG-Mucus	HN-1	02.RAW (F013047)	Lactotransferrin OS=Homo sapiens GN=LTF PE=1 SV=6	P02788	SwissProt_2012_09.fasta	78182.3	1	14	17	26	0.0022	0.282	NLLFNDNTECLAR	K	L	0.997	83.3	39.9	69.3	7.15	0	4	0	0	2	1579.75	3238.01		0	659	671	Empty	TRUE
HN-SMG-Mucus	HN-1	02.RAW (F013047)	Lactotransferrin OS=Homo sapiens GN=LTF PE=1 SV=6	P02788	SwissProt_2012_09.fasta	78182.3	1	14	17	26	0.0022	0.282	SVQWCAVSQPEATK	R	C	0.997	107	40.4	89.6	12.9	0	1	1	0	2	1590.76	1930.27		0	24	37	Empty	TRUE
HN-SMG-Mucus	HN-1	02.RAW (F013047)	Lactotransferrin OS=Homo sapiens GN=LTF PE=1 SV=6	P02788	SwissProt_2012_09.fasta	78182.3	1	14	17	26	0.0022	0.282	VVWCAVGEQELR	R	K	0.997	65	40	30.5	5.82	0	1	0	0	2	1445.72	2381.28		0	364	375	Empty	TRUE
HN-SMG-Mucus	HN-1	02.RAW (F013047)	Serotransferrin OS=Homo sapiens GN=TF PE=1 SV=3	P02787	SwissProt_2012_09.fasta	77064.3	1	7	8	9	0.000761	0.136	CSTSSLLEACTFR	K	R	0.997	61.3	39.9	33.3	0	0	0	1	0	2	1531.69	2344.71		0	684	696	Empty	TRUE
HN-SMG-Mucus	HN-1	02.RAW (F013047)	Serotransferrin OS=Homo sapiens GN=TF PE=1 SV=3	P02787	SwissProt_2012_09.fasta	77064.3	1	7	8	9	0.000761	0.136	DDTVCLAK	R	L	0.995	38.3	40.8	17.1	2.92	0	1	0	0	2	921.435	1442.36		0	652	659	Empty	TRUE
HN-SMG-Mucus	HN-1	02.RAW (F013047)	Serotransferrin OS=Homo sapiens GN=TF PE=1 SV=3	P02787	SwissProt_2012_09.fasta	77064.3	1	7	8	9	0.000761	0.136	EGYYGYTGAFR	K	C	0.997	70	40.5	54.4	0	0	0	1	0	2	1283.57	2158.55		0	531	541	Empty	TRUE
HN-SMG-Mucus	HN-1	02.RAW (F013047)	Serotransferrin OS=Homo sapiens GN=TF PE=1 SV=3	P02787	SwissProt_2012_09.fasta	77064.3	1	7	8	9	0.000761	0.136	FDEFFSEGCAPGSK	R	K	0.997	93.2	40.3	80.5	12.9	0	1	0	0	2	1577.66	2323.06		0	495	508	Empty	TRUE
HN-SMG-Mucus	HN-1	02.RAW (F013047)	Serotransferrin OS=Homo sapiens GN=TF PE=1 SV=3	P02787	SwissProt_2012_09.fasta	77064.3	1	7	8	9	0.000761	0.136	IECVSAETTEDCIAK	K	I	0.997	96.5	39.7	88	9.62	0	1	0	0	2	1725.77	1820.36		0	385	399	Empty	TRUE
HN-SMG-Mucus	HN-1	02.RAW (F013047)	Serotransferrin OS=Homo sapiens GN=TF PE=1 SV=3	P02787	SwissProt_2012_09.fasta	77064.3	1	7	8	9	0.000761	0.136	LCMGSGLNLCEPNNK	K	E	0.997	94.9	39.5	85.3	9.8	0	2	0	0	2	1706.77	2045.2		0	516	530	Empty	TRUE
HN-SMG-Mucus	HN-1	02.RAW (F013047)	Serotransferrin OS=Homo sapiens GN=TF PE=1 SV=3	P02787	SwissProt_2012_09.fasta	77064.3	1	7	8	9	0.000761	0.136	SAGWNIPIGLLYCDLPEPR	R	K	0.997	91.3	39.2	82.8	13	0	2	0	0	2	2171.1	3726.11		0	144	162	Empty	TRUE
HN-SMG-Mucus	HN-1	02.RAW (F013047)	Transitional endoplasmic reticulum ATPase OS=Homo sapiens GN=VCP PE=1 SV=4	P55072	SwissProt_2012_09.fasta	89324.8	1	7	7	8	0.000676	0.117	EVDIGIPDATGR	R	L	0.997	53	40.5	42	0	0	0	1	0	2	1242.63	2197.72		0	366	377	Empty	TRUE
HN-SMG-Mucus	HN-1	02.RAW (F013047)	Transitional endoplasmic reticulum ATPase OS=Homo sapiens GN=VCP PE=1 SV=4	P55072	SwissProt_2012_09.fasta	89324.8	1	7	7	8	0.000676	0.117	GGNIGDGGGAADR	R	V	0.997	103	40.8	73.2	5.8	0	1	0	0	2	1116.5	1115.98		0	587	599	Empty	TRUE
HN-SMG-Mucus	HN-1	02.RAW (F013047)	Transitional endoplasmic reticulum ATPase OS=Homo sapiens GN=VCP PE=1 SV=4	P55072	SwissProt_2012_09.fasta	89324.8	1	7	7	8	0.000676	0.117	GILLYGPPGTGK	R	T	0.997	42.3	40.4	0	4.04	0	2	0	0	2	1172.67	2331.17		0	240	251	Empty	TRUE
HN-SMG-Mucus	HN-1	02.RAW (F013047)	Transitional endoplasmic reticulum ATPase OS=Homo sapiens GN=VCP PE=1 SV=4	P55072	SwissProt_2012_09.fasta	89324.8	1	7	7	8	0.000676	0.117	GVLFYGPPGCGK	K	T	0.997	48.2	40.2	0	6.48	0	1	0	0	2	1251.62	2244.14		0	513	524	Empty	TRUE
HN-SMG-Mucus	HN-1	02.RAW (F013047)	Transitional endoplasmic reticulum ATPase OS=Homo sapiens GN=VCP PE=1 SV=4	P55072	SwissProt_2012_09.fasta	89324.8	1	7	7	8	0.000676	0.117	LDQLIYIPLPDEK	R	S	0.997	92.3	40.4	75.7	5.6	0	1	0	0	2	1556.86	3145.23		0	639	651	Empty	TRUE
HN-SMG-Mucus	HN-1	02.RAW (F013047)	Transitional endoplasmic reticulum ATPase OS=Homo sapiens GN=VCP PE=1 SV=4	P55072	SwissProt_2012_09.fasta	89324.8	1	7	7	8	0.000676	0.117	NAPAIIFIDELDAIAPK	K	R	0.997	49.6	39.4	41.7	5.02	0	1	0	0	2	1811	3977.04		0	296	312	Empty	TRUE
HN-SMG-Mucus	HN-1	02.RAW (F013047)	Transitional endoplasmic reticulum ATPase OS=Homo sapiens GN=VCP PE=1 SV=4	P55072	SwissProt_2012_09.fasta	89324.8	1	7	7	8	0.000676	0.117	VINQILTEMDGMSTK	R	K	0.997	83.8	39.9	72.2	9.21	0	1	0	0	2	1679.83	2811.18		0	600	614	Empty	TRUE
HN-SMG-Mucus	HN-1	02.RAW (F013047)	Proteasome activator complex subunit 2 OS=Homo sapiens GN=PSME2 PE=1 SV=4	Q9UL46	SwissProt_2012_09.fasta	27402.3	0.998	2	2	2	0.000169	0.113	IEDGNDFGVAIQEK	K	V	0.997	84.9	40.3	50	7.14	0	1	0	0	2	1534.74	2138.21		0	132	145	Empty	TRUE
HN-SMG-Mucus	HN-1	02.RAW (F013047)	Proteasome activator complex subunit 2 OS=Homo sapiens GN=PSME2 PE=1 SV=4	Q9UL46	SwissProt_2012_09.fasta	27402.3	0.998	2	2	2	0.000169	0.113	QNLFQEAEEFLYR	R	F	0.997	69.9	40.8	46.8	0	0	1	0	0	2	1686.81	3854.38		0	22	34	Empty	TRUE
HN-SMG-Mucus	HN-1	02.RAW (F013047)	Ig alpha-1 chain C region OS=Homo sapiens GN=IGHA1 PE=1 SV=2	P01876	SwissProt_2012_09.fasta	37653.8	1	6	7	10	0.000845	0.227	DASGVTFTWTPSSGK	R	S	0.923	25.6	40.4	18.4	2.96	0	1	0	0	2	1540.73	4719.63		0	154	168	Empty	TRUE
HN-SMG-Mucus	HN-1	02.RAW (F013047)	Ig alpha-1 chain C region OS=Homo sapiens GN=IGHA1 PE=1 SV=2	P01876	SwissProt_2012_09.fasta	37653.8	1	6	7	10	0.000845	0.227	NFPPSQDASGDLYTTSSQLTLPATQCLAGK	R	S	0.997	70.8	36.8	64.7	8.27	0	2	2	0	2	3168.52	2958.09		0	52	81	Empty	TRUE
HN-SMG-Mucus	HN-1	02.RAW (F013047)	Ig alpha-1 chain C region OS=Homo sapiens GN=IGHA1 PE=1 SV=2	P01876	SwissProt_2012_09.fasta	37653.8	1	6	7	10	0.000845	0.227	SAVQGPPER	K	D	0.994	50.2	40.7	34.5	0	0	0	1	0	2	940.485	1185.17		0	169	177	Empty	TRUE
HN-SMG-Mucus	HN-1	02.RAW (F013047)	Ig alpha-1 chain C region OS=Homo sapiens GN=IGHA1 PE=1 SV=2	P01876	SwissProt_2012_09.fasta	37653.8	1	6	7	10	0.000845	0.227	TPLTATLSK	K	S	0.997	51.5	41.6	39.1	2.35	0	1	0	0	2	931.546	1741.84		0	213	221	Empty	TRUE
HN-SMG-Mucus	HN-1	02.RAW (F013047)	Ig alpha-1 chain C region OS=Homo sapiens GN=IGHA1 PE=1 SV=2	P01876	SwissProt_2012_09.fasta	37653.8	1	6	7	10	0.000845	0.227	VAAEDWK	R	K	0.923	44.7	41.3	18.9	0	0	1	0	0	2	818.404	1393.18		0	300	306	Empty	TRUE
HN-SMG-Mucus	HN-1	02.RAW (F013047)	Ig alpha-1 chain C region OS=Homo sapiens GN=IGHA1 PE=1 SV=2	P01876	SwissProt_2012_09.fasta	37653.8	1	6	7	10	0.000845	0.227	WLQGSQELPR	R	E	0.997	86.3	40.7	55.9	0	0	0	2	0	2	1213.63	2008.16		0	264	273	Empty	TRUE
HN-SMG-Mucus	HN-1	02.RAW (F013047)	Ig mu chain C region OS=Homo sapiens GN=IGHM PE=1 SV=3	P01871	SwissProt_2012_09.fasta	49305.7	1	4	5	5	0.000423	0.104	ESGPTTYK	K	V	0.98	34	40.7	11	1.74	0	1	0	0	2	882.42	1122.37		0	170	177	Empty	TRUE
HN-SMG-Mucus	HN-1	02.RAW (F013047)	Ig mu chain C region OS=Homo sapiens GN=IGHM PE=1 SV=3	P01871	SwissProt_2012_09.fasta	49305.7	1	4	5	5	0.000423	0.104	QVGSGVTTDQVQAEAK	K	E	0.997	109	40.3	100	13.9	0	1	0	0	2	1617.81	1555.45		0	154	169	Empty	TRUE
HN-SMG-Mucus	HN-1	02.RAW (F013047)	Ig mu chain C region OS=Homo sapiens GN=IGHM PE=1 SV=3	P01871	SwissProt_2012_09.fasta	49305.7	1	4	5	5	0.000423	0.104	VSVFVPPR	K	D	0.994	40.2	41.1	23.4	1.57	0	1	0	0	2	900.53	1961.99		0	113	120	Empty	TRUE
HN-SMG-Mucus	HN-1	02.RAW (F013047)	Ig mu chain C region OS=Homo sapiens GN=IGHM PE=1 SV=3	P01871	SwissProt_2012_09.fasta	49305.7	1	4	5	5	0.000423	0.104	YVTSAPMPEPQAPGR	K	Y	0.997	85	40.1	73.8	0	0	0	2	0	2	1616.77	1771.82		0	377	391	Empty	TRUE
HN-SMG-Mucus	HN-1	02.RAW (F013047)	ATP synthase subunit O, mitochondrial OS=Homo sapiens GN=ATP5O PE=1 SV=1	P48047	SwissProt_2012_09.fasta	23277.4	0.998	2	2	2	0.000169	0.183	FSPLTTNLINLLAENGR	R	L	0.997	71.8	39.6	59.8	0	0	0	1	0	2	1873.02	3711.74		0	101	117	Empty	TRUE
HN-SMG-Mucus	HN-1	02.RAW (F013047)	ATP synthase subunit O, mitochondrial OS=Homo sapiens GN=ATP5O PE=1 SV=1	P48047	SwissProt_2012_09.fasta	23277.4	0.998	2	2	2	0.000169	0.183	GEVPCTVTSASPLEEATLSELK	R	T	0.997	71.2	38	69.9	0	0	0	1	0	2	2318.14	2927.97		0	137	158	Empty	TRUE
HN-SMG-Mucus	HN-1	02.RAW (F013047)	Serum albumin OS=Homo sapiens GN=ALB PE=1 SV=2	P02768	SwissProt_2012_09.fasta	69366.9	1	13	16	24	0.00203	0.23	AAFTECCQAADK	K	A	0.997	97.2	40.7	78.2	9.12	0	3	0	0	2	1371.57	1409.25		0	187	198	Empty	TRUE
HN-SMG-Mucus	HN-1	02.RAW (F013047)	Serum albumin OS=Homo sapiens GN=ALB PE=1 SV=2	P02768	SwissProt_2012_09.fasta	69366.9	1	13	16	24	0.00203	0.23	AEFAEVSK	K	L	0.996	42	40.6	15.4	1.92	0	1	1	0	2	880.441	1419.36		0	250	257	Empty	TRUE
HN-SMG-Mucus	HN-1	02.RAW (F013047)	Serum albumin OS=Homo sapiens GN=ALB PE=1 SV=2	P02768	SwissProt_2012_09.fasta	69366.9	1	13	16	24	0.00203	0.23	CCTESLVNR	K	R	0.95	41	40.5	28.5	0	0	0	1	0	2	1138.5	1420.72		0	500	508	Empty	TRUE
HN-SMG-Mucus	HN-1	02.RAW (F013047)	Serum albumin OS=Homo sapiens GN=ALB PE=1 SV=2	P02768	SwissProt_2012_09.fasta	69366.9	1	13	16	24	0.00203	0.23	DDNPNLPR	K	L	0.995	40.3	40.3	15.5	1.92	0	1	0	0	2	940.448	1388.08		0	131	138	Empty	TRUE
HN-SMG-Mucus	HN-1	02.RAW (F013047)	Serum albumin OS=Homo sapiens GN=ALB PE=1 SV=2	P02768	SwissProt_2012_09.fasta	69366.9	1	13	16	24	0.00203	0.23	DVFLGMFLYEYAR	K	R	0.997	85.6	39.8	73.9	0	0	0	1	0	2	1639.78	3592.46		0	348	360	Empty	TRUE
HN-SMG-Mucus	HN-1	02.RAW (F013047)	Serum albumin OS=Homo sapiens GN=ALB PE=1 SV=2	P02768	SwissProt_2012_09.fasta	69366.9	1	13	16	24	0.00203	0.23	ETYGEMADCCAK	R	Q	0.997	61.8	40.5	58.8	0	0	0	1	0	2	1450.53	1240.41		0	106	117	Empty	TRUE
HN-SMG-Mucus	HN-1	02.RAW (F013047)	Serum albumin OS=Homo sapiens GN=ALB PE=1 SV=2	P02768	SwissProt_2012_09.fasta	69366.9	1	13	16	24	0.00203	0.23	LVNEVTEFAK	K	T	0.997	65.5	41	49	4.08	0	2	0	0	2	1149.62	2078.27		0	66	75	Empty	TRUE
HN-SMG-Mucus	HN-1	02.RAW (F013047)	Serum albumin OS=Homo sapiens GN=ALB PE=1 SV=2	P02768	SwissProt_2012_09.fasta	69366.9	1	13	16	24	0.00203	0.23	QNCELFEQLGEYK	K	F	0.997	96.2	39.7	75.9	0	0	4	1	0	2	1657.75	2656.16		0	414	426	Empty	TRUE
HN-SMG-Mucus	HN-1	02.RAW (F013047)	Serum albumin OS=Homo sapiens GN=ALB PE=1 SV=2	P02768	SwissProt_2012_09.fasta	69366.9	1	13	16	24	0.00203	0.23	QTALVELVK	K	H	0.978	51.8	41.2	23.6	0	0	1	0	0	2	1000.6	2206.35		0	550	558	Empty	TRUE
HN-SMG-Mucus	HN-1	02.RAW (F013047)	Serum albumin OS=Homo sapiens GN=ALB PE=1 SV=2	P02768	SwissProt_2012_09.fasta	69366.9	1	13	16	24	0.00203	0.23	TCVADESAENCDK	K	S	0.997	107	40.4	85.4	0	0	1	2	0	2	1498.58	1216.31		0	76	88	Empty	TRUE
HN-SMG-Mucus	HN-1	02.RAW (F013047)	Serum albumin OS=Homo sapiens GN=ALB PE=1 SV=2	P02768	SwissProt_2012_09.fasta	69366.9	1	13	16	24	0.00203	0.23	VPQVSTPTLVEVSR	K	N	0.997	89	39.9	78.7	0	0	0	1	0	2	1511.84	2306.81		0	439	452	Empty	TRUE
HN-SMG-Mucus	HN-1	02.RAW (F013047)	Serum albumin OS=Homo sapiens GN=ALB PE=1 SV=2	P02768	SwissProt_2012_09.fasta	69366.9	1	13	16	24	0.00203	0.23	YICENQDSISSK	K	L	0.997	81.6	40.6	58.9	9.42	0	2	0	0	2	1443.64	2924.93		0	287	298	Empty	TRUE
HN-SMG-Mucus	HN-1	02.RAW (F013047)	Serum albumin OS=Homo sapiens GN=ALB PE=1 SV=2	P02768	SwissProt_2012_09.fasta	69366.9	1	13	16	24	0.00203	0.23	YLYEIAR	K	R	0.983	52.8	40.8	25.5	0	0	1	0	0	2	927.493	1956.78		0	162	168	Empty	TRUE
HN-SMG-Mucus	HN-1	02.RAW (F013047)	Hemoglobin subunit alpha OS=Homo sapiens GN=HBA1 PE=1 SV=2	P69905	SwissProt_2012_09.fasta	15257.6	0.998	2	3	3	0.000254	0.148	FLASVSTVLTSK	K	Y	0.997	71	40.7	63.1	0	0	0	1	0	2	1252.71	2543.98		0	129	140	Empty	TRUE
HN-SMG-Mucus	HN-1	02.RAW (F013047)	Hemoglobin subunit alpha OS=Homo sapiens GN=HBA1 PE=1 SV=2	P69905	SwissProt_2012_09.fasta	15257.6	0.998	2	3	3	0.000254	0.148	MFLSFPTTK	R	T	0.997	44.1	41	16.5	1.82	0	1	1	0	2	1071.55	2678.58		0	33	41	Empty	TRUE
HN-SMG-Mucus	HN-1	02.RAW (F013047)	Ig gamma-1 chain C region OS=Homo sapiens GN=IGHG1 PE=1 SV=1	P01857	SwissProt_2012_09.fasta	36105	1	5	6	9	0.000761	0.218	DTLMISR	K	T	0.997	42.8	40.9	10.1	2.64	0	2	0	0	2	851.429	1544.92		0	132	138	Empty	TRUE	P01860
HN-SMG-Mucus	HN-1	02.RAW (F013047)	Ig gamma-1 chain C region OS=Homo sapiens GN=IGHG1 PE=1 SV=1	P01857	SwissProt_2012_09.fasta	36105	1	5	6	9	0.000761	0.218	GFYPSDIAVEWESNGQPENNYK	K	T	0.997	85.9	38.4	82	0	0	2	2	0	2	2544.13	2904.42		0	254	275	Empty	TRUE
HN-SMG-Mucus	HN-1	02.RAW (F013047)	Ig gamma-1 chain C region OS=Homo sapiens GN=IGHG1 PE=1 SV=1	P01857	SwissProt_2012_09.fasta	36105	1	5	6	9	0.000761	0.218	GPSVFPLAPSSK	K	S	0.997	45.8	41.1	30.2	2.28	0	1	0	0	2	1186.65	2300.26		0	5	16	Empty	TRUE
HN-SMG-Mucus	HN-1	02.RAW (F013047)	Ig gamma-1 chain C region OS=Homo sapiens GN=IGHG1 PE=1 SV=1	P01857	SwissProt_2012_09.fasta	36105	1	5	6	9	0.000761	0.218	STSGGTAALGCLVK	K	D	0.997	98.2	40.6	78.9	0	0	0	1	0	2	1321.68	2045.46		0	17	30	Empty	TRUE	P01860
HN-SMG-Mucus	HN-1	02.RAW (F013047)	Ig gamma-1 chain C region OS=Homo sapiens GN=IGHG1 PE=1 SV=1	P01857	SwissProt_2012_09.fasta	36105	1	5	6	9	0.000761	0.218	TTPPVLDSDGSFFLYSK	K	L	0.997	79.4	39.2	63.4	0	0	0	1	0	2	1873.92	3027.19		0	276	292	Empty	TRUE
HN-SMG-Mucus	HN-1	02.RAW (F013047)	Hemoglobin subunit beta OS=Homo sapiens GN=HBB PE=1 SV=2	P68871	SwissProt_2012_09.fasta	15998	1	4	6	14	0.00118	0.367	EFTPPVQAAYQK	K	V	0.993	49.6	40.4	39.5	0	0	0	1	0	2	1378.7	2006.86		0	122	133	Empty	TRUE
HN-SMG-Mucus	HN-1	02.RAW (F013047)	Hemoglobin subunit beta OS=Homo sapiens GN=HBB PE=1 SV=2	P68871	SwissProt_2012_09.fasta	15998	1	4	6	14	0.00118	0.367	FFESFGDLSTPDAVMGNPK	R	V	0.997	95.6	38.8	92.1	0	0	1	2	0	2	2074.94	3041.34		0	42	60	Empty	TRUE
HN-SMG-Mucus	HN-1	02.RAW (F013047)	Hemoglobin subunit beta OS=Homo sapiens GN=HBB PE=1 SV=2	P68871	SwissProt_2012_09.fasta	15998	1	4	6	14	0.00118	0.367	LLVVYPWTQR	R	F	0.997	42.6	40.3	28.6	2.44	0	3	0	0	2	1274.73	2890.96		0	32	41	Empty	TRUE
HN-SMG-Mucus	HN-1	02.RAW (F013047)	Hemoglobin subunit beta OS=Homo sapiens GN=HBB PE=1 SV=2	P68871	SwissProt_2012_09.fasta	15998	1	4	6	14	0.00118	0.367	VNVDEVGGEALGR	K	L	0.997	95.7	40.8	66.4	9.12	0	7	0	0	2	1314.66	2028.33		0	19	31	Empty	TRUE
HN-SMG-Mucus	HN-1	02.RAW (F013047)	Ezrin OS=Homo sapiens GN=EZR PE=1 SV=4	P15311	SwissProt_2012_09.fasta	69414.7	0.999	2	2	3	0.000254	0.0751	APDFVFYAPR	K	L	0.997	49.1	40.4	42	5.38	0	1	0	0	2	1182.59	2607.76		0	264	273	Empty	FALSE	P26038
HN-SMG-Mucus	HN-1	02.RAW (F013047)	Ezrin OS=Homo sapiens GN=EZR PE=1 SV=4	P15311	SwissProt_2012_09.fasta	69414.7	0.999	2	2	3	0.000254	0.0751	FYPEDVAEELIQDITQK	K	L	0.997	118	38.9	105	10.8	0	2	0	0	2	2038	4125.61		0	84	100	Empty	TRUE
HN-SMG-Mucus	HN-1	02.RAW (F013047)	Ezrin OS=Homo sapiens GN=EZR PE=1 SV=4	P15311	SwissProt_2012_09.fasta	69414.7	0.999	2	2	3	0.000254	0.0751	IALLEEAR	K	R	0.997	40.2	41.3	0	4.09	0	1	0	0	2	914.531	2050.43		0	428	435	Empty	TRUE
HN-SMG-Mucus	HN-1	02.RAW (F013047)	Ezrin OS=Homo sapiens GN=EZR PE=1 SV=4	P15311	SwissProt_2012_09.fasta	69414.7	0.999	2	2	3	0.000254	0.0751	IGFPWSEIR	K	N	0.997	75.7	41.3	46.9	0	0	0	1	0	2	1104.58	2984.17		0	238	246	Empty	FALSE	P26038
HN-SMG-Mucus	HN-1	02.RAW (F013047)	Serum amyloid P-component OS=Homo sapiens GN=APCS PE=1 SV=2	P02743	SwissProt_2012_09.fasta	25387.7	1	3	3	3	0.000254	0.139	DNELLVYK	R	E	0.99	37.4	41.1	1.28	1.66	0	1	0	0	2	993.525	2060.79		0	77	84	Empty	TRUE
HN-SMG-Mucus	HN-1	02.RAW (F013047)	Serum amyloid P-component OS=Homo sapiens GN=APCS PE=1 SV=2	P02743	SwissProt_2012_09.fasta	25387.7	1	3	3	3	0.000254	0.139	IVLGQEQDSYGGK	K	F	0.997	69.6	40.6	58.3	0	0	0	1	0	2	1393.7	1712.9		0	150	162	Empty	TRUE
HN-SMG-Mucus	HN-1	02.RAW (F013047)	Serum amyloid P-component OS=Homo sapiens GN=APCS PE=1 SV=2	P02743	SwissProt_2012_09.fasta	25387.7	1	3	3	3	0.000254	0.139	VGEYSLYIGR	R	H	0.997	74	40.4	59.4	6.74	0	1	0	0	2	1156.6	2228.13		0	87	96	Empty	TRUE
HN-SMG-Mucus	HN-1	02.RAW (F013047)	Protein-glutamine gamma-glutamyltransferase 2 OS=Homo sapiens GN=TGM2 PE=1 SV=2	P21980	SwissProt_2012_09.fasta	77329.1	1	3	3	3	0.000254	0.0611	ALLVEPVINSYLLAER	R	D	0.997	67.5	39.9	61.2	9.16	0	1	0	0	2	1800.03	3458.81		0	565	580	Empty	TRUE
HN-SMG-Mucus	HN-1	02.RAW (F013047)	Protein-glutamine gamma-glutamyltransferase 2 OS=Homo sapiens GN=TGM2 PE=1 SV=2	P21980	SwissProt_2012_09.fasta	77329.1	1	3	3	3	0.000254	0.0611	SEGTYCCGPVPVR	K	A	0.997	59.5	40.4	45.8	6.48	0	1	0	0	2	1481.65	1720.2		0	365	377	Empty	TRUE
HN-SMG-Mucus	HN-1	02.RAW (F013047)	Protein-glutamine gamma-glutamyltransferase 2 OS=Homo sapiens GN=TGM2 PE=1 SV=2	P21980	SwissProt_2012_09.fasta	77329.1	1	3	3	3	0.000254	0.0611	YLLNLNLEPFSEK	K	S	0.997	67.6	40	56.8	7.15	0	1	0	0	2	1579.84	3315.67		0	528	540	Empty	TRUE
HN-SMG-Mucus	HN-1	02.RAW (F013047)	Protein disulfide-isomerase OS=Homo sapiens GN=P4HB PE=1 SV=3	P07237	SwissProt_2012_09.fasta	57118.1	1	4	4	4	0.000338	0.118	ILEFFGLK	R	K	0.991	56.9	40.7	31.4	0	0	1	0	0	2	966.566	3107.75		0	301	308	Empty	TRUE
HN-SMG-Mucus	HN-1	02.RAW (F013047)	Protein disulfide-isomerase OS=Homo sapiens GN=P4HB PE=1 SV=3	P07237	SwissProt_2012_09.fasta	57118.1	1	4	4	4	0.000338	0.118	LITLEEEMTK	R	Y	0.997	61.3	40.5	46.9	3.46	0	1	0	0	2	1206.63	2297.38		0	317	326	Empty	TRUE
HN-SMG-Mucus	HN-1	02.RAW (F013047)	Protein disulfide-isomerase OS=Homo sapiens GN=P4HB PE=1 SV=3	P07237	SwissProt_2012_09.fasta	57118.1	1	4	4	4	0.000338	0.118	MDSTANEVEAVK	K	V	0.997	44.9	39.8	39.5	5.37	0	1	0	0	2	1309.59	1431.93		0	425	436	Empty	TRUE
HN-SMG-Mucus	HN-1	02.RAW (F013047)	Protein disulfide-isomerase OS=Homo sapiens GN=P4HB PE=1 SV=3	P07237	SwissProt_2012_09.fasta	57118.1	1	4	4	4	0.000338	0.118	TGPAATTLPDGAAAESLVESSEVAVIGFFK	R	D	0.997	70.6	37.2	67.2	10.1	0	1	0	0	2	2935.49	4253.02		0	133	162	Empty	TRUE
HN-SMG-Mucus	HN-1	02.RAW (F013047)	60 kDa heat shock protein, mitochondrial OS=Homo sapiens GN=HSPD1 PE=1 SV=2	P10809	SwissProt_2012_09.fasta	61055.7	1	5	6	6	0.000507	0.108	DDAMLLK	K	G	0.993	35.5	41.1	9.33	2.66	0	1	0	0	2	821.408	1540.64		0	353	359	Empty	TRUE
HN-SMG-Mucus	HN-1	02.RAW (F013047)	60 kDa heat shock protein, mitochondrial OS=Homo sapiens GN=HSPD1 PE=1 SV=2	P10809	SwissProt_2012_09.fasta	61055.7	1	5	6	6	0.000507	0.108	GANPVEIR	K	R	0.958	47.4	40.5	10.8	0	0	1	0	0	2	855.468	1471.67		0	134	141	Empty	TRUE
HN-SMG-Mucus	HN-1	02.RAW (F013047)	60 kDa heat shock protein, mitochondrial OS=Homo sapiens GN=HSPD1 PE=1 SV=2	P10809	SwissProt_2012_09.fasta	61055.7	1	5	6	6	0.000507	0.108	LSDGVAVLK	K	V	0.997	82.7	41.2	61	3.6	0	1	0	0	2	901.535	1837.42		0	397	405	Empty	TRUE
HN-SMG-Mucus	HN-1	02.RAW (F013047)	60 kDa heat shock protein, mitochondrial OS=Homo sapiens GN=HSPD1 PE=1 SV=2	P10809	SwissProt_2012_09.fasta	61055.7	1	5	6	6	0.000507	0.108	LVQDVANNTNEEAGDGTTTATVLAR	K	S	0.997	56.4	39.9	45.1	4.33	0	0	1	0	2	2560.25	2117.65		0	97	121	Empty	TRUE
HN-SMG-Mucus	HN-1	02.RAW (F013047)	60 kDa heat shock protein, mitochondrial OS=Homo sapiens GN=HSPD1 PE=1 SV=2	P10809	SwissProt_2012_09.fasta	61055.7	1	5	6	6	0.000507	0.108	TLNDELEIIEGMK	K	F	0.997	90.7	40.5	79.1	8.01	0	2	0	0	2	1520.75	2863.07		0	206	218	Empty	TRUE
HN-SMG-Mucus	HN-1	02.RAW (F013047)	Ig kappa chain C region OS=Homo sapiens GN=IGKC PE=1 SV=1	P01834	SwissProt_2012_09.fasta	11608.6	1	3	5	14	0.00118	0.509	SGTASVVCLLNNFYPR	K	E	0.99	55.3	39.9	47.3	0	0	2	0	0	2	1797.9	3395.26		0	19	34	Empty	TRUE
HN-SMG-Mucus	HN-1	02.RAW (F013047)	Ig kappa chain C region OS=Homo sapiens GN=IGKC PE=1 SV=1	P01834	SwissProt_2012_09.fasta	11608.6	1	3	5	14	0.00118	0.509	TVAAPSVFIFPPSDEQLK	-	S	0.997	59.6	39.4	43.3	8.49	0	7	1	0	2	1946.03	3138.58		0	1	18	Empty	TRUE
HN-SMG-Mucus	HN-1	02.RAW (F013047)	Ig kappa chain C region OS=Homo sapiens GN=IGKC PE=1 SV=1	P01834	SwissProt_2012_09.fasta	11608.6	1	3	5	14	0.00118	0.509	VDNALQSGNSQESVTEQDSK	K	D	0.997	135	39.1	132	18	0	2	2	0	2	2135.97	1521.41		0	42	61	Empty	TRUE
HN-SMG-Mucus	HN-1	02.RAW (F013047)	Polymeric immunoglobulin receptor OS=Homo sapiens GN=PIGR PE=1 SV=4	P01833	SwissProt_2012_09.fasta	83283.4	1	10	10	13	0.0011	0.175	ADEGWYWCGVK	R	Q	0.997	53	40.1	40.9	0	0	0	1	0	2	1370.58	2493.16		0	537	547	Empty	TRUE
HN-SMG-Mucus	HN-1	02.RAW (F013047)	Polymeric immunoglobulin receptor OS=Homo sapiens GN=PIGR PE=1 SV=4	P01833	SwissProt_2012_09.fasta	83283.4	1	10	10	13	0.0011	0.175	AFVNCDENSR	K	L	0.997	68.8	40.3	55	8.74	0	1	0	0	2	1211.51	1331.96		0	516	525	Empty	TRUE
HN-SMG-Mucus	HN-1	02.RAW (F013047)	Polymeric immunoglobulin receptor OS=Homo sapiens GN=PIGR PE=1 SV=4	P01833	SwissProt_2012_09.fasta	83283.4	1	10	10	13	0.0011	0.175	ASVDSGSSEEQGGSSR	R	A	0.997	132	40.4	120	14.4	0	1	0	0	2	1539.65	1055.66		0	623	638	Empty	TRUE
HN-SMG-Mucus	HN-1	02.RAW (F013047)	Polymeric immunoglobulin receptor OS=Homo sapiens GN=PIGR PE=1 SV=4	P01833	SwissProt_2012_09.fasta	83283.4	1	10	10	13	0.0011	0.175	CPLLVDSEGWVK	R	A	0.997	66.1	40.5	39.1	6.34	0	2	0	0	2	1402.7	2668.57		0	395	406	Empty	TRUE
HN-SMG-Mucus	HN-1	02.RAW (F013047)	Polymeric immunoglobulin receptor OS=Homo sapiens GN=PIGR PE=1 SV=4	P01833	SwissProt_2012_09.fasta	83283.4	1	10	10	13	0.0011	0.175	DAGFYWCLTNGDTLWR	R	T	0.997	55	39.5	48.1	4.85	0	1	0	0	2	1974.88	3502.21		0	435	450	Empty	TRUE
HN-SMG-Mucus	HN-1	02.RAW (F013047)	Polymeric immunoglobulin receptor OS=Homo sapiens GN=PIGR PE=1 SV=4	P01833	SwissProt_2012_09.fasta	83283.4	1	10	10	13	0.0011	0.175	GGCITLISSEGYVSSK	R	Y	0.997	124	39.7	114	14.9	0	3	0	0	2	1657.81	2311.66		0	62	77	Empty	TRUE
HN-SMG-Mucus	HN-1	02.RAW (F013047)	Polymeric immunoglobulin receptor OS=Homo sapiens GN=PIGR PE=1 SV=4	P01833	SwissProt_2012_09.fasta	83283.4	1	10	10	13	0.0011	0.175	GVAGGSVAVLCPYNR	K	K	0.997	46	40.2	21.5	3.54	0	1	0	0	2	1519.77	2168.93		0	361	375	Empty	TRUE
HN-SMG-Mucus	HN-1	02.RAW (F013047)	Polymeric immunoglobulin receptor OS=Homo sapiens GN=PIGR PE=1 SV=4	P01833	SwissProt_2012_09.fasta	83283.4	1	10	10	13	0.0011	0.175	IIEGEPNLK	K	V	0.978	51.6	41.1	31.7	0	0	1	0	0	2	1012.57	1688.33		0	457	465	Empty	TRUE
HN-SMG-Mucus	HN-1	02.RAW (F013047)	Polymeric immunoglobulin receptor OS=Homo sapiens GN=PIGR PE=1 SV=4	P01833	SwissProt_2012_09.fasta	83283.4	1	10	10	13	0.0011	0.175	LVSLTLNLVTR	R	A	0.997	83.2	40.2	60.6	4.36	0	1	0	0	2	1228.76	2897.8		0	526	536	Empty	TRUE
HN-SMG-Mucus	HN-1	02.RAW (F013047)	Polymeric immunoglobulin receptor OS=Homo sapiens GN=PIGR PE=1 SV=4	P01833	SwissProt_2012_09.fasta	83283.4	1	10	10	13	0.0011	0.175	WNNTGCQALPSQDEGPSK	K	A	0.997	80.8	39.5	68.1	5.35	0	1	0	0	2	1988.88	1731.3		0	498	515	Empty	TRUE
HN-SMG-Mucus	HN-1	02.RAW (F013047)	Prohibitin-2 OS=Homo sapiens GN=PHB2 PE=1 SV=2	Q99623	SwissProt_2012_09.fasta	33297.6	0.998	2	2	2	0.000169	0.104	IVQAEGEAEAAK	K	M	0.997	90.2	41.1	73	8.09	0	1	0	0	2	1215.62	1297.41		0	225	236	Empty	TRUE
HN-SMG-Mucus	HN-1	02.RAW (F013047)	Prohibitin-2 OS=Homo sapiens GN=PHB2 PE=1 SV=2	Q99623	SwissProt_2012_09.fasta	33297.6	0.998	2	2	2	0.000169	0.104	IYLTADNLVLNLQDESFTR	R	G	0.997	81.1	38.9	79.8	0	0	0	1	0	2	2225.14	3412.51		0	271	289	Empty	TRUE
HN-SMG-Mucus	HN-1	02.RAW (F013047)	Annexin A7 OS=Homo sapiens GN=ANXA7 PE=1 SV=3	P20073	SwissProt_2012_09.fasta	52740.5	1	3	3	3	0.000254	0.0758	AMQGAGTQER	K	V	0.996	40.9	40.4	22.6	2.18	0	1	0	0	2	1048.48	1062.29		0	269	278	Empty	TRUE
HN-SMG-Mucus	HN-1	02.RAW (F013047)	Annexin A7 OS=Homo sapiens GN=ANXA7 PE=1 SV=3	P20073	SwissProt_2012_09.fasta	52740.5	1	3	3	3	0.000254	0.0758	GAGTDDSTLVR	K	I	0.997	46.5	40.8	29.8	2.44	0	1	0	0	2	1091.53	1379.7		0	431	441	Empty	TRUE
HN-SMG-Mucus	HN-1	02.RAW (F013047)	Annexin A7 OS=Homo sapiens GN=ANXA7 PE=1 SV=3	P20073	SwissProt_2012_09.fasta	52740.5	1	3	3	3	0.000254	0.0758	GFGTDEQAIVDVVANR	K	S	0.997	121	39.1	101	8.77	0	1	0	0	2	1690.84	2854.51		0	200	215	Empty	TRUE
HN-SMG-Mucus	HN-1	02.RAW (F013047)	Cytochrome c oxidase subunit 4 isoform 1, mitochondrial OS=Homo sapiens GN=COX4I1 PE=1 SV=1	P13073	SwissProt_2012_09.fasta	19576.8	0.997	2	2	2	0.000169	0.13	SEDFSLPAYMDR	K	R	0.997	46.8	39.9	0	5.13	0	1	0	0	2	1430.63	2571.81		0	30	41	Empty	TRUE
HN-SMG-Mucus	HN-1	02.RAW (F013047)	Cytochrome c oxidase subunit 4 isoform 1, mitochondrial OS=Homo sapiens GN=COX4I1 PE=1 SV=1	P13073	SwissProt_2012_09.fasta	19576.8	0.997	2	2	2	0.000169	0.13	VNPIQGLASK	K	W	0.949	28.1	41	20.2	1.74	0	1	0	0	2	1026.59	1909.49		0	150	159	Empty	TRUE
HN-SMG-Mucus	HN-1	02.RAW (F013047)	Haptoglobin OS=Homo sapiens GN=HP PE=1 SV=1	P00738	SwissProt_2012_09.fasta	45204.9	0.999	2	2	3	0.000254	0.0591	VTSIQDWVQK	K	T	0.997	58.2	40.6	21.6	4.43	0	1	0	0	2	1203.64	2199.9		0	392	401	Empty	TRUE
HN-SMG-Mucus	HN-1	02.RAW (F013047)	Haptoglobin OS=Homo sapiens GN=HP PE=1 SV=1	P00738	SwissProt_2012_09.fasta	45204.9	0.999	2	2	3	0.000254	0.0591	YVMLPVADQDQCIR	K	H	0.997	101	39.9	87.6	13.5	0	2	0	0	2	1707.82	2458.79		0	298	311	Empty	TRUE
HN-SMG-Mucus	HN-1	02.RAW (F013047)	Alpha-2-macroglobulin OS=Homo sapiens GN=A2M PE=1 SV=3	P01023	SwissProt_2012_09.fasta	163290	1	7	7	7	0.000592	0.0611	AIGYLNTGYQR	K	Q	0.997	30.9	40	11.6	3.82	0	1	0	0	2	1255.64	1943.87		0	1004	1014	Empty	TRUE
HN-SMG-Mucus	HN-1	02.RAW (F013047)	Alpha-2-macroglobulin OS=Homo sapiens GN=A2M PE=1 SV=3	P01023	SwissProt_2012_09.fasta	163290	1	7	7	7	0.000592	0.0611	LPPNVVEESAR	K	A	0.997	46.9	40.7	37.8	4.24	0	1	0	0	2	1210.64	1752.02		0	935	945	Empty	TRUE
HN-SMG-Mucus	HN-1	02.RAW (F013047)	Alpha-2-macroglobulin OS=Homo sapiens GN=A2M PE=1 SV=3	P01023	SwissProt_2012_09.fasta	163290	1	7	7	7	0.000592	0.0611	QFSFPLSSEPFQGSYK	K	V	0.997	53.5	39	53.5	3.57	0	1	0	0	2	1848.88	2985		0	189	204	Empty	TRUE
HN-SMG-Mucus	HN-1	02.RAW (F013047)	Alpha-2-macroglobulin OS=Homo sapiens GN=A2M PE=1 SV=3	P01023	SwissProt_2012_09.fasta	163290	1	7	7	7	0.000592	0.0611	SASNMAIVDVK	R	M	0.997	60.3	41	39.4	2.41	0	1	0	0	2	1134.58	1881.31		0	1374	1384	Empty	TRUE
HN-SMG-Mucus	HN-1	02.RAW (F013047)	Alpha-2-macroglobulin OS=Homo sapiens GN=A2M PE=1 SV=3	P01023	SwissProt_2012_09.fasta	163290	1	7	7	7	0.000592	0.0611	SSGSLLNNAIK	R	G	0.997	61.3	40.9	38	5	0	1	0	0	2	1103.61	1895.27		0	1082	1092	Empty	TRUE
HN-SMG-Mucus	HN-1	02.RAW (F013047)	Alpha-2-macroglobulin OS=Homo sapiens GN=A2M PE=1 SV=3	P01023	SwissProt_2012_09.fasta	163290	1	7	7	7	0.000592	0.0611	VSVQLEASPAFLAVPVEK	R	E	0.997	109	39.8	92.6	11.3	0	1	0	0	2	1884.05	3046.77		0	824	841	Empty	TRUE
HN-SMG-Mucus	HN-1	02.RAW (F013047)	Alpha-2-macroglobulin OS=Homo sapiens GN=A2M PE=1 SV=3	P01023	SwissProt_2012_09.fasta	163290	1	7	7	7	0.000592	0.0611	VTAAPQSVCALR	R	A	0.997	72.6	40.9	57.5	0	0	0	1	0	2	1272.67	1760.89		0	587	598	Empty	TRUE
HN-SMG-Mucus	HN-1	02.RAW (F013047)	Prelamin-A/C OS=Homo sapiens GN=LMNA PE=1 SV=1	P02545	SwissProt_2012_09.fasta	74140.7	1	10	11	12	0.00101	0.184	EAALSTALSEK	K	R	0.994	39.4	40.7	28.7	1.72	0	1	0	0	2	1119.59	1810.3		0	145	155	Empty	TRUE
HN-SMG-Mucus	HN-1	02.RAW (F013047)	Prelamin-A/C OS=Homo sapiens GN=LMNA PE=1 SV=1	P02545	SwissProt_2012_09.fasta	74140.7	1	10	11	12	0.00101	0.184	EGDLIAAQAR	K	L	0.994	39.7	40.8	27.7	2.16	0	1	0	0	2	1043.55	1579.39		0	124	133	Empty	TRUE
HN-SMG-Mucus	HN-1	02.RAW (F013047)	Prelamin-A/C OS=Homo sapiens GN=LMNA PE=1 SV=1	P02545	SwissProt_2012_09.fasta	74140.7	1	10	11	12	0.00101	0.184	ITESEEVVSR	R	E	0.997	84.2	40.7	64.6	5.18	0	1	0	0	2	1148.58	1417.54		0	63	72	Empty	TRUE
HN-SMG-Mucus	HN-1	02.RAW (F013047)	Prelamin-A/C OS=Homo sapiens GN=LMNA PE=1 SV=1	P02545	SwissProt_2012_09.fasta	74140.7	1	10	11	12	0.00101	0.184	LADALQELR	R	A	0.997	74.9	40.3	41.5	0	0	0	1	0	2	1028.57	2153.61		0	241	249	Empty	TRUE
HN-SMG-Mucus	HN-1	02.RAW (F013047)	Prelamin-A/C OS=Homo sapiens GN=LMNA PE=1 SV=1	P02545	SwissProt_2012_09.fasta	74140.7	1	10	11	12	0.00101	0.184	LEAALGEAK	K	K	0.997	61.6	41.3	26.2	2.21	0	1	0	0	2	901.499	1494.87		0	172	180	Empty	TRUE
HN-SMG-Mucus	HN-1	02.RAW (F013047)	Prelamin-A/C OS=Homo sapiens GN=LMNA PE=1 SV=1	P02545	SwissProt_2012_09.fasta	74140.7	1	10	11	12	0.00101	0.184	MQQQLDEYQELLDIK	R	L	0.997	101	39.7	84.1	9.96	0	3	0	0	2	1893.93	2889.92		0	352	366	Empty	TRUE
HN-SMG-Mucus	HN-1	02.RAW (F013047)	Prelamin-A/C OS=Homo sapiens GN=LMNA PE=1 SV=1	P02545	SwissProt_2012_09.fasta	74140.7	1	10	11	12	0.00101	0.184	SGAQASSTPLSPTR	R	I	0.972	23.8	39.9	16.7	3.64	0	1	0	0	2	1359.69	1408.22		0	12	25	Empty	TRUE
HN-SMG-Mucus	HN-1	02.RAW (F013047)	Prelamin-A/C OS=Homo sapiens GN=LMNA PE=1 SV=1	P02545	SwissProt_2012_09.fasta	74140.7	1	10	11	12	0.00101	0.184	SNEDQSMGNWQIK	K	R	0.997	53.8	39.5	40.8	0	0	0	1	0	2	1536.67	2036.57		0	458	470	Empty	TRUE
HN-SMG-Mucus	HN-1	02.RAW (F013047)	Prelamin-A/C OS=Homo sapiens GN=LMNA PE=1 SV=1	P02545	SwissProt_2012_09.fasta	74140.7	1	10	11	12	0.00101	0.184	SVGGSGGGSFGDNLVTR	R	S	0.997	105	40.2	97.9	8.44	0	1	0	0	2	1566.75	1990.42		0	628	644	Empty	TRUE
HN-SMG-Mucus	HN-1	02.RAW (F013047)	Prelamin-A/C OS=Homo sapiens GN=LMNA PE=1 SV=1	P02545	SwissProt_2012_09.fasta	74140.7	1	10	11	12	0.00101	0.184	TALINSTGEEVAMR	R	K	0.997	80.3	40.3	78.7	7.92	0	1	0	0	2	1491.75	2062.73		0	528	541	Empty	TRUE
HN-SMG-Mucus	HN-1	02.RAW (F013047)	T-complex protein 1 subunit beta OS=Homo sapiens GN=CCT2 PE=1 SV=4	P78371	SwissProt_2012_09.fasta	57489.9	1	3	3	3	0.000254	0.0897	LAVEAVLR	K	L	0.995	51.5	41.1	16.1	0	0	0	1	0	2	870.541	2166.52		0	182	189	Empty	TRUE
HN-SMG-Mucus	HN-1	02.RAW (F013047)	T-complex protein 1 subunit beta OS=Homo sapiens GN=CCT2 PE=1 SV=4	P78371	SwissProt_2012_09.fasta	57489.9	1	3	3	3	0.000254	0.0897	LGGSLADSYLDEGFLLDK	K	K	0.997	60.6	39.6	59.1	0	0	0	1	0	2	1912.95	3287.54		0	205	222	Empty	TRUE
HN-SMG-Mucus	HN-1	02.RAW (F013047)	T-complex protein 1 subunit beta OS=Homo sapiens GN=CCT2 PE=1 SV=4	P78371	SwissProt_2012_09.fasta	57489.9	1	3	3	3	0.000254	0.0897	MLPTIIADNAGYDSADLVAQLR	R	A	0.902	21.4	39.5	11.2	2.31	0	0	1	0	2	2347.2	3378.5		0	445	466	Empty	TRUE
HN-SMG-Mucus	HN-1	02.RAW (F013047)	Keratin, type II cytoskeletal 8 OS=Homo sapiens GN=KRT8 PE=1 SV=7	P05787	SwissProt_2012_09.fasta	53706.2	1	11	15	16	0.00135	0.267	AQYEDIANR	K	S	0.997	59.4	40.9	41.4	3.47	0	1	0	0	2	1079.51	1440.81		0	265	273	Empty	TRUE
HN-SMG-Mucus	HN-1	02.RAW (F013047)	Keratin, type II cytoskeletal 8 OS=Homo sapiens GN=KRT8 PE=1 SV=7	P05787	SwissProt_2012_09.fasta	53706.2	1	11	15	16	0.00135	0.267	ASLEAAIADAEQR	R	G	0.997	69.4	40.2	54.4	5.39	0	2	1	0	2	1344.68	2352.05		0	329	341	Empty	TRUE
HN-SMG-Mucus	HN-1	02.RAW (F013047)	Keratin, type II cytoskeletal 8 OS=Homo sapiens GN=KRT8 PE=1 SV=7	P05787	SwissProt_2012_09.fasta	53706.2	1	11	15	16	0.00135	0.267	DVDEAYMNK	K	V	0.996	52.1	40.5	39.8	0	0	0	1	0	2	1084.46	1487.01		0	199	207	Empty	TRUE
HN-SMG-Mucus	HN-1	02.RAW (F013047)	Keratin, type II cytoskeletal 8 OS=Homo sapiens GN=KRT8 PE=1 SV=7	P05787	SwissProt_2012_09.fasta	53706.2	1	11	15	16	0.00135	0.267	EYQELMNVK	R	L	0.997	60	40.2	25.2	2	0	2	0	0	2	1153.56	1741.62		0	373	381	Empty	FALSE	P02538
HN-SMG-Mucus	HN-1	02.RAW (F013047)	Keratin, type II cytoskeletal 8 OS=Homo sapiens GN=KRT8 PE=1 SV=7	P05787	SwissProt_2012_09.fasta	53706.2	1	11	15	16	0.00135	0.267	LEAELGNMQGLVEDFK	K	N	0.997	108	39.8	98.5	0	0	1	1	0	2	1808.87	2865.72		0	161	176	Empty	TRUE
HN-SMG-Mucus	HN-1	02.RAW (F013047)	Keratin, type II cytoskeletal 8 OS=Homo sapiens GN=KRT8 PE=1 SV=7	P05787	SwissProt_2012_09.fasta	53706.2	1	11	15	16	0.00135	0.267	LEGLTDEINFLR	R	Q	0.997	99.9	39.8	83.9	6.49	0	1	1	0	2	1419.75	3076.12		0	214	225	Empty	TRUE
HN-SMG-Mucus	HN-1	02.RAW (F013047)	Keratin, type II cytoskeletal 8 OS=Homo sapiens GN=KRT8 PE=1 SV=7	P05787	SwissProt_2012_09.fasta	53706.2	1	11	15	16	0.00135	0.267	LQAEIEGLK	R	G	0.979	52.2	41.4	18.7	0	0	1	0	0	2	1000.57	1926.19		0	317	325	Empty	TRUE
HN-SMG-Mucus	HN-1	02.RAW (F013047)	Keratin, type II cytoskeletal 8 OS=Homo sapiens GN=KRT8 PE=1 SV=7	P05787	SwissProt_2012_09.fasta	53706.2	1	11	15	16	0.00135	0.267	LSELEAALQR	K	A	0.997	101	40.6	60.5	3.41	0	1	0	0	2	1129.62	2172.13		0	353	362	Empty	TRUE
HN-SMG-Mucus	HN-1	02.RAW (F013047)	Keratin, type II cytoskeletal 8 OS=Homo sapiens GN=KRT8 PE=1 SV=7	P05787	SwissProt_2012_09.fasta	53706.2	1	11	15	16	0.00135	0.267	SNMDNMFESYINNLR	R	R	0.997	34.1	39.5	34	4.4	0	1	0	0	2	1879.79	2682.51		0	134	148	Empty	TRUE
HN-SMG-Mucus	HN-1	02.RAW (F013047)	Keratin, type II cytoskeletal 8 OS=Homo sapiens GN=KRT8 PE=1 SV=7	P05787	SwissProt_2012_09.fasta	53706.2	1	11	15	16	0.00135	0.267	TEMENEFVLIK	R	K	0.997	47.9	40.7	31.5	6.74	0	2	0	0	2	1352.68	2498.54		0	187	197	Empty	TRUE
HN-SMG-Mucus	HN-1	02.RAW (F013047)	Keratin, type II cytoskeletal 8 OS=Homo sapiens GN=KRT8 PE=1 SV=7	P05787	SwissProt_2012_09.fasta	53706.2	1	11	15	16	0.00135	0.267	VELESRLEGLTDEINFLR	K	Q	0.989	26.9	39.7	21.2	2.07	0	0	1	0	2	2133.12	3130.26		0	208	225	Empty	TRUE
HN-SMG-Mucus	HN-1	02.RAW (F013047)	Keratin, type II cytoskeletal 8 OS=Homo sapiens GN=KRT8 PE=1 SV=7	P05787	SwissProt_2012_09.fasta	53706.2	1	11	15	16	0.00135	0.267	YEELQSLAGK	K	H	0.997	73.9	40.4	17.3	0	0	0	1	0	2	1137.58	1869.79		0	286	295	Empty	TRUE
HN-SMG-Mucus	HN-1	02.RAW (F013047)	Keratin, type I cytoskeletal 18 OS=Homo sapiens GN=KRT18 PE=1 SV=2	P05783	SwissProt_2012_09.fasta	48059	1	4	6	7	0.000592	0.205	AQYDELAR	R	K	0.997	43.6	40.8	15.4	2.33	0	1	0	0	2	965.469	1496.69		0	254	261	Empty	TRUE
HN-SMG-Mucus	HN-1	02.RAW (F013047)	Keratin, type I cytoskeletal 18 OS=Homo sapiens GN=KRT18 PE=1 SV=2	P05783	SwissProt_2012_09.fasta	48059	1	4	6	7	0.000592	0.205	GGMGSGGLATGIAGGLAGMGGIQNEK	R	E	0.997	129	39	123	0	0	1	1	0	2	2277.1	2793.83		0	56	81	Empty	TRUE
HN-SMG-Mucus	HN-1	02.RAW (F013047)	Keratin, type I cytoskeletal 18 OS=Homo sapiens GN=KRT18 PE=1 SV=2	P05783	SwissProt_2012_09.fasta	48059	1	4	6	7	0.000592	0.205	IVLQIDNAR	R	L	0.997	68.1	40.3	41.4	2.82	0	1	1	0	2	1041.61	1977.88		0	150	158	Empty	FALSE	P08727
HN-SMG-Mucus	HN-1	02.RAW (F013047)	Keratin, type I cytoskeletal 18 OS=Homo sapiens GN=KRT18 PE=1 SV=2	P05783	SwissProt_2012_09.fasta	48059	1	4	6	7	0.000592	0.205	LAADDFR	R	V	0.996	53.3	41.1	35.7	0	0	0	1	0	2	807.4	1614.26		0	159	165	Empty	FALSE	Q04695,P13645,P19012,P08727,P13646,P02533,P08779,Q2M2I5
HN-SMG-Mucus	HN-1	02.RAW (F013047)	Keratin, type I cytoskeletal 18 OS=Homo sapiens GN=KRT18 PE=1 SV=2	P05783	SwissProt_2012_09.fasta	48059	1	4	6	7	0.000592	0.205	LLEDGEDFNLGDALDSSNSMQTIQK	R	T	0.997	133	37.4	129	16.7	0	2	0	0	2	2756.26	2832.77		0	383	407	Empty	TRUE
HN-SMG-Mucus	HN-1	02.RAW (F013047)	Keratin, type I cytoskeletal 18 OS=Homo sapiens GN=KRT18 PE=1 SV=2	P05783	SwissProt_2012_09.fasta	48059	1	4	6	7	0.000592	0.205	TVQSLEIDLDSMR	R	N	0.997	74.2	40	62.2	0	0	0	2	0	2	1522.74	2541.03		0	302	314	Empty	TRUE
HN-SMG-Mucus	HN-1	02.RAW (F013047)	Prothymosin alpha OS=Homo sapiens GN=PTMA PE=1 SV=2	P06454	SwissProt_2012_09.fasta	12202.5	0.998	2	2	2	0.000169	0.117	AAEDDEDDDVDTK	R	K	0.997	111	40.4	95.4	10	0	1	0	0	2	1437.55	1150.67		0	91	103	Empty	TRUE
HN-SMG-Mucus	HN-1	02.RAW (F013047)	Prothymosin alpha OS=Homo sapiens GN=PTMA PE=1 SV=2	P06454	SwissProt_2012_09.fasta	12202.5	0.998	2	2	2	0.000169	0.117	AEDDEDDDVDTK	A	K	0.997	0	0	0	6.11	0	1	0	0	1	1366.51	1120.98		0	92	103	Empty	TRUE
HN-SMG-Mucus	HN-1	02.RAW (F013047)	IgGFc-binding protein OS=Homo sapiens GN=FCGBP PE=1 SV=3	Q9Y6R7	SwissProt_2012_09.fasta	571983	1	9	10	11	0.00093	0.0241	AIGYATAADCGR	K	T	0.997	71.2	40.4	61.8	0	0	0	1	0	2	1225.56	1551.21		0	423	434	Empty	TRUE
HN-SMG-Mucus	HN-1	02.RAW (F013047)	IgGFc-binding protein OS=Homo sapiens GN=FCGBP PE=1 SV=3	Q9Y6R7	SwissProt_2012_09.fasta	571983	1	9	10	11	0.00093	0.0241	APGWDPLCWDECR	R	G	0.997	106	39.9	97.1	10.9	0	1	0	0	2	1661.68	3021.4		0	1846	1858	Empty	TRUE
HN-SMG-Mucus	HN-1	02.RAW (F013047)	IgGFc-binding protein OS=Homo sapiens GN=FCGBP PE=1 SV=3	Q9Y6R7	SwissProt_2012_09.fasta	571983	1	9	10	11	0.00093	0.0241	GNPAVSYVR	R	V	0.997	56.7	41.5	45.1	0	0	0	1	0	2	962.505	1512.26		0	1725	1733	Empty	TRUE
HN-SMG-Mucus	HN-1	02.RAW (F013047)	IgGFc-binding protein OS=Homo sapiens GN=FCGBP PE=1 SV=3	Q9Y6R7	SwissProt_2012_09.fasta	571983	1	9	10	11	0.00093	0.0241	LPVVLANGQIR	K	A	0.997	54.9	40	44	5.92	0	1	0	0	2	1179.72	2296.08		0	1338	1348	Empty	TRUE
HN-SMG-Mucus	HN-1	02.RAW (F013047)	IgGFc-binding protein OS=Homo sapiens GN=FCGBP PE=1 SV=3	Q9Y6R7	SwissProt_2012_09.fasta	571983	1	9	10	11	0.00093	0.0241	NEVTYDPYLVLIPDVAAYCPAYVVK	R	S	0.997	94.5	37.3	86.6	0	0	0	1	0	2	2872.45	3799.27		0	325	349	Empty	TRUE
HN-SMG-Mucus	HN-1	02.RAW (F013047)	IgGFc-binding protein OS=Homo sapiens GN=FCGBP PE=1 SV=3	Q9Y6R7	SwissProt_2012_09.fasta	571983	1	9	10	11	0.00093	0.0241	VNGVLTALPVSVADGR	R	I	0.997	80	40.4	74	7.23	0	2	1	0	2	1567.88	2738.14		0	1756	1771	Empty	TRUE
HN-SMG-Mucus	HN-1	02.RAW (F013047)	IgGFc-binding protein OS=Homo sapiens GN=FCGBP PE=1 SV=3	Q9Y6R7	SwissProt_2012_09.fasta	571983	1	9	10	11	0.00093	0.0241	VTVNGVDMK	K	L	0.997	61.5	41.2	46.8	2.35	0	1	0	0	2	978.493	1289.81		0	1329	1337	Empty	TRUE
HN-SMG-Mucus	HN-1	02.RAW (F013047)	IgGFc-binding protein OS=Homo sapiens GN=FCGBP PE=1 SV=3	Q9Y6R7	SwissProt_2012_09.fasta	571983	1	9	10	11	0.00093	0.0241	YYPLGEVFYPGPECER	R	R	0.997	74.5	39	64.9	0	0	0	1	0	2	1975.89	2963.54		0	4800	4815	Empty	TRUE
HN-SMG-Mucus	HN-1	02.RAW (F013047)	IgGFc-binding protein OS=Homo sapiens GN=FCGBP PE=1 SV=3	Q9Y6R7	SwissProt_2012_09.fasta	571983	1	9	10	11	0.00093	0.0241	YYPLGQTFYPGPGCDSLCR	R	C	0.997	65.1	38.5	57.6	0	0	0	1	0	2	2250.99	2805.46		0	2398	2416	Empty	TRUE
HN-SMG-Mucus	HN-1	02.RAW (F013047)	Elongation factor 1-alpha 1 OS=Homo sapiens GN=EEF1A1 PE=1 SV=1	P68104,Q5VTE0	SwissProt_2012_09.fasta	50141.2	0.999	2	2	2	0.000169	0.0931	IGGIGTVPVGR	K	V	0.997	63	40.9	49.9	0	0	0	1	0	2	1025.61	1949.73		0	256	266	Empty	TRUE
HN-SMG-Mucus	HN-1	02.RAW (F013047)	Elongation factor 1-alpha 1 OS=Homo sapiens GN=EEF1A1 PE=1 SV=1	P68104,Q5VTE0	SwissProt_2012_09.fasta	50141.2	0.999	2	2	2	0.000169	0.0931	IGYNPDTVAFVPISGWNGDNMLEPSANMPWFK	K	G	0.997	58	38.3	53.2	6.96	0	0	1	0	2	3599.66	3621.48		0	181	212	Empty	TRUE
HN-SMG-Mucus	HN-1	02.RAW (F013047)	Annexin A2 OS=Homo sapiens GN=ANXA2 PE=1 SV=2	P07355	SwissProt_2012_09.fasta	38606.1	1	4	5	7	0.000592	0.153	AEDGSVIDYELIDQDAR	R	D	0.997	62	39.6	28.4	6.77	0	1	0	0	2	1908.88	2610.51		0	180	196	Empty	TRUE
HN-SMG-Mucus	HN-1	02.RAW (F013047)	Annexin A2 OS=Homo sapiens GN=ANXA2 PE=1 SV=2	P07355	SwissProt_2012_09.fasta	38606.1	1	4	5	7	0.000592	0.153	GLGTDEDSLIEIICSR	K	T	0.997	103	39.8	82.6	9.41	0	1	3	0	2	1777.86	3260.51		0	120	135	Empty	TRUE
HN-SMG-Mucus	HN-1	02.RAW (F013047)	Annexin A2 OS=Homo sapiens GN=ANXA2 PE=1 SV=2	P07355	SwissProt_2012_09.fasta	38606.1	1	4	5	7	0.000592	0.153	QDIAFAYQR	R	R	0.996	40.6	40.4	24.8	2.55	0	1	0	0	2	1111.55	1930.89		0	69	77	Empty	TRUE
HN-SMG-Mucus	HN-1	02.RAW (F013047)	Annexin A2 OS=Homo sapiens GN=ANXA2 PE=1 SV=2	P07355	SwissProt_2012_09.fasta	38606.1	1	4	5	7	0.000592	0.153	TNQELQEINR	R	V	0.997	71.4	40.7	48.7	5.09	0	1	0	0	2	1244.62	1495.25		0	136	145	Empty	TRUE
HN-SMG-Mucus	HN-1	02.RAW (F013047)	WD repeat-containing protein 1 OS=Homo sapiens GN=WDR1 PE=1 SV=4	O75083	SwissProt_2012_09.fasta	66193.2	0.998	2	2	2	0.000169	0.0479	LATGSDDNCAAFFEGPPFK	R	F	0.997	44	39.4	32.5	4.02	0	1	0	0	2	2043.91	2836.41		0	162	180	Empty	TRUE
HN-SMG-Mucus	HN-1	02.RAW (F013047)	WD repeat-containing protein 1 OS=Homo sapiens GN=WDR1 PE=1 SV=4	O75083	SwissProt_2012_09.fasta	66193.2	0.998	2	2	2	0.000169	0.0479	VFASLPQVER	K	G	0.997	29.3	40.9	11.4	4.57	0	1	0	0	2	1145.63	2210.6		0	8	17	Empty	TRUE
HN-SMG-Mucus	HN-1	02.RAW (F013047)	Heat shock 70 kDa protein 1A/1B OS=Homo sapiens GN=HSPA1A PE=1 SV=5	P08107	SwissProt_2012_09.fasta	70054	1	5	6	6	0.000507	0.122	ELEQVCNPIISGLYQGAGGPGPGGFGAQGPK	K	G	0.997	139	39.4	128	0	0	1	0	0	2	3055.49	3112.76		0	598	628	Empty	TRUE
HN-SMG-Mucus	HN-1	02.RAW (F013047)	Heat shock 70 kDa protein 1A/1B OS=Homo sapiens GN=HSPA1A PE=1 SV=5	P08107	SwissProt_2012_09.fasta	70054	1	5	6	6	0.000507	0.122	IINEPTAAAIAYGLDR	R	T	0.997	79.1	39.7	70.6	7.92	0	1	0	0	2	1687.9	2732.22		0	172	187	Empty	TRUE
HN-SMG-Mucus	HN-1	02.RAW (F013047)	Heat shock 70 kDa protein 1A/1B OS=Homo sapiens GN=HSPA1A PE=1 SV=5	P08107	SwissProt_2012_09.fasta	70054	1	5	6	6	0.000507	0.122	MVQEAEK	R	Y	0.961	48.6	41.3	17.5	0	0	2	0	0	2	850.398	1021.27		0	518	524	Empty	TRUE	P11142
HN-SMG-Mucus	HN-1	02.RAW (F013047)	Heat shock 70 kDa protein 1A/1B OS=Homo sapiens GN=HSPA1A PE=1 SV=5	P08107	SwissProt_2012_09.fasta	70054	1	5	6	6	0.000507	0.122	TTPSYVAFTDTER	R	L	0.997	43.3	40.6	37.4	4.04	0	1	0	0	2	1487.7	2114.75		0	37	49	Empty	TRUE	P11142
HN-SMG-Mucus	HN-1	02.RAW (F013047)	Heat shock 70 kDa protein 1A/1B OS=Homo sapiens GN=HSPA1A PE=1 SV=5	P08107	SwissProt_2012_09.fasta	70054	1	5	6	6	0.000507	0.122	VEIIANDQGNR	K	T	0.997	68.1	40.9	0	3.62	0	1	0	0	2	1228.63	1510.85		0	26	36	Empty	TRUE	P11142,P11021
HN-SMG-Mucus	HN-1	02.RAW (F013047)	Pyruvate kinase isozymes M1/M2 OS=Homo sapiens GN=PKM PE=1 SV=4	P14618	SwissProt_2012_09.fasta	57937.5	1	7	8	8	0.000676	0.181	AEGSDVANAVLDGADCIMLSGETAK	R	G	0.997	139	38.2	126	17.6	0	2	0	0	2	2510.14	3074.86		0	343	367	Empty	TRUE
HN-SMG-Mucus	HN-1	02.RAW (F013047)	Pyruvate kinase isozymes M1/M2 OS=Homo sapiens GN=PKM PE=1 SV=4	P14618	SwissProt_2012_09.fasta	57937.5	1	7	8	8	0.000676	0.181	DPVQEAWAEDVDLR	K	V	0.997	79.8	40.2	67.7	15	0	1	0	0	2	1642.77	2710.47		0	476	489	Empty	TRUE
HN-SMG-Mucus	HN-1	02.RAW (F013047)	Pyruvate kinase isozymes M1/M2 OS=Homo sapiens GN=PKM PE=1 SV=4	P14618	SwissProt_2012_09.fasta	57937.5	1	7	8	8	0.000676	0.181	FDEILEASDGIMVAR	R	G	0.997	51.8	39.4	41.7	4.82	0	1	0	0	2	1665.82	2872.2		0	280	294	Empty	TRUE
HN-SMG-Mucus	HN-1	02.RAW (F013047)	Pyruvate kinase isozymes M1/M2 OS=Homo sapiens GN=PKM PE=1 SV=4	P14618	SwissProt_2012_09.fasta	57937.5	1	7	8	8	0.000676	0.181	GDYPLEAVR	K	M	0.997	71.1	40.6	52.7	4.92	0	1	0	0	2	1019.52	1931.99		0	368	376	Empty	TRUE
HN-SMG-Mucus	HN-1	02.RAW (F013047)	Pyruvate kinase isozymes M1/M2 OS=Homo sapiens GN=PKM PE=1 SV=4	P14618	SwissProt_2012_09.fasta	57937.5	1	7	8	8	0.000676	0.181	LDIDSPPITAR	R	N	0.997	65.4	39.8	44.5	4.01	0	1	0	0	2	1197.65	2147.87		0	33	43	Empty	TRUE
HN-SMG-Mucus	HN-1	02.RAW (F013047)	Pyruvate kinase isozymes M1/M2 OS=Homo sapiens GN=PKM PE=1 SV=4	P14618	SwissProt_2012_09.fasta	57937.5	1	7	8	8	0.000676	0.181	NTGIICTIGPASR	R	S	0.997	86.9	40.4	63.3	9.52	0	1	0	0	2	1359.71	2047.45		0	44	56	Empty	TRUE
HN-SMG-Mucus	HN-1	02.RAW (F013047)	Pyruvate kinase isozymes M1/M2 OS=Homo sapiens GN=PKM PE=1 SV=4	P14618	SwissProt_2012_09.fasta	57937.5	1	7	8	8	0.000676	0.181	VNFAMNVGK	R	A	0.954	29.9	40.2	0	1.68	0	1	0	0	2	995.498	1581.88		0	490	498	Empty	TRUE
HN-SMG-Mucus	HN-1	02.RAW (F013047)	Keratin, type I cytoskeletal 19 OS=Homo sapiens GN=KRT19 PE=1 SV=4	P08727	SwissProt_2012_09.fasta	44107.1	1	17	21	27	0.00228	0.525	AALEDTLAETEAR	K	F	0.997	98.3	40.4	82.5	8.11	0	3	0	0	2	1389.69	4718.55		0	318	330	Empty	TRUE
HN-SMG-Mucus	HN-1	02.RAW (F013047)	Keratin, type I cytoskeletal 19 OS=Homo sapiens GN=KRT19 PE=1 SV=4	P08727	SwissProt_2012_09.fasta	44107.1	1	17	21	27	0.00228	0.525	ALEAANGELEVK	R	I	0.997	94.5	40.5	73.9	6.18	0	1	0	0	2	1243.65	1859.87		0	100	111	Empty	TRUE
HN-SMG-Mucus	HN-1	02.RAW (F013047)	Keratin, type I cytoskeletal 19 OS=Homo sapiens GN=KRT19 PE=1 SV=4	P08727	SwissProt_2012_09.fasta	44107.1	1	17	21	27	0.00228	0.525	DAEAWFTSR	K	T	0.997	70.4	40.4	56.2	0	0	0	1	0	2	1082.49	2296.63		0	266	274	Empty	TRUE
HN-SMG-Mucus	HN-1	02.RAW (F013047)	Keratin, type I cytoskeletal 19 OS=Homo sapiens GN=KRT19 PE=1 SV=4	P08727	SwissProt_2012_09.fasta	44107.1	1	17	21	27	0.00228	0.525	FGPGVAFR	R	A	0.997	50.3	41.2	30.4	4.92	0	1	0	0	2	850.457	2058.93		0	25	32	Empty	TRUE
HN-SMG-Mucus	HN-1	02.RAW (F013047)	Keratin, type I cytoskeletal 19 OS=Homo sapiens GN=KRT19 PE=1 SV=4	P08727	SwissProt_2012_09.fasta	44107.1	1	17	21	27	0.00228	0.525	FVSSSSSGAYGGGYGGVLTASDGLLAGNEK	R	L	0.997	106	37.7	102	16.2	0	1	0	0	2	2808.33	2873.58		0	52	81	Empty	TRUE
HN-SMG-Mucus	HN-1	02.RAW (F013047)	Keratin, type I cytoskeletal 19 OS=Homo sapiens GN=KRT19 PE=1 SV=4	P08727	SwissProt_2012_09.fasta	44107.1	1	17	21	27	0.00228	0.525	GQVGGQVSVEVDSAPGTDLAK	R	I	0.997	105	39.3	81.3	13.3	0	2	0	0	2	2014.01	2232.24		0	227	247	Empty	TRUE
HN-SMG-Mucus	HN-1	02.RAW (F013047)	Keratin, type I cytoskeletal 19 OS=Homo sapiens GN=KRT19 PE=1 SV=4	P08727	SwissProt_2012_09.fasta	44107.1	1	17	21	27	0.00228	0.525	ILGATIENSR	K	I	0.997	82.4	41.1	57.2	2.74	0	1	0	0	2	1073.6	1728.63		0	141	150	Empty	TRUE
HN-SMG-Mucus	HN-1	02.RAW (F013047)	Keratin, type I cytoskeletal 19 OS=Homo sapiens GN=KRT19 PE=1 SV=4	P08727	SwissProt_2012_09.fasta	44107.1	1	17	21	27	0.00228	0.525	IVLQIDNAR	R	L	0.997	68.1	40.3	41.4	2.82	0	1	1	0	2	1041.61	1977.88		0	151	159	Empty	TRUE	P05783
HN-SMG-Mucus	HN-1	02.RAW (F013047)	Keratin, type I cytoskeletal 19 OS=Homo sapiens GN=KRT19 PE=1 SV=4	P08727	SwissProt_2012_09.fasta	44107.1	1	17	21	27	0.00228	0.525	LAADDFR	R	T	0.996	53.3	41.1	35.7	0	0	0	1	0	2	807.4	1614.26		0	160	166	Empty	TRUE	Q04695,P13645,P19012,P13646,P02533,P05783,P08779,Q2M2I5
HN-SMG-Mucus	HN-1	02.RAW (F013047)	Keratin, type I cytoskeletal 19 OS=Homo sapiens GN=KRT19 PE=1 SV=4	P08727	SwissProt_2012_09.fasta	44107.1	1	17	21	27	0.00228	0.525	LASYLDK	R	V	0.903	42.7	40.7	0	0	0	1	0	0	2	809.44	1552.84		0	91	97	Empty	TRUE	Q04695,P13645,P19012,P02533,P35527,P08779
HN-SMG-Mucus	HN-1	02.RAW (F013047)	Keratin, type I cytoskeletal 19 OS=Homo sapiens GN=KRT19 PE=1 SV=4	P08727	SwissProt_2012_09.fasta	44107.1	1	17	21	27	0.00228	0.525	LTMQNLNDR	K	L	0.997	76.8	41.3	0	2.77	0	3	0	0	2	1104.55	1283.4		0	82	90	Empty	TRUE	P19012,P13646
HN-SMG-Mucus	HN-1	02.RAW (F013047)	Keratin, type I cytoskeletal 19 OS=Homo sapiens GN=KRT19 PE=1 SV=4	P08727	SwissProt_2012_09.fasta	44107.1	1	17	21	27	0.00228	0.525	MSVEADINGLR	R	R	0.997	109	40.7	72.5	6.85	0	1	0	0	2	1204.6	2213.79		0	177	187	Empty	TRUE	P02533
HN-SMG-Mucus	HN-1	02.RAW (F013047)	Keratin, type I cytoskeletal 19 OS=Homo sapiens GN=KRT19 PE=1 SV=4	P08727	SwissProt_2012_09.fasta	44107.1	1	17	21	27	0.00228	0.525	QSSATSSFGGLGGGSVR	R	F	0.997	116	39.4	105	10	0	1	0	0	2	1554.75	1920.23		0	8	24	Empty	TRUE
HN-SMG-Mucus	HN-1	02.RAW (F013047)	Keratin, type I cytoskeletal 19 OS=Homo sapiens GN=KRT19 PE=1 SV=4	P08727	SwissProt_2012_09.fasta	44107.1	1	17	21	27	0.00228	0.525	SQYEVMAEQNR	R	K	0.997	82.3	40.2	71.6	8.4	0	1	0	0	2	1354.61	1557.82		0	254	264	Empty	TRUE
HN-SMG-Mucus	HN-1	02.RAW (F013047)	Keratin, type I cytoskeletal 19 OS=Homo sapiens GN=KRT19 PE=1 SV=4	P08727	SwissProt_2012_09.fasta	44107.1	1	17	21	27	0.00228	0.525	TDLEMQIEGLK	R	E	0.997	50.7	40.8	31.2	6.8	0	1	0	0	2	1276.65	2493.87		0	198	208	Empty	TRUE	P08779
HN-SMG-Mucus	HN-1	02.RAW (F013047)	Keratin, type I cytoskeletal 19 OS=Homo sapiens GN=KRT19 PE=1 SV=4	P08727	SwissProt_2012_09.fasta	44107.1	1	17	21	27	0.00228	0.525	TLQGLEIELQSQLSMK	R	A	0.997	116	39.4	103	0	0	2	2	0	2	1817.97	3138.62		0	302	317	Empty	TRUE	P13646
HN-SMG-Mucus	HN-1	02.RAW (F013047)	Keratin, type I cytoskeletal 19 OS=Homo sapiens GN=KRT19 PE=1 SV=4	P08727	SwissProt_2012_09.fasta	44107.1	1	17	21	27	0.00228	0.525	VLDELTLAR	R	T	0.997	85.9	41.1	57.3	3.72	0	2	0	0	2	1029.59	2269.75		0	189	197	Empty	TRUE	Q04695,P19012,P02533,P08779
HN-SMG-Mucus	HN-1	02.RAW (F013047)	Peroxiredoxin-2 OS=Homo sapiens GN=PRDX2 PE=1 SV=5	P32119	SwissProt_2012_09.fasta	21892.4	0.999	2	2	2	0.000169	0.187	EGGLGPLNIPLLADVTR	K	R	0.997	52.9	40	50.6	9.06	0	1	0	0	2	1734.98	3707.39		0	93	109	Empty	TRUE
HN-SMG-Mucus	HN-1	02.RAW (F013047)	Peroxiredoxin-2 OS=Homo sapiens GN=PRDX2 PE=1 SV=5	P32119	SwissProt_2012_09.fasta	21892.4	0.999	2	2	2	0.000169	0.187	LSEDYGVLK	R	T	0.913	42.8	40.1	26	0	0	1	0	0	2	1023.54	1892.39		0	111	119	Empty	TRUE
HN-SMG-Mucus	HN-1	02.RAW (F013047)	Peroxiredoxin-2 OS=Homo sapiens GN=PRDX2 PE=1 SV=5	P32119	SwissProt_2012_09.fasta	21892.4	0.999	2	2	2	0.000169	0.187	QITVNDLPVGR	R	S	0.997	58.1	40.3	40.6	0	0	0	1	0	2	1211.67	2175.31		0	140	150	Empty	FALSE	Q06830
HN-SMG-Mucus	HN-1	02.RAW (F013047)	Neutral alpha-glucosidase AB OS=Homo sapiens GN=GANAB PE=1 SV=3	Q14697	SwissProt_2012_09.fasta	106876	0.998	2	2	2	0.000169	0.0254	DENSVELTMAEGPYK	R	I	0.997	29.1	40	20.9	3.59	0	1	0	0	2	1682.76	2341.22		0	134	148	Empty	TRUE
HN-SMG-Mucus	HN-1	02.RAW (F013047)	Neutral alpha-glucosidase AB OS=Homo sapiens GN=GANAB PE=1 SV=3	Q14697	SwissProt_2012_09.fasta	106876	0.998	2	2	2	0.000169	0.0254	VTEGGEPYR	K	L	0.997	54.3	40.8	40.1	3.64	0	1	0	0	2	1007.48	1242.2		0	270	278	Empty	TRUE
HN-SMG-Mucus	HN-1	02.RAW (F013047)	78 kDa glucose-regulated protein OS=Homo sapiens GN=HSPA5 PE=1 SV=2	P11021	SwissProt_2012_09.fasta	72334.7	1	4	4	4	0.000338	0.121	IEIESFYEGEDFSETLTR	R	A	0.997	104	39.2	95.7	14.9	0	1	0	0	2	2164.99	3083.82		0	307	324	Empty	TRUE
HN-SMG-Mucus	HN-1	02.RAW (F013047)	78 kDa glucose-regulated protein OS=Homo sapiens GN=HSPA5 PE=1 SV=2	P11021	SwissProt_2012_09.fasta	72334.7	1	4	4	4	0.000338	0.121	ITPSYVAFTPEGER	R	L	0.976	29.1	39.8	25.5	2.08	0	1	0	0	2	1566.78	2315.51		0	61	74	Empty	TRUE
HN-SMG-Mucus	HN-1	02.RAW (F013047)	78 kDa glucose-regulated protein OS=Homo sapiens GN=HSPA5 PE=1 SV=2	P11021	SwissProt_2012_09.fasta	72334.7	1	4	4	4	0.000338	0.121	LYGSAGPPPTGEEDTAEKDEL	K	-	0.997	118	38.4	110	0	0	0	1	0	2	2175.99	2089.39		0	634	654	Empty	TRUE
HN-SMG-Mucus	HN-1	02.RAW (F013047)	78 kDa glucose-regulated protein OS=Homo sapiens GN=HSPA5 PE=1 SV=2	P11021	SwissProt_2012_09.fasta	72334.7	1	4	4	4	0.000338	0.121	NQLTSNPENTVFDAK	K	R	0.997	108	39.8	94.3	10.9	0	1	0	0	2	1677.81	2101.55		0	82	96	Empty	TRUE
HN-SMG-Mucus	HN-1	02.RAW (F013047)	78 kDa glucose-regulated protein OS=Homo sapiens GN=HSPA5 PE=1 SV=2	P11021	SwissProt_2012_09.fasta	72334.7	1	4	4	4	0.000338	0.121	VEIIANDQGNR	R	I	0.997	68.1	40.9	0	3.62	0	1	0	0	2	1228.63	1510.85		0	50	60	Empty	FALSE	P11142,P08107
HN-SMG-Mucus	HN-1	02.RAW (F013047)	Erlin-2 OS=Homo sapiens GN=ERLIN2 PE=1 SV=1	O94905	SwissProt_2012_09.fasta	37840.4	0.998	2	2	2	0.000169	0.0708	ISEIEDAAFLAR	K	E	0.997	57.7	40.5	44	5.44	0	1	0	0	2	1334.7	2528.6		0	242	253	Empty	TRUE
HN-SMG-Mucus	HN-1	02.RAW (F013047)	Erlin-2 OS=Homo sapiens GN=ERLIN2 PE=1 SV=1	O94905	SwissProt_2012_09.fasta	37840.4	0.998	2	2	2	0.000169	0.0708	SVQTTLQTDEVK	K	N	0.997	91.4	40.4	66.7	6.8	0	1	0	0	2	1348.7	1688.83		0	61	72	Empty	TRUE
HN-SMG-Mucus	HN-1	02.RAW (F013047)	Beta-2-glycoprotein 1 OS=Homo sapiens GN=APOH PE=1 SV=3	P02749	SwissProt_2012_09.fasta	38298.5	1	2	2	2	0.000169	0.0667	TDASDVKPC	K	-	0.997	45.8	41	23.6	3	0	1	0	0	2	992.436	1161.5		0	337	345	Empty	TRUE
HN-SMG-Mucus	HN-1	02.RAW (F013047)	Beta-2-glycoprotein 1 OS=Homo sapiens GN=APOH PE=1 SV=3	P02749	SwissProt_2012_09.fasta	38298.5	1	2	2	2	0.000169	0.0667	VCPFAGILENGAVR	R	Y	0.997	78	40.1	50	7.7	0	1	0	0	2	1502.78	2852.05		0	83	96	Empty	TRUE
HN-SMG-Mucus	HN-1	02.RAW (F013047)	Rab GDP dissociation inhibitor beta OS=Homo sapiens GN=GDI2 PE=1 SV=2	P50395	SwissProt_2012_09.fasta	50665.5	0.998	2	2	2	0.000169	0.0607	LYSESLAR	K	Y	0.997	53.5	40.8	32.1	0	0	0	1	0	2	938.494	1566.01		0	211	218	Empty	TRUE
HN-SMG-Mucus	HN-1	02.RAW (F013047)	Rab GDP dissociation inhibitor beta OS=Homo sapiens GN=GDI2 PE=1 SV=2	P50395	SwissProt_2012_09.fasta	50665.5	0.998	2	2	2	0.000169	0.0607	SPYLYPLYGLGELPQGFAR	K	L	0.997	122	39.3	115	18	0	1	0	0	2	2141.11	3577.84		0	222	240	Empty	TRUE
HN-SMG-Mucus	HN-1	02.RAW (F013047)	Ribosome-binding protein 1 OS=Homo sapiens GN=RRBP1 PE=1 SV=4	Q9P2E9	SwissProt_2012_09.fasta	152471	1	2	2	2	0.000169	0.0213	DALNQATSQVESK	R	Q	0.997	75.1	40.6	61	10.5	0	1	0	0	2	1390.68	1736.15		0	807	819	Empty	TRUE
HN-SMG-Mucus	HN-1	02.RAW (F013047)	Ribosome-binding protein 1 OS=Homo sapiens GN=RRBP1 PE=1 SV=4	Q9P2E9	SwissProt_2012_09.fasta	152471	1	2	2	2	0.000169	0.0213	TAGPLESSETEEASQLK	R	E	0.997	80.6	40.1	71.2	7.19	0	1	0	0	2	1776.85	1932.73		0	1334	1350	Empty	TRUE
HN-SMG-Mucus	HN-1	02.RAW (F013047)	Triosephosphate isomerase OS=Homo sapiens GN=TPI1 PE=1 SV=3	P60174	SwissProt_2012_09.fasta	30790.8	1	4	4	5	0.000423	0.22	SNVSDAVAQSTR	K	I	0.997	108	40.9	86.9	8.89	0	1	0	0	2	1234.6	1428.49		0	232	243	Empty	TRUE
HN-SMG-Mucus	HN-1	02.RAW (F013047)	Triosephosphate isomerase OS=Homo sapiens GN=TPI1 PE=1 SV=3	P60174	SwissProt_2012_09.fasta	30790.8	1	4	4	5	0.000423	0.22	VPADTEVVCAPPTAYIDFAR	K	Q	0.997	74.1	39.2	68.7	0	0	0	1	0	2	2192.07	2918.18		0	71	90	Empty	TRUE
HN-SMG-Mucus	HN-1	02.RAW (F013047)	Triosephosphate isomerase OS=Homo sapiens GN=TPI1 PE=1 SV=3	P60174	SwissProt_2012_09.fasta	30790.8	1	4	4	5	0.000423	0.22	VTNGAFTGEISPGMIK	K	D	0.997	38.5	40.2	31.3	4.01	0	2	0	0	2	1621.83	2468.91		0	107	122	Empty	TRUE
HN-SMG-Mucus	HN-1	02.RAW (F013047)	Triosephosphate isomerase OS=Homo sapiens GN=TPI1 PE=1 SV=3	P60174	SwissProt_2012_09.fasta	30790.8	1	4	4	5	0.000423	0.22	VVLAYEPVWAIGTGK	K	T	0.997	72.6	39.7	51.3	12.5	0	1	0	0	2	1602.89	3074.34		0	198	212	Empty	TRUE
HN-SMG-Mucus	HN-1	02.RAW (F013047)	Ig lambda-2 chain C regions OS=Homo sapiens GN=IGLC2 PE=1 SV=1	P0CG05,P0CG06	SwissProt_2012_09.fasta	11293.2	0.998	2	3	8	0.000676	0.462	AAPSVTLFPPSSEELQANK	K	A	0.997	50.8	40.2	41.5	5.48	0	3	4	0	2	1986.02	2631.99		0	5	23	Empty	TRUE
HN-SMG-Mucus	HN-1	02.RAW (F013047)	Ig lambda-2 chain C regions OS=Homo sapiens GN=IGLC2 PE=1 SV=1	P0CG05,P0CG06	SwissProt_2012_09.fasta	11293.2	0.998	2	3	8	0.000676	0.462	AGVETTTPSK	K	Q	0.993	58.6	40.9	36.6	0	0	1	0	0	2	990.51	1126.55		0	51	60	Empty	TRUE
HN-SMG-Mucus	HN-1	02.RAW (F013047)	Ig lambda-2 chain C regions OS=Homo sapiens GN=IGLC2 PE=1 SV=1	P0CG05,P0CG06	SwissProt_2012_09.fasta	11293.2	0.998	2	3	8	0.000676	0.462	ATLVCLISDFYPGAVTVAWK	K	A	0.997	81.7	39.2	74.8	0	0	0	1	0	2	2211.15	4062.36		0	24	43	Empty	FALSE	B9A064
HN-SMG-Mucus	HN-1	02.RAW (F013047)	Myosin regulatory light chain 12B OS=Homo sapiens GN=MYL12B PE=1 SV=2	O14950,P19105	SwissProt_2012_09.fasta	19795.3	0.998	2	2	2	0.000169	0.122	EAFNMIDQNR	K	D	0.997	39.9	40.2	1.33	3.33	0	1	0	0	2	1237.56	1952.26		0	35	44	Empty	TRUE
HN-SMG-Mucus	HN-1	02.RAW (F013047)	Myosin regulatory light chain 12B OS=Homo sapiens GN=MYL12B PE=1 SV=2	O14950,P19105	SwissProt_2012_09.fasta	19795.3	0.998	2	2	2	0.000169	0.122	LNGTDPEDVIR	K	N	0.997	68.9	41.1	49.4	0	0	1	0	0	2	1228.62	1996.56		0	93	103	Empty	TRUE
HN-SMG-Mucus	HN-1	02.RAW (F013047)	Actin-related protein 3 OS=Homo sapiens GN=ACTR3 PE=1 SV=3	P61158	SwissProt_2012_09.fasta	47371.9	0.998	2	2	2	0.000169	0.0813	LGYAGNTEPQFIIPSCIAIK	K	E	0.997	42.9	39.3	29.8	3.6	0	1	0	0	2	2192.14	3185.4		0	19	38	Empty	TRUE
HN-SMG-Mucus	HN-1	02.RAW (F013047)	Actin-related protein 3 OS=Homo sapiens GN=ACTR3 PE=1 SV=3	P61158	SwissProt_2012_09.fasta	47371.9	0.998	2	2	2	0.000169	0.0813	LPACVVDCGTGYTK	R	L	0.997	78.8	39.9	67.1	9.41	0	1	0	0	2	1540.71	1917.21		0	5	18	Empty	TRUE
HN-SMG-Mucus	HN-1	02.RAW (F013047)	Complement C4-B OS=Homo sapiens GN=C4B PE=1 SV=1	P0C0L5	SwissProt_2012_09.fasta	192795	1	7	8	8	0.000676	0.0522	AEFQDALEK	K	L	0.997	55	41	35.6	3.35	0	1	0	0	2	1050.51	1802.64		0	317	325	Empty	TRUE
HN-SMG-Mucus	HN-1	02.RAW (F013047)	Complement C4-B OS=Homo sapiens GN=C4B PE=1 SV=1	P0C0L5	SwissProt_2012_09.fasta	192795	1	7	8	8	0.000676	0.0522	CSVFYGAPSK	R	S	0.908	38.2	40.2	26.6	0	0	0	1	0	2	1115.52	1734.86		0	1566	1575	Empty	TRUE
HN-SMG-Mucus	HN-1	02.RAW (F013047)	Complement C4-B OS=Homo sapiens GN=C4B PE=1 SV=1	P0C0L5	SwissProt_2012_09.fasta	192795	1	7	8	8	0.000676	0.0522	EMSGSPASGIPVK	R	V	0.997	48.7	39.9	35.9	3.8	0	1	0	0	2	1275.63	1574.55		0	392	404	Empty	TRUE
HN-SMG-Mucus	HN-1	02.RAW (F013047)	Complement C4-B OS=Homo sapiens GN=C4B PE=1 SV=1	P0C0L5	SwissProt_2012_09.fasta	192795	1	7	8	8	0.000676	0.0522	GLEEELQFSLGSK	R	I	0.997	110	40.5	97.3	13.3	0	1	0	0	2	1436.73	2787.5		0	1353	1365	Empty	TRUE
HN-SMG-Mucus	HN-1	02.RAW (F013047)	Complement C4-B OS=Homo sapiens GN=C4B PE=1 SV=1	P0C0L5	SwissProt_2012_09.fasta	192795	1	7	8	8	0.000676	0.0522	LNMGITDLQGLR	K	L	0.997	62.7	39.9	42.9	4.74	0	2	0	0	2	1330.71	2486.1		0	326	337	Empty	TRUE
HN-SMG-Mucus	HN-1	02.RAW (F013047)	Complement C4-B OS=Homo sapiens GN=C4B PE=1 SV=1	P0C0L5	SwissProt_2012_09.fasta	192795	1	7	8	8	0.000676	0.0522	VEYGFQVK	R	V	0.997	43.8	40.4	18.6	1.89	0	1	0	0	2	969.504	1885.23		0	1623	1630	Empty	TRUE
HN-SMG-Mucus	HN-1	02.RAW (F013047)	Complement C4-B OS=Homo sapiens GN=C4B PE=1 SV=1	P0C0L5	SwissProt_2012_09.fasta	192795	1	7	8	8	0.000676	0.0522	VTASDPLDTLGSEGALSPGGVASLLR	R	L	0.938	12.2	39.9	9.06	2.51	0	0	1	0	2	2483.3	3537.44		0	980	1005	Empty	TRUE
HN-SMG-Mucus	HN-1	02.RAW (F013047)	Aldehyde dehydrogenase, mitochondrial OS=Homo sapiens GN=ALDH2 PE=1 SV=2	P05091	SwissProt_2012_09.fasta	56381.4	1	5	5	5	0.000423	0.106	TEQGPQVDETQFK	K	K	0.997	80.4	40.5	67.8	4.28	0	1	0	0	2	1506.71	1694.68		0	356	368	Empty	TRUE
HN-SMG-Mucus	HN-1	02.RAW (F013047)	Aldehyde dehydrogenase, mitochondrial OS=Homo sapiens GN=ALDH2 PE=1 SV=2	P05091	SwissProt_2012_09.fasta	56381.4	1	5	5	5	0.000423	0.106	TFVQEDIYDEFVER	R	S	0.997	106	39.6	101	10.4	0	1	0	0	2	1789.83	3012.08		0	325	338	Empty	TRUE
HN-SMG-Mucus	HN-1	02.RAW (F013047)	Aldehyde dehydrogenase, mitochondrial OS=Homo sapiens GN=ALDH2 PE=1 SV=2	P05091	SwissProt_2012_09.fasta	56381.4	1	5	5	5	0.000423	0.106	TIEEVVGR	K	A	0.98	34.7	41.5	21.7	1.66	0	1	0	0	2	902.494	1615.8		0	429	436	Empty	TRUE
HN-SMG-Mucus	HN-1	02.RAW (F013047)	Aldehyde dehydrogenase, mitochondrial OS=Homo sapiens GN=ALDH2 PE=1 SV=2	P05091	SwissProt_2012_09.fasta	56381.4	1	5	5	5	0.000423	0.106	VAFTGSTEIGR	K	V	0.997	45.8	40.9	32.9	3.4	0	1	0	0	2	1137.59	1835.89		0	258	268	Empty	TRUE
HN-SMG-Mucus	HN-1	02.RAW (F013047)	Aldehyde dehydrogenase, mitochondrial OS=Homo sapiens GN=ALDH2 PE=1 SV=2	P05091	SwissProt_2012_09.fasta	56381.4	1	5	5	5	0.000423	0.106	VVGNPFDSK	R	T	0.966	30.1	41.4	7.91	1.92	0	1	0	0	2	962.494	1815.56		0	347	355	Empty	TRUE
HN-SMG-Mucus	HN-1	02.RAW (F013047)	Serum amyloid A-2 protein OS=Homo sapiens GN=SAA2 PE=1 SV=1	P0DJI9	SwissProt_2012_09.fasta	13527.7	0.998	2	2	2	0.000169	0.303	EANYIGSDK	R	Y	0.997	45.9	40.5	29.5	1.8	0	1	0	0	2	996.463	1278.57		0	44	52	Empty	FALSE	P0DJI8
HN-SMG-Mucus	HN-1	02.RAW (F013047)	Serum amyloid A-2 protein OS=Homo sapiens GN=SAA2 PE=1 SV=1	P0DJI9	SwissProt_2012_09.fasta	13527.7	0.998	2	2	2	0.000169	0.303	GAEDSLADQAANK	R	W	0.997	77	40.5	38.2	5.77	0	1	0	0	2	1289.6	1419.38		0	90	102	Empty	TRUE
HN-SMG-Mucus	HN-1	02.RAW (F013047)	Serum amyloid A-2 protein OS=Homo sapiens GN=SAA2 PE=1 SV=1	P0DJI9	SwissProt_2012_09.fasta	13527.7	0.998	2	2	2	0.000169	0.303	GPGGAWAAEVISNAR	R	E	0.997	101	40.5	97.4	0	0	0	1	0	2	1455.73	2530.51		0	66	80	Empty	TRUE
HN-SMG-Mucus	HN-1	02.RAW (F013047)	Superoxide dismutase [Mn], mitochondrial OS=Homo sapiens GN=SOD2 PE=1 SV=2	P04179	SwissProt_2012_09.fasta	24722.6	1	3	3	4	0.000338	0.131	AIWNVINWENVTER	K	Y	0.997	105	39.5	96.1	12.3	0	2	0	0	2	1743.88	3326.92		0	203	216	Empty	TRUE
HN-SMG-Mucus	HN-1	02.RAW (F013047)	Superoxide dismutase [Mn], mitochondrial OS=Homo sapiens GN=SOD2 PE=1 SV=2	P04179	SwissProt_2012_09.fasta	24722.6	1	3	3	4	0.000338	0.131	GELLEAIK	K	R	0.994	40.6	41.6	14	1.8	0	1	0	0	2	872.509	2078.84		0	115	122	Empty	TRUE
HN-SMG-Mucus	HN-1	02.RAW (F013047)	Superoxide dismutase [Mn], mitochondrial OS=Homo sapiens GN=SOD2 PE=1 SV=2	P04179	SwissProt_2012_09.fasta	24722.6	1	3	3	4	0.000338	0.131	YQEALAK	K	G	0.997	49.8	41.3	0	1.74	0	1	0	0	2	822.436	1254.67		0	69	75	Empty	TRUE
HN-SMG-Mucus	HN-1	02.RAW (F013047)	HLA class I histocompatibility antigen, Cw-12 alpha chain OS=Homo sapiens GN=HLA-C PE=1 SV=2	P30508,Q07000	SwissProt_2012_09.fasta	40862.3	1	3	3	3	0.000254	0.0929	AYLEGTCVEWLR	R	R	0.997	100	40.1	81.1	7.66	0	1	0	0	2	1496.72	2744.58		0	182	193	Empty	TRUE
HN-SMG-Mucus	HN-1	02.RAW (F013047)	HLA class I histocompatibility antigen, Cw-12 alpha chain OS=Homo sapiens GN=HLA-C PE=1 SV=2	P30508,Q07000	SwissProt_2012_09.fasta	40862.3	1	3	3	3	0.000254	0.0929	FDSDAASPR	R	G	0.997	58.4	40.4	37.6	3.41	0	1	0	0	2	965.432	1245.2		0	60	68	Empty	TRUE
HN-SMG-Mucus	HN-1	02.RAW (F013047)	HLA class I histocompatibility antigen, Cw-12 alpha chain OS=Homo sapiens GN=HLA-C PE=1 SV=2	P30508,Q07000	SwissProt_2012_09.fasta	40862.3	1	3	3	3	0.000254	0.0929	WAAVVVPSGEEQR	K	Y	0.976	44	40.2	21.2	0	0	0	1	0	2	1427.73	2122.49		0	268	280	Empty	TRUE
HN-SMG-Mucus	HN-1	02.RAW (F013047)	Transketolase OS=Homo sapiens GN=TKT PE=1 SV=3	P29401	SwissProt_2012_09.fasta	67879.4	0.998	2	2	2	0.000169	0.0433	IIALDGDTK	R	N	0.972	50.4	41.2	24.5	0	0	1	0	0	2	945.525	1736.95		0	335	343	Empty	TRUE
HN-SMG-Mucus	HN-1	02.RAW (F013047)	Transketolase OS=Homo sapiens GN=TKT PE=1 SV=3	P29401	SwissProt_2012_09.fasta	67879.4	0.998	2	2	2	0.000169	0.0433	SVPTSTVFYPSDGVATEK	R	A	0.997	62.4	39.8	55.2	0	0	0	1	0	2	1884.92	2281.2		0	439	456	Empty	TRUE
HN-SMG-Mucus	HN-1	02.RAW (F013047)	T-complex protein 1 subunit epsilon OS=Homo sapiens GN=CCT5 PE=1 SV=1	P48643	SwissProt_2012_09.fasta	59672.4	0.998	2	2	2	0.000169	0.061	LGFAGLVQEISFGTTK	K	D	0.997	75.2	40.1	47.7	0	0	0	1	0	2	1667.9	3531.35		0	353	368	Empty	TRUE
HN-SMG-Mucus	HN-1	02.RAW (F013047)	T-complex protein 1 subunit epsilon OS=Homo sapiens GN=CCT5 PE=1 SV=1	P48643	SwissProt_2012_09.fasta	59672.4	0.998	2	2	2	0.000169	0.061	WVGGPEIELIAIATGGR	R	I	0.997	33.1	39.5	27.5	5.19	0	1	0	0	2	1738.95	3753.41		0	324	340	Empty	TRUE
HN-SMG-Mucus	HN-1	02.RAW (F013047)	Annexin A5 OS=Homo sapiens GN=ANXA5 PE=1 SV=2	P08758	SwissProt_2012_09.fasta	35938.6	1	5	6	7	0.000592	0.25	ETSGNLEQLLLAVVK	R	S	0.997	103	39.8	91.3	10.6	0	1	1	0	2	1613.91	3800.63		0	228	242	Empty	TRUE
HN-SMG-Mucus	HN-1	02.RAW (F013047)	Annexin A5 OS=Homo sapiens GN=ANXA5 PE=1 SV=2	P08758	SwissProt_2012_09.fasta	35938.6	1	5	6	7	0.000592	0.25	GLGTDEESILTLLTSR	K	S	0.997	64.9	39.7	52.6	0	0	0	1	0	2	1704.9	3635.2		0	30	45	Empty	TRUE
HN-SMG-Mucus	HN-1	02.RAW (F013047)	Annexin A5 OS=Homo sapiens GN=ANXA5 PE=1 SV=2	P08758	SwissProt_2012_09.fasta	35938.6	1	5	6	7	0.000592	0.25	QVYEEEYGSSLEDDVVGDTSGYYQR	K	M	0.997	147	37.1	140	19	0	2	0	0	2	2888.24	2721.02		0	127	151	Empty	TRUE
HN-SMG-Mucus	HN-1	02.RAW (F013047)	Annexin A5 OS=Homo sapiens GN=ANXA5 PE=1 SV=2	P08758	SwissProt_2012_09.fasta	35938.6	1	5	6	7	0.000592	0.25	SEIDLFNIR	R	K	0.997	58.4	41.2	38.5	2.35	0	1	0	0	2	1106.58	2841.22		0	277	285	Empty	TRUE
HN-SMG-Mucus	HN-1	02.RAW (F013047)	Annexin A5 OS=Homo sapiens GN=ANXA5 PE=1 SV=2	P08758	SwissProt_2012_09.fasta	35938.6	1	5	6	7	0.000592	0.25	SIPAYLAETLYYAMK	R	G	0.984	14	39.7	14	4.04	0	1	0	0	2	1749.88	3286.06		0	246	260	Empty	TRUE
HN-SMG-Mucus	HN-1	02.RAW (F013047)	Desmoplakin OS=Homo sapiens GN=DSP PE=1 SV=3	P15924	SwissProt_2012_09.fasta	331781	1	6	6	6	0.000507	0.0327	ALLQAILQTEDMLK	R	V	0.997	51.8	40.4	38.7	3.21	0	1	0	0	2	1586.88	3707.7		0	772	785	Empty	TRUE
HN-SMG-Mucus	HN-1	02.RAW (F013047)	Desmoplakin OS=Homo sapiens GN=DSP PE=1 SV=3	P15924	SwissProt_2012_09.fasta	331781	1	6	6	6	0.000507	0.0327	GAGSIAGASASPK	R	E	0.961	48.2	41	30.7	0	0	1	0	0	2	1073.56	1271.09		0	2014	2026	Empty	TRUE
HN-SMG-Mucus	HN-1	02.RAW (F013047)	Desmoplakin OS=Homo sapiens GN=DSP PE=1 SV=3	P15924	SwissProt_2012_09.fasta	331781	1	6	6	6	0.000507	0.0327	NQCTQVVQER	K	E	0.993	50.1	40.9	25.4	0	0	0	1	0	2	1261.6	1261.11		0	1803	1812	Empty	TRUE
HN-SMG-Mucus	HN-1	02.RAW (F013047)	Desmoplakin OS=Homo sapiens GN=DSP PE=1 SV=3	P15924	SwissProt_2012_09.fasta	331781	1	6	6	6	0.000507	0.0327	SAIYQLEEEYENLLK	K	A	0.997	94	39.6	89.1	10.3	0	1	0	0	2	1841.92	3540.69		0	246	260	Empty	TRUE
HN-SMG-Mucus	HN-1	02.RAW (F013047)	Desmoplakin OS=Homo sapiens GN=DSP PE=1 SV=3	P15924	SwissProt_2012_09.fasta	331781	1	6	6	6	0.000507	0.0327	SSSFSDTLEESSPIAAIFDTENLEK	R	I	0.997	121	37.1	119	11.8	0	1	0	0	2	2717.27	3697.71		0	2606	2630	Empty	TRUE
HN-SMG-Mucus	HN-1	02.RAW (F013047)	Desmoplakin OS=Homo sapiens GN=DSP PE=1 SV=3	P15924	SwissProt_2012_09.fasta	331781	1	6	6	6	0.000507	0.0327	SVQNDSQAIAEVLNQLK	K	D	0.951	40.2	39.5	35.3	0	0	0	1	0	2	1856.97	3287.85		0	711	727	Empty	TRUE
HN-SMG-Mucus	HN-1	02.RAW (F013047)	Alpha-1B-glycoprotein OS=Homo sapiens GN=A1BG PE=1 SV=4	P04217	SwissProt_2012_09.fasta	54253.3	0.998	2	3	3	0.000254	0.0687	CEGPIPDVTFELLR	R	E	0.997	66.3	39.9	54.5	6.46	0	1	0	0	2	1645.83	3357.19		0	423	436	Empty	TRUE
HN-SMG-Mucus	HN-1	02.RAW (F013047)	Alpha-1B-glycoprotein OS=Homo sapiens GN=A1BG PE=1 SV=4	P04217	SwissProt_2012_09.fasta	54253.3	0.998	2	3	3	0.000254	0.0687	SLPAPWLSMAPVSWITPGLK	K	T	0.997	83.3	39.1	79.1	12.6	0	1	1	0	2	2151.17	3924.34		0	115	134	Empty	TRUE
HN-SMG-Mucus	HN-1	02.RAW (F013047)	Phosphoglycerate kinase 1 OS=Homo sapiens GN=PGK1 PE=1 SV=3	P00558	SwissProt_2012_09.fasta	44615.3	1	5	5	5	0.000423	0.146	ACANPAAGSVILLENLR	K	F	0.997	93.2	40	80.3	13.8	0	1	0	0	2	1768.94	3062.17		0	107	123	Empty	TRUE
HN-SMG-Mucus	HN-1	02.RAW (F013047)	Phosphoglycerate kinase 1 OS=Homo sapiens GN=PGK1 PE=1 SV=3	P00558	SwissProt_2012_09.fasta	44615.3	1	5	5	5	0.000423	0.146	VDFNVPMK	R	N	0.991	32.2	40.3	23.9	2.55	0	1	0	0	2	949.481	2126.19		0	23	30	Empty	TRUE
HN-SMG-Mucus	HN-1	02.RAW (F013047)	Phosphoglycerate kinase 1 OS=Homo sapiens GN=PGK1 PE=1 SV=3	P00558	SwissProt_2012_09.fasta	44615.3	1	5	5	5	0.000423	0.146	VLNNMEIGTSLFDEEGAK	K	I	0.997	79.8	39.1	72.9	6.82	0	1	0	0	2	1966.94	2892.06		0	247	264	Empty	TRUE
HN-SMG-Mucus	HN-1	02.RAW (F013047)	Phosphoglycerate kinase 1 OS=Homo sapiens GN=PGK1 PE=1 SV=3	P00558	SwissProt_2012_09.fasta	44615.3	1	5	5	5	0.000423	0.146	YAEAVTR	K	A	0.996	41	40.7	24.2	2.11	0	1	0	0	2	809.415	1201.28		0	324	330	Empty	TRUE
HN-SMG-Mucus	HN-1	02.RAW (F013047)	Phosphoglycerate kinase 1 OS=Homo sapiens GN=PGK1 PE=1 SV=3	P00558	SwissProt_2012_09.fasta	44615.3	1	5	5	5	0.000423	0.146	YSLEPVAVELK	K	S	0.991	28.1	40.6	16.1	2.54	0	1	0	0	2	1247.69	2534.41		0	76	86	Empty	TRUE
HN-SMG-Mucus	HN-1	02.RAW (F013047)	HLA class II histocompatibility antigen, DRB1-8 beta chain OS=Homo sapiens GN=HLA-DRB1 PE=1 SV=2	Q30134	SwissProt_2012_09.fasta	30003.4	0.998	2	2	2	0.000169	0.0827	FDSDVGEYR	R	A	0.997	62.1	41.4	48.4	5.49	0	1	0	0	2	1087.47	1674.69		0	69	77	Empty	TRUE
HN-SMG-Mucus	HN-1	02.RAW (F013047)	HLA class II histocompatibility antigen, DRB1-8 beta chain OS=Homo sapiens GN=HLA-DRB1 PE=1 SV=2	Q30134	SwissProt_2012_09.fasta	30003.4	0.998	2	2	2	0.000169	0.0827	SVSGFYPGSIEVR	C	W	0.989	0	0	0	4.89	0	1	0	0	1	1397.71	2400.54		0	147	159	Empty	TRUE
HN-SMG-Mucus	HN-1	02.RAW (F013047)	Dolichyl-diphosphooligosaccharide--protein glycosyltransferase 48 kDa subunit OS=Homo sapiens GN=DDOST PE=1 SV=4	P39656	SwissProt_2012_09.fasta	50802.5	0.998	2	2	2	0.000169	0.0636	ELGSECGIEFDEEK	R	T	0.997	54.3	39.8	21.6	6.96	0	1	0	0	2	1641.7	2118.49		0	140	153	Empty	TRUE
HN-SMG-Mucus	HN-1	02.RAW (F013047)	Dolichyl-diphosphooligosaccharide--protein glycosyltransferase 48 kDa subunit OS=Homo sapiens GN=DDOST PE=1 SV=4	P39656	SwissProt_2012_09.fasta	50802.5	0.998	2	2	2	0.000169	0.0636	WVPFDGDDIQLEFVR	K	I	0.997	58.3	39.6	55	7.48	0	1	0	0	2	1835.9	3446.93		0	345	359	Empty	TRUE
HN-SMG-Mucus	HN-1	02.RAW (F013047)	Filamin-B OS=Homo sapiens GN=FLNB PE=1 SV=2	O75369	SwissProt_2012_09.fasta	278159	1	6	6	6	0.000507	0.0307	AGLAPLEVR	K	V	0.992	32.7	41	22.2	2.6	0	1	0	0	2	925.547	2050.96		0	1450	1458	Empty	TRUE
HN-SMG-Mucus	HN-1	02.RAW (F013047)	Filamin-B OS=Homo sapiens GN=FLNB PE=1 SV=2	O75369	SwissProt_2012_09.fasta	278159	1	6	6	6	0.000507	0.0307	IGNLQTDLSDGLR	R	L	0.997	58.8	40.3	31.2	0	0	0	1	0	2	1401.73	2376.31		0	37	49	Empty	TRUE
HN-SMG-Mucus	HN-1	02.RAW (F013047)	Filamin-B OS=Homo sapiens GN=FLNB PE=1 SV=2	O75369	SwissProt_2012_09.fasta	278159	1	6	6	6	0.000507	0.0307	IPYLPITNFNQNWQDGK	K	A	0.997	57.6	39.3	41.7	7.82	0	1	0	0	2	2048.02	3163.85		0	153	169	Empty	TRUE
HN-SMG-Mucus	HN-1	02.RAW (F013047)	Filamin-B OS=Homo sapiens GN=FLNB PE=1 SV=2	O75369	SwissProt_2012_09.fasta	278159	1	6	6	6	0.000507	0.0307	QMQLENVSVALEFLDR	R	E	0.979	43.4	39.1	38.4	0	0	0	1	0	2	1907.95	3360.04		0	74	89	Empty	TRUE	P21333
HN-SMG-Mucus	HN-1	02.RAW (F013047)	Filamin-B OS=Homo sapiens GN=FLNB PE=1 SV=2	O75369	SwissProt_2012_09.fasta	278159	1	6	6	6	0.000507	0.0307	VAVTEGCQPSR	K	V	0.995	51.5	40.6	44.2	0	0	0	1	0	2	1203.58	1264.95		0	1320	1330	Empty	TRUE
HN-SMG-Mucus	HN-1	02.RAW (F013047)	Filamin-B OS=Homo sapiens GN=FLNB PE=1 SV=2	O75369	SwissProt_2012_09.fasta	278159	1	6	6	6	0.000507	0.0307	VDIQTEDLEDGTCK	K	V	0.932	39.4	40.1	35.2	0	0	0	1	0	2	1622.72	1881.02		0	2045	2058	Empty	TRUE
HN-SMG-Mucus	HN-1	02.RAW (F013047)	40S ribosomal protein S4, X isoform OS=Homo sapiens GN=RPS4X PE=1 SV=2	P62701	SwissProt_2012_09.fasta	29599.3	1	2	2	2	0.000169	0.0989	FDTGNLCMVTGGANLGR	K	I	0.997	105	40	94.2	10.2	0	1	0	0	2	1782.83	2567		0	175	191	Empty	TRUE
HN-SMG-Mucus	HN-1	02.RAW (F013047)	40S ribosomal protein S4, X isoform OS=Homo sapiens GN=RPS4X PE=1 SV=2	P62701	SwissProt_2012_09.fasta	29599.3	1	2	2	2	0.000169	0.0989	LSNIFVIGK	R	G	0.997	53.7	41	39.8	1.8	0	1	0	0	2	990.598	2540.41		0	222	230	Empty	TRUE
HN-SMG-Mucus	HN-1	02.RAW (F013047)	Stomatin-like protein 2 OS=Homo sapiens GN=STOML2 PE=1 SV=1	Q9UJZ1	SwissProt_2012_09.fasta	38534.5	0.997	2	2	2	0.000169	0.0871	APVPGTPDSLSSGSSR	K	D	0.997	51.1	40.4	41.2	5.89	0	1	0	0	2	1514.74	1701.86		0	322	337	Empty	TRUE
HN-SMG-Mucus	HN-1	02.RAW (F013047)	Stomatin-like protein 2 OS=Homo sapiens GN=STOML2 PE=1 SV=1	Q9UJZ1	SwissProt_2012_09.fasta	38534.5	0.997	2	2	2	0.000169	0.0871	ILEPGLNILIPVLDR	R	I	0.944	39.7	39.7	28.1	0	0	0	1	0	2	1675.02	3829.16		0	58	72	Empty	TRUE
HN-SMG-Mucus	HN-1	02.RAW (F013047)	Actin, cytoplasmic 2 OS=Homo sapiens GN=ACTG1 PE=1 SV=1	P63261	SwissProt_2012_09.fasta	41793.9	1	5	8	13	0.0011	0.176	AGFAGDDAPR	K	A	0.997	41.4	41.1	24.5	3.74	0	1	0	0	2	976.448	1397.19		0	19	28	Empty	TRUE
HN-SMG-Mucus	HN-1	02.RAW (F013047)	Actin, cytoplasmic 2 OS=Homo sapiens GN=ACTG1 PE=1 SV=1	P63261	SwissProt_2012_09.fasta	41793.9	1	5	8	13	0.0011	0.176	DLTDYLMK	R	I	0.964	48.6	40.9	22	0	0	3	0	0	2	1014.48	2626.81		0	184	191	Empty	TRUE
HN-SMG-Mucus	HN-1	02.RAW (F013047)	Actin, cytoplasmic 2 OS=Homo sapiens GN=ACTG1 PE=1 SV=1	P63261	SwissProt_2012_09.fasta	41793.9	1	5	8	13	0.0011	0.176	DLYANTVLSGGTTMYPGIADR	K	M	0.997	106	38.7	101	0	0	0	2	0	2	2231.07	2826.31		0	292	312	Empty	TRUE
HN-SMG-Mucus	HN-1	02.RAW (F013047)	Actin, cytoplasmic 2 OS=Homo sapiens GN=ACTG1 PE=1 SV=1	P63261	SwissProt_2012_09.fasta	41793.9	1	5	8	13	0.0011	0.176	DSYVGDEAQSK	K	R	0.997	98.4	40.7	83.5	8.85	0	2	0	0	2	1198.52	1288.95		0	51	61	Empty	TRUE
HN-SMG-Mucus	HN-1	02.RAW (F013047)	Actin, cytoplasmic 2 OS=Homo sapiens GN=ACTG1 PE=1 SV=1	P63261	SwissProt_2012_09.fasta	41793.9	1	5	8	13	0.0011	0.176	SYELPDGQVITIGNER	K	F	0.997	89.9	40.1	69.9	9.09	0	4	1	0	2	1790.89	2768.98		0	239	254	Empty	TRUE
HN-SMG-Mucus	HN-1	02.RAW (F013047)	Annexin A11 OS=Homo sapiens GN=ANXA11 PE=1 SV=1	P50995	SwissProt_2012_09.fasta	54391.7	1	3	3	3	0.000254	0.0851	GFGTDEQAIIDCLGSR	K	S	0.997	118	39.9	98.6	12.3	0	1	0	0	2	1738.81	2842.28		0	215	230	Empty	TRUE
HN-SMG-Mucus	HN-1	02.RAW (F013047)	Annexin A11 OS=Homo sapiens GN=ANXA11 PE=1 SV=1	P50995	SwissProt_2012_09.fasta	54391.7	1	3	3	3	0.000254	0.0851	GVGTDEACLIEILASR	K	S	0.997	103	39.7	68.1	9.68	0	1	0	0	2	1703.86	3347.92		0	287	302	Empty	TRUE
HN-SMG-Mucus	HN-1	02.RAW (F013047)	Annexin A11 OS=Homo sapiens GN=ANXA11 PE=1 SV=1	P50995	SwissProt_2012_09.fasta	54391.7	1	3	3	3	0.000254	0.0851	TPVLFDIYEIK	K	E	0.997	36	40.1	20.4	4.7	0	1	0	0	2	1337.74	3227.83		0	272	282	Empty	TRUE
HN-SMG-Mucus	HN-1	02.RAW (F013047)	Galectin-3-binding protein OS=Homo sapiens GN=LGALS3BP PE=1 SV=1	Q08380	SwissProt_2012_09.fasta	65332.1	1	3	3	3	0.000254	0.103	AAFGQGSGPIMLDEVQCTGTEASLADCK	R	S	0.997	107	37.5	107	0	0	0	1	0	2	2913.31	2834.79		0	77	104	Empty	TRUE
HN-SMG-Mucus	HN-1	02.RAW (F013047)	Galectin-3-binding protein OS=Homo sapiens GN=LGALS3BP PE=1 SV=1	Q08380	SwissProt_2012_09.fasta	65332.1	1	3	3	3	0.000254	0.103	GQWGTVCDNLWDLTDASVVCR	R	A	0.997	36.9	39.4	35.8	6.28	0	0	1	0	2	2452.1	3362.26		0	43	63	Empty	TRUE
HN-SMG-Mucus	HN-1	02.RAW (F013047)	Galectin-3-binding protein OS=Homo sapiens GN=LGALS3BP PE=1 SV=1	Q08380	SwissProt_2012_09.fasta	65332.1	1	3	3	3	0.000254	0.103	LADGGATNQGR	R	V	0.997	80	41	65.6	4.82	0	1	0	0	2	1059.52	1071.04		0	26	36	Empty	TRUE
HN-SMG-Mucus	HN-1	02.RAW (F013047)	Nucleolar and coiled-body phosphoprotein 1 OS=Homo sapiens GN=NOLC1 PE=1 SV=2	Q14978	SwissProt_2012_09.fasta	73604.2	0.998	2	2	2	0.000169	0.0358	DNQLSEVANK	R	F	0.986	33.3	40.9	12.7	2.33	0	1	0	0	2	1117.55	1473.79		0	24	33	Empty	TRUE
HN-SMG-Mucus	HN-1	02.RAW (F013047)	Nucleolar and coiled-body phosphoprotein 1 OS=Homo sapiens GN=NOLC1 PE=1 SV=2	Q14978	SwissProt_2012_09.fasta	73604.2	0.998	2	2	2	0.000169	0.0358	VVPSDLYPLVLGFLR	R	D	0.997	54.9	39.6	43.3	0	0	0	1	0	2	1687.98	4159.45		0	9	23	Empty	TRUE
HN-SMG-Mucus	HN-1	02.RAW (F013047)	Importin subunit beta-1 OS=Homo sapiens GN=KPNB1 PE=1 SV=2	Q14974	SwissProt_2012_09.fasta	97171.3	0.996	2	2	2	0.000169	0.0354	AAVENLPTFLVELSR	R	V	0.997	78.3	39.8	69.3	7.54	0	1	0	0	2	1658.91	3581.89		0	28	42	Empty	TRUE
HN-SMG-Mucus	HN-1	02.RAW (F013047)	Importin subunit beta-1 OS=Homo sapiens GN=KPNB1 PE=1 SV=2	Q14974	SwissProt_2012_09.fasta	97171.3	0.996	2	2	2	0.000169	0.0354	GALQYLVPILTQTLTK	K	Q	0.924	24.2	40.2	16.4	2.42	0	0	1	0	2	1759.04	3962.91		0	317	332	Empty	TRUE
HN-SMG-Mucus	HN-1	02.RAW (F013047)	Keratin, type II cytoskeletal 7 OS=Homo sapiens GN=KRT7 PE=1 SV=5	P08729	SwissProt_2012_09.fasta	51387.3	1	12	14	14	0.00118	0.311	AEAEAWYQTK	R	F	0.997	53.3	40.7	25.1	4.85	0	1	0	0	2	1196.56	1727.84		0	277	286	Empty	TRUE
HN-SMG-Mucus	HN-1	02.RAW (F013047)	Keratin, type II cytoskeletal 7 OS=Homo sapiens GN=KRT7 PE=1 SV=5	P08729	SwissProt_2012_09.fasta	51387.3	1	12	14	14	0.00118	0.311	DVDAAYMSK	K	V	0.997	49.6	41.1	33.7	3.66	0	1	1	0	2	1015.44	1391.48		0	200	208	Empty	TRUE
HN-SMG-Mucus	HN-1	02.RAW (F013047)	Keratin, type II cytoskeletal 7 OS=Homo sapiens GN=KRT7 PE=1 SV=5	P08729	SwissProt_2012_09.fasta	51387.3	1	12	14	14	0.00118	0.311	GQLEALQVDGGR	R	L	0.997	76.5	40.4	62.1	7.6	0	1	0	0	2	1242.64	1888.07		0	150	161	Empty	TRUE
HN-SMG-Mucus	HN-1	02.RAW (F013047)	Keratin, type II cytoskeletal 7 OS=Homo sapiens GN=KRT7 PE=1 SV=5	P08729	SwissProt_2012_09.fasta	51387.3	1	12	14	14	0.00118	0.311	LDADPSLQR	R	V	0.98	52.5	41.3	30.9	0	0	1	0	0	2	1014.52	1536.24		0	78	86	Empty	TRUE
HN-SMG-Mucus	HN-1	02.RAW (F013047)	Keratin, type II cytoskeletal 7 OS=Homo sapiens GN=KRT7 PE=1 SV=5	P08729	SwissProt_2012_09.fasta	51387.3	1	12	14	14	0.00118	0.311	LEAAIAEAEER	K	G	0.997	78.3	40.7	55.5	4.85	0	1	0	0	2	1201.61	1773.76		0	332	342	Empty	TRUE
HN-SMG-Mucus	HN-1	02.RAW (F013047)	Keratin, type II cytoskeletal 7 OS=Homo sapiens GN=KRT7 PE=1 SV=5	P08729	SwissProt_2012_09.fasta	51387.3	1	12	14	14	0.00118	0.311	LPDIFEAQIAGLR	R	G	0.997	88.7	40.6	74.4	7.44	0	1	0	0	2	1442.8	3208.04		0	137	149	Empty	TRUE
HN-SMG-Mucus	HN-1	02.RAW (F013047)	Keratin, type II cytoskeletal 7 OS=Homo sapiens GN=KRT7 PE=1 SV=5	P08729	SwissProt_2012_09.fasta	51387.3	1	12	14	14	0.00118	0.311	LQAEIDNIK	R	N	0.997	46.2	41.1	24	1.7	0	1	0	0	2	1043.57	1788.82		0	318	326	Empty	TRUE
HN-SMG-Mucus	HN-1	02.RAW (F013047)	Keratin, type II cytoskeletal 7 OS=Homo sapiens GN=KRT7 PE=1 SV=5	P08729	SwissProt_2012_09.fasta	51387.3	1	12	14	14	0.00118	0.311	SAYGGPVGAGIR	R	E	0.997	55.2	41.3	40.5	5.82	0	1	0	0	2	1104.58	1710.83		0	53	64	Empty	TRUE
HN-SMG-Mucus	HN-1	02.RAW (F013047)	Keratin, type II cytoskeletal 7 OS=Homo sapiens GN=KRT7 PE=1 SV=5	P08729	SwissProt_2012_09.fasta	51387.3	1	12	14	14	0.00118	0.311	SLDLDGIIAEVK	R	A	0.997	102	40.9	82.9	7.07	0	1	0	0	2	1272.7	3133.04		0	254	265	Empty	TRUE
HN-SMG-Mucus	HN-1	02.RAW (F013047)	Keratin, type II cytoskeletal 7 OS=Homo sapiens GN=KRT7 PE=1 SV=5	P08729	SwissProt_2012_09.fasta	51387.3	1	12	14	14	0.00118	0.311	SMQDVVEDFK	R	N	0.997	91.7	40.7	75.7	0	0	1	1	0	2	1213.54	2119		0	168	177	Empty	TRUE
HN-SMG-Mucus	HN-1	02.RAW (F013047)	Keratin, type II cytoskeletal 7 OS=Homo sapiens GN=KRT7 PE=1 SV=5	P08729	SwissProt_2012_09.fasta	51387.3	1	12	14	14	0.00118	0.311	TLNETELTELQSQISDTSVVLSMDNSR	R	S	0.997	90.8	39.4	90	0	0	1	0	0	2	3026.45	3251.37		0	227	253	Empty	TRUE
HN-SMG-Mucus	HN-1	02.RAW (F013047)	Keratin, type II cytoskeletal 7 OS=Homo sapiens GN=KRT7 PE=1 SV=5	P08729	SwissProt_2012_09.fasta	51387.3	1	12	14	14	0.00118	0.311	VDALNDEINFLR	K	T	0.997	63.9	40.6	43.7	7.43	0	1	0	0	2	1418.73	2878.45		0	215	226	Empty	TRUE
HN-SMG-Mucus	HN-1	02.RAW (F013047)	Sodium/potassium-transporting ATPase subunit beta-1 OS=Homo sapiens GN=ATP1B1 PE=1 SV=1	P05026	SwissProt_2012_09.fasta	35062.9	1	3	3	3	0.000254	0.125	AYGENIGYSEK	K	D	0.975	31	40.8	17.5	2.05	0	1	0	0	2	1230.56	1591.71		0	278	288	Empty	TRUE
HN-SMG-Mucus	HN-1	02.RAW (F013047)	Sodium/potassium-transporting ATPase subunit beta-1 OS=Homo sapiens GN=ATP1B1 PE=1 SV=1	P05026	SwissProt_2012_09.fasta	35062.9	1	3	3	3	0.000254	0.125	VAPPGLTQIPQIQK	R	T	0.997	54.5	40.1	44.3	3.42	0	1	0	0	2	1489.87	2397.56		0	72	85	Empty	TRUE
HN-SMG-Mucus	HN-1	02.RAW (F013047)	Sodium/potassium-transporting ATPase subunit beta-1 OS=Homo sapiens GN=ATP1B1 PE=1 SV=1	P05026	SwissProt_2012_09.fasta	35062.9	1	3	3	3	0.000254	0.125	YNPNVLPVQCTGK	K	R	0.997	47.6	40.4	33.7	5.49	0	1	0	0	2	1489.75	1958.02		0	204	216	Empty	TRUE
HN-SMG-Mucus	HN-1	02.RAW (F013047)	Sodium/potassium-transporting ATPase subunit alpha-1 OS=Homo sapiens GN=ATP1A1 PE=1 SV=1	P05023	SwissProt_2012_09.fasta	112900	1	7	8	8	0.000676	0.086	AVFQANQENLPILK	R	R	0.997	43	40.3	29	5.82	0	1	0	0	2	1584.87	2608.6		0	431	444	Empty	TRUE
HN-SMG-Mucus	HN-1	02.RAW (F013047)	Sodium/potassium-transporting ATPase subunit alpha-1 OS=Homo sapiens GN=ATP1A1 PE=1 SV=1	P05023	SwissProt_2012_09.fasta	112900	1	7	8	8	0.000676	0.086	CIELCCGSVK	K	E	0.995	32.9	40.4	20.1	2.92	0	1	0	0	2	1225.54	1770.09		0	459	468	Empty	TRUE
HN-SMG-Mucus	HN-1	02.RAW (F013047)	Sodium/potassium-transporting ATPase subunit alpha-1 OS=Homo sapiens GN=ATP1A1 PE=1 SV=1	P05023	SwissProt_2012_09.fasta	112900	1	7	8	8	0.000676	0.086	LIIVEGCQR	K	Q	0.997	68.8	41.3	50.6	2.77	0	1	0	0	2	1087.59	1824.32		0	699	707	Empty	TRUE
HN-SMG-Mucus	HN-1	02.RAW (F013047)	Sodium/potassium-transporting ATPase subunit alpha-1 OS=Homo sapiens GN=ATP1A1 PE=1 SV=1	P05023	SwissProt_2012_09.fasta	112900	1	7	8	8	0.000676	0.086	LNIPVSQVNPR	R	D	0.997	59.3	40.7	41.2	0	0	0	1	0	2	1236.71	2057.31		0	648	658	Empty	TRUE
HN-SMG-Mucus	HN-1	02.RAW (F013047)	Sodium/potassium-transporting ATPase subunit alpha-1 OS=Homo sapiens GN=ATP1A1 PE=1 SV=1	P05023	SwissProt_2012_09.fasta	112900	1	7	8	8	0.000676	0.086	NLEAVETLGSTSTICSDK	K	T	0.997	43.5	39.3	37.2	6.68	0	1	0	0	2	1924.92	2334.98		0	360	377	Empty	TRUE
HN-SMG-Mucus	HN-1	02.RAW (F013047)	Sodium/potassium-transporting ATPase subunit alpha-1 OS=Homo sapiens GN=ATP1A1 PE=1 SV=1	P05023	SwissProt_2012_09.fasta	112900	1	7	8	8	0.000676	0.086	NMVPQQALVIR	K	N	0.997	35.9	40.3	12.4	4.92	0	2	0	0	2	1284.71	2130.28		0	163	173	Empty	TRUE
HN-SMG-Mucus	HN-1	02.RAW (F013047)	Sodium/potassium-transporting ATPase subunit alpha-1 OS=Homo sapiens GN=ATP1A1 PE=1 SV=1	P05023	SwissProt_2012_09.fasta	112900	1	7	8	8	0.000676	0.086	VDNSSLTGESEPQTR	K	S	0.997	68.8	40.3	50.7	6.89	0	1	0	0	2	1619.75	1439.49		0	213	227	Empty	TRUE
HN-SMG-Mucus	HN-1	02.RAW (F013047)	Protein S100-A14 OS=Homo sapiens GN=S100A14 PE=1 SV=1	Q9HCY8	SwissProt_2012_09.fasta	11662.2	0.998	2	2	2	0.000169	0.25	SANAEDAQEFSDVER	R	A	0.997	93.6	39.8	86.3	10.2	0	1	0	0	2	1667.71	1769.52		0	6	20	Empty	TRUE
HN-SMG-Mucus	HN-1	02.RAW (F013047)	Protein S100-A14 OS=Homo sapiens GN=S100A14 PE=1 SV=1	Q9HCY8	SwissProt_2012_09.fasta	11662.2	0.998	2	2	2	0.000169	0.25	SFWELIGEAAK	R	S	0.997	33.8	40.7	22.9	5.08	0	1	0	0	2	1250.64	3232.84		0	83	93	Empty	TRUE
HN-SMG-Mucus	HN-1	02.RAW (F013047)	Deleted in malignant brain tumors 1 protein OS=Homo sapiens GN=DMBT1 PE=1 SV=2	Q9UGM3	SwissProt_2012_09.fasta	260726	1	9	13	34	0.00287	0.068	FGQGSGPIVLDDVR	R	C	0.997	84.5	40.3	60.9	7.31	0	20	2	0	2	1459.75	4520.91		0	418	431	Empty	TRUE
HN-SMG-Mucus	HN-1	02.RAW (F013047)	Deleted in malignant brain tumors 1 protein OS=Homo sapiens GN=DMBT1 PE=1 SV=2	Q9UGM3	SwissProt_2012_09.fasta	260726	1	9	13	34	0.00287	0.068	GSFTSSSNFMSIR	R	F	0.997	101	40.5	84.2	0	0	0	1	0	2	1420.65	2386.77		0	2086	2098	Empty	TRUE
HN-SMG-Mucus	HN-1	02.RAW (F013047)	Deleted in malignant brain tumors 1 protein OS=Homo sapiens GN=DMBT1 PE=1 SV=2	Q9UGM3	SwissProt_2012_09.fasta	260726	1	9	13	34	0.00287	0.068	GSWGTVCDDSWDTNDANVVCR	R	Q	0.997	71.1	40.3	62.7	10.1	0	1	1	0	2	2413.98	2478.92		0	121	141	Empty	TRUE
HN-SMG-Mucus	HN-1	02.RAW (F013047)	Deleted in malignant brain tumors 1 protein OS=Homo sapiens GN=DMBT1 PE=1 SV=2	Q9UGM3	SwissProt_2012_09.fasta	260726	1	9	13	34	0.00287	0.068	GSWGTVCDDSWDTSDANVVCR	R	Q	0.997	39.4	40.3	35.8	5.66	0	0	1	0	2	2386.97	2502.71		0	382	402	Empty	TRUE
HN-SMG-Mucus	HN-1	02.RAW (F013047)	Deleted in malignant brain tumors 1 protein OS=Homo sapiens GN=DMBT1 PE=1 SV=2	Q9UGM3	SwissProt_2012_09.fasta	260726	1	9	13	34	0.00287	0.068	GSWGTVCDDYWDTNDANVVCR	R	Q	0.997	132	38.2	129	14.7	0	2	0	0	2	2490.01	2683.38		0	253	273	Empty	TRUE
HN-SMG-Mucus	HN-1	02.RAW (F013047)	Deleted in malignant brain tumors 1 protein OS=Homo sapiens GN=DMBT1 PE=1 SV=2	Q9UGM3	SwissProt_2012_09.fasta	260726	1	9	13	34	0.00287	0.068	QLGCGWAMLAPGNAR	R	F	0.978	30.1	40.2	15.1	2.11	0	1	0	0	2	1617.76	2378.07		0	534	548	Empty	TRUE
HN-SMG-Mucus	HN-1	02.RAW (F013047)	Deleted in malignant brain tumors 1 protein OS=Homo sapiens GN=DMBT1 PE=1 SV=2	Q9UGM3	SwissProt_2012_09.fasta	260726	1	9	13	34	0.00287	0.068	QLGCGWAMSAPGNAQFGQGSGPIVLDDVR	R	C	0.997	96.4	37.1	92	0	0	1	2	0	2	3004.4	2954.83		0	274	302	Empty	TRUE
HN-SMG-Mucus	HN-1	02.RAW (F013047)	Deleted in malignant brain tumors 1 protein OS=Homo sapiens GN=DMBT1 PE=1 SV=2	Q9UGM3	SwissProt_2012_09.fasta	260726	1	9	13	34	0.00287	0.068	QLGCGWAMSAPGNAR	R	F	0.997	73.6	40.3	64.2	6.72	0	1	0	0	2	1575.72	2168.43		0	1033	1047	Empty	TRUE
HN-SMG-Mucus	HN-1	02.RAW (F013047)	Deleted in malignant brain tumors 1 protein OS=Homo sapiens GN=DMBT1 PE=1 SV=2	Q9UGM3	SwissProt_2012_09.fasta	260726	1	9	13	34	0.00287	0.068	QLGCGWATSAPGNAR	R	F	0.997	43.8	39.9	26.2	2.89	0	1	0	0	2	1545.72	1921.85		0	403	417	Empty	TRUE
HN-SMG-Mucus	HN-1	02.RAW (F013047)	Lamin-B1 OS=Homo sapiens GN=LMNB1 PE=1 SV=2	P20700	SwissProt_2012_09.fasta	66409.6	1	3	3	3	0.000254	0.0631	AGGPTTPLSPTR	R	L	0.957	42.1	40.9	26	0	0	0	1	0	2	1154.62	1560.42		0	15	26	Empty	TRUE
HN-SMG-Mucus	HN-1	02.RAW (F013047)	Lamin-B1 OS=Homo sapiens GN=LMNB1 PE=1 SV=2	P20700	SwissProt_2012_09.fasta	66409.6	1	3	3	3	0.000254	0.0631	ALYETELADAR	K	R	0.996	52.2	40.3	39.2	0	0	0	1	0	2	1251.62	2030.21		0	80	90	Empty	TRUE
HN-SMG-Mucus	HN-1	02.RAW (F013047)	Lamin-B1 OS=Homo sapiens GN=LMNB1 PE=1 SV=2	P20700	SwissProt_2012_09.fasta	66409.6	1	3	3	3	0.000254	0.0631	LSSEMNTSTVNSAR	R	E	0.997	71.3	40.1	62.3	7.96	0	1	0	0	2	1512.7	1241.4		0	277	290	Empty	TRUE
HN-SMG-Mucus	HN-1	02.RAW (F013047)	Ribonuclease inhibitor OS=Homo sapiens GN=RNH1 PE=1 SV=2	P13489	SwissProt_2012_09.fasta	49974.4	0.998	2	2	2	0.000169	0.0477	LDDCGLTEAR	R	C	0.997	66.4	40.9	47	5.17	0	1	0	0	2	1149.52	1628.41		0	35	44	Empty	TRUE
HN-SMG-Mucus	HN-1	02.RAW (F013047)	Ribonuclease inhibitor OS=Homo sapiens GN=RNH1 PE=1 SV=2	P13489	SwissProt_2012_09.fasta	49974.4	0.998	2	2	2	0.000169	0.0477	LESCGVTSDNCR	K	D	0.997	62.3	40.6	56.3	3.89	0	1	0	0	2	1397.58	1274.05		0	206	217	Empty	TRUE
HN-SMG-Mucus	HN-1	02.RAW (F013047)	Elongation factor 2 OS=Homo sapiens GN=EEF2 PE=1 SV=4	P13639	SwissProt_2012_09.fasta	95340.1	1	6	8	8	0.000676	0.101	ALLELQLEPEELYQTFQR	R	I	0.997	121	39.2	114	11.4	0	1	0	0	2	2220.15	3631.68		0	163	180	Empty	TRUE
HN-SMG-Mucus	HN-1	02.RAW (F013047)	Elongation factor 2 OS=Homo sapiens GN=EEF2 PE=1 SV=4	P13639	SwissProt_2012_09.fasta	95340.1	1	6	8	8	0.000676	0.101	EGIPALDNFLDKL	K	-	0.997	66.2	39.7	52	5.54	0	1	1	0	2	1444.77	3803.48		0	846	858	Empty	TRUE
HN-SMG-Mucus	HN-1	02.RAW (F013047)	Elongation factor 2 OS=Homo sapiens GN=EEF2 PE=1 SV=4	P13639	SwissProt_2012_09.fasta	95340.1	1	6	8	8	0.000676	0.101	GEGQLGPAER	K	A	0.996	42.1	40.8	17.5	2.96	0	1	0	0	2	1013.5	1288.15		0	240	249	Empty	TRUE
HN-SMG-Mucus	HN-1	02.RAW (F013047)	Elongation factor 2 OS=Homo sapiens GN=EEF2 PE=1 SV=4	P13639	SwissProt_2012_09.fasta	95340.1	1	6	8	8	0.000676	0.101	TFCQLILDPIFK	R	V	0.962	23.3	39.8	14.9	3.42	0	1	0	0	2	1494.8	3549.36		0	288	299	Empty	TRUE
HN-SMG-Mucus	HN-1	02.RAW (F013047)	Elongation factor 2 OS=Homo sapiens GN=EEF2 PE=1 SV=4	P13639	SwissProt_2012_09.fasta	95340.1	1	6	8	8	0.000676	0.101	VFDAIMNFK	K	K	0.997	55.9	41.1	38.5	3.77	0	1	0	0	2	1084.55	2730.63		0	300	308	Empty	TRUE
HN-SMG-Mucus	HN-1	02.RAW (F013047)	Elongation factor 2 OS=Homo sapiens GN=EEF2 PE=1 SV=4	P13639	SwissProt_2012_09.fasta	95340.1	1	6	8	8	0.000676	0.101	YVEPIEDVPCGNIVGLVGVDQFLVK	R	T	0.997	63.5	39	60.9	12.5	0	1	1	0	2	2759.43	3752.84		0	457	481	Empty	TRUE
HN-SMG-Mucus	HN-1	03.RAW (F013049)	Moesin OS=Homo sapiens GN=MSN PE=1 SV=3	P26038	SwissProt_2012_09.fasta	67821.8	1	3	4	4	0.000337	0.0832	ALELEQER	R	K	0.997	45.7	41	11.6	3.15	0	1	0	0	2	987.511	1645.29		0	372	379	Empty	TRUE
HN-SMG-Mucus	HN-1	03.RAW (F013049)	Moesin OS=Homo sapiens GN=MSN PE=1 SV=3	P26038	SwissProt_2012_09.fasta	67821.8	1	3	4	4	0.000337	0.0832	IGFPWSEIR	K	N	0.997	78.7	41	48	0	0	0	1	0	2	1104.58	3082.35		0	238	246	Empty	TRUE	P15311
HN-SMG-Mucus	HN-1	03.RAW (F013049)	Moesin OS=Homo sapiens GN=MSN PE=1 SV=3	P26038	SwissProt_2012_09.fasta	67821.8	1	3	4	4	0.000337	0.0832	TAMSTPHVAEPAENEQDEQDENGAEASADLR	K	A	0.997	55.3	38.3	49.2	5	0	1	1	0	2	3312.42	1936.94		0	465	495	Empty	TRUE
HN-SMG-Mucus	HN-1	03.RAW (F013049)	L-lactate dehydrogenase B chain OS=Homo sapiens GN=LDHB PE=1 SV=2	P07195	SwissProt_2012_09.fasta	36638.6	0.998	2	3	3	0.000253	0.114	GLTSVINQK	R	L	0.997	46.4	41.1	25.3	2.89	0	1	0	0	2	959.552	1822.19		0	300	308	Empty	TRUE
HN-SMG-Mucus	HN-1	03.RAW (F013049)	L-lactate dehydrogenase B chain OS=Homo sapiens GN=LDHB PE=1 SV=2	P07195	SwissProt_2012_09.fasta	36638.6	0.998	2	3	3	0.000253	0.114	SLADELALVDVLEDKLK	K	G	0.997	96.8	39.7	79.9	10.7	0	1	1	0	2	1871.04	3777.7		0	44	60	Empty	TRUE
HN-SMG-Mucus	HN-1	03.RAW (F013049)	L-lactate dehydrogenase B chain OS=Homo sapiens GN=LDHB PE=1 SV=2	P07195	SwissProt_2012_09.fasta	36638.6	0.998	2	3	3	0.000253	0.114	VIGSGCNLDSAR	R	F	0.997	33.2	40.8	23	4.77	0	1	0	0	2	1248.6	1563.27		0	159	170	Empty	FALSE	P00338
HN-SMG-Mucus	HN-1	03.RAW (F013049)	60S acidic ribosomal protein P2 OS=Homo sapiens GN=RPLP2 PE=1 SV=1	P05387	SwissProt_2012_09.fasta	11665.5	0.998	2	3	3	0.000253	0.287	ILDSVGIEADDDRLNK	K	V	0.997	95.1	39.9	87.2	0	0	0	1	0	2	1772.9	2197.77		0	26	41	Empty	TRUE
HN-SMG-Mucus	HN-1	03.RAW (F013049)	60S acidic ribosomal protein P2 OS=Homo sapiens GN=RPLP2 PE=1 SV=1	P05387	SwissProt_2012_09.fasta	11665.5	0.998	2	3	3	0.000253	0.287	KEESEESDDDMGFGLFD	K	-	0.997	106	38.9	103	0	0	0	2	0	2	1965.75	2864.34		0	99	115	Empty	TRUE	P05386
HN-SMG-Mucus	HN-1	03.RAW (F013049)	60S ribosomal protein L17 OS=Homo sapiens GN=RPL17 PE=1 SV=3	P18621	SwissProt_2012_09.fasta	21397.4	0.996	2	2	2	0.000169	0.163	EQIVPKPEEEVAQK	K	K	0.997	63.3	39.7	50.1	7	0	1	0	0	2	1623.86	1698.1		0	154	167	Empty	TRUE
HN-SMG-Mucus	HN-1	03.RAW (F013049)	60S ribosomal protein L17 OS=Homo sapiens GN=RPL17 PE=1 SV=3	P18621	SwissProt_2012_09.fasta	21397.4	0.996	2	2	2	0.000169	0.163	GLDVDSLVIEHIQVNK	K	A	0.919	15.1	39.8	10.9	2.12	0	1	0	0	2	1778.96	2936.29		0	106	121	Empty	TRUE
HN-SMG-Mucus	HN-1	03.RAW (F013049)	Myosin regulatory light chain 12B OS=Homo sapiens GN=MYL12B PE=1 SV=2	O14950,P19105	SwissProt_2012_09.fasta	19795.3	0.996	2	2	2	0.000169	0.116	EAFNMIDQNR	K	D	0.912	39.3	40.7	24.5	0	0	0	1	0	2	1237.56	2055.24		0	35	44	Empty	TRUE
HN-SMG-Mucus	HN-1	03.RAW (F013049)	Myosin regulatory light chain 12B OS=Homo sapiens GN=MYL12B PE=1 SV=2	O14950,P19105	SwissProt_2012_09.fasta	19795.3	0.996	2	2	2	0.000169	0.116	GNFNYIEFTR	K	I	0.997	57.5	40.9	17.6	6.37	0	1	0	0	2	1260.6	2588.01		0	151	160	Empty	TRUE
HN-SMG-Mucus	HN-1	03.RAW (F013049)	Fibrinogen gamma chain OS=Homo sapiens GN=FGG PE=1 SV=3	P02679	SwissProt_2012_09.fasta	51513.3	1	5	7	9	0.000759	0.159	AIQLTYNPDESSKPNMIDAATLK	K	S	0.997	67.8	38.3	67.8	0	0	1	2	0	2	2520.27	2412		0	89	111	Empty	TRUE
HN-SMG-Mucus	HN-1	03.RAW (F013049)	Fibrinogen gamma chain OS=Homo sapiens GN=FGG PE=1 SV=3	P02679	SwissProt_2012_09.fasta	51513.3	1	5	7	9	0.000759	0.159	EGFGHLSPTGTTEFWLGNEK	K	I	0.997	101	39.1	95.6	0	0	0	2	0	2	2207.04	2900.35		0	239	258	Empty	TRUE
HN-SMG-Mucus	HN-1	03.RAW (F013049)	Fibrinogen gamma chain OS=Homo sapiens GN=FGG PE=1 SV=3	P02679	SwissProt_2012_09.fasta	51513.3	1	5	7	9	0.000759	0.159	LDGSVDFK	R	K	0.993	40.5	41	25.6	1.39	0	1	0	0	2	880.441	1757.5		0	224	231	Empty	TRUE
HN-SMG-Mucus	HN-1	03.RAW (F013049)	Fibrinogen gamma chain OS=Homo sapiens GN=FGG PE=1 SV=3	P02679	SwissProt_2012_09.fasta	51513.3	1	5	7	9	0.000759	0.159	VELEDWNGR	R	T	0.997	57.8	40.8	34.2	3.4	0	2	0	0	2	1117.53	2082.56		0	274	282	Empty	TRUE
HN-SMG-Mucus	HN-1	03.RAW (F013049)	Fibrinogen gamma chain OS=Homo sapiens GN=FGG PE=1 SV=3	P02679	SwissProt_2012_09.fasta	51513.3	1	5	7	9	0.000759	0.159	YLQEIYNSNNQK	R	I	0.997	81.9	40.2	66.5	6.22	0	1	0	0	2	1513.73	1833.54		0	135	146	Empty	TRUE
HN-SMG-Mucus	HN-1	03.RAW (F013049)	Fibrinogen beta chain OS=Homo sapiens GN=FGB PE=1 SV=2	P02675	SwissProt_2012_09.fasta	55928.6	1	3	3	3	0.000253	0.0855	GGETSEMYLIQPDSSVKPYR	K	V	0.997	75.2	40	63.6	5.28	0	0	1	0	2	2257.08	2445.93		0	248	267	Empty	TRUE
HN-SMG-Mucus	HN-1	03.RAW (F013049)	Fibrinogen beta chain OS=Homo sapiens GN=FGB PE=1 SV=2	P02675	SwissProt_2012_09.fasta	55928.6	1	3	3	3	0.000253	0.0855	QDGSVDFGR	R	K	0.997	53	40.6	42.7	1.96	0	1	0	0	2	980.443	1477.18		0	286	294	Empty	TRUE
HN-SMG-Mucus	HN-1	03.RAW (F013049)	Fibrinogen beta chain OS=Homo sapiens GN=FGB PE=1 SV=2	P02675	SwissProt_2012_09.fasta	55928.6	1	3	3	3	0.000253	0.0855	QGFGNVATNTDGK	K	N	0.997	87.5	40.4	75.8	6.14	0	1	0	0	2	1308.62	1557.56		0	301	313	Empty	TRUE
HN-SMG-Mucus	HN-1	03.RAW (F013049)	Fibrinogen alpha chain OS=Homo sapiens GN=FGA PE=1 SV=2	P02671	SwissProt_2012_09.fasta	94973.4	1	3	3	3	0.000253	0.0531	GDFSSANNR	R	D	0.997	40.8	40.4	30.5	3.36	0	1	0	0	2	967.423	1095.4		0	115	123	Empty	TRUE
HN-SMG-Mucus	HN-1	03.RAW (F013049)	Fibrinogen alpha chain OS=Homo sapiens GN=FGA PE=1 SV=2	P02671	SwissProt_2012_09.fasta	94973.4	1	3	3	3	0.000253	0.0531	MELERPGGNEITRGGSTSYGTGSETESPR	R	N	0.99	57.3	39	51	0	0	1	0	0	2	3055.4	2018.53		0	259	287	Empty	TRUE
HN-SMG-Mucus	HN-1	03.RAW (F013049)	Fibrinogen alpha chain OS=Homo sapiens GN=FGA PE=1 SV=2	P02671	SwissProt_2012_09.fasta	94973.4	1	3	3	3	0.000253	0.0531	NSLFEYQK	K	N	0.997	48.5	41.4	26.5	2.49	0	1	0	0	2	1028.5	1992.19		0	90	97	Empty	TRUE
HN-SMG-Mucus	HN-1	03.RAW (F013049)	Glutamate dehydrogenase 1, mitochondrial OS=Homo sapiens GN=GLUD1 PE=1 SV=2	P00367	SwissProt_2012_09.fasta	61399.7	0.999	2	2	2	0.000169	0.052	IIAEGANGPTTPEADKIFLER	K	N	0.997	43.4	40.1	36.8	3.14	0	0	1	0	2	2242.17	2552.17		0	400	420	Empty	TRUE
HN-SMG-Mucus	HN-1	03.RAW (F013049)	Glutamate dehydrogenase 1, mitochondrial OS=Homo sapiens GN=GLUD1 PE=1 SV=2	P00367	SwissProt_2012_09.fasta	61399.7	0.999	2	2	2	0.000169	0.052	YNLGLDLR	K	T	0.997	67.1	41	38.4	2.11	0	1	0	0	2	963.526	2536.53		0	528	535	Empty	TRUE
HN-SMG-Mucus	HN-1	03.RAW (F013049)	Apolipoprotein A-I OS=Homo sapiens GN=APOA1 PE=1 SV=1	P02647	SwissProt_2012_09.fasta	30778.5	0.998	2	2	2	0.000169	0.0674	LSPLGEEMR	K	D	0.977	46.4	41.3	21.5	0	0	0	1	0	2	1047.51	1640.42		0	165	173	Empty	TRUE
HN-SMG-Mucus	HN-1	03.RAW (F013049)	Apolipoprotein A-I OS=Homo sapiens GN=APOA1 PE=1 SV=1	P02647	SwissProt_2012_09.fasta	30778.5	0.998	2	2	2	0.000169	0.0674	WQEEMELYR	K	Q	0.987	48.4	40.4	39.9	0	0	0	1	0	2	1299.57	1976.12		0	132	140	Empty	TRUE
HN-SMG-Mucus	HN-1	03.RAW (F013049)	Aldehyde dehydrogenase, dimeric NADP-preferring OS=Homo sapiens GN=ALDH3A1 PE=1 SV=3	P30838	SwissProt_2012_09.fasta	50395.7	0.998	2	2	2	0.000169	0.0618	LIQEQEQELVGALAADLHK	R	N	0.997	31	39.9	5.39	4.08	0	0	1	0	2	2105.12	3235.79		0	36	54	Empty	TRUE
HN-SMG-Mucus	HN-1	03.RAW (F013049)	Aldehyde dehydrogenase, dimeric NADP-preferring OS=Homo sapiens GN=ALDH3A1 PE=1 SV=3	P30838	SwissProt_2012_09.fasta	50395.7	0.998	2	2	2	0.000169	0.0618	NCDLDVACR	K	R	0.997	86.7	40.7	62.2	4.89	0	1	0	0	2	1122.47	1555.57		0	222	230	Empty	TRUE
HN-SMG-Mucus	HN-1	03.RAW (F013049)	Plectin OS=Homo sapiens GN=PLEC PE=1 SV=3	Q15149	SwissProt_2012_09.fasta	531784	1	3	3	3	0.000253	0.0117	DLLPSDMAVALLEAQAGTGHIIDPATSAR	K	L	0.997	70.4	39	62.3	0	0	1	0	0	2	2933.5	3788.22		0	3184	3212	Empty	TRUE
HN-SMG-Mucus	HN-1	03.RAW (F013049)	Plectin OS=Homo sapiens GN=PLEC PE=1 SV=3	Q15149	SwissProt_2012_09.fasta	531784	1	3	3	3	0.000253	0.0117	LCFEGLR	R	S	0.983	33.2	41	8.89	1.96	0	1	0	0	2	894.45	2296.75		0	3109	3115	Empty	TRUE
HN-SMG-Mucus	HN-1	03.RAW (F013049)	Plectin OS=Homo sapiens GN=PLEC PE=1 SV=3	Q15149	SwissProt_2012_09.fasta	531784	1	3	3	3	0.000253	0.0117	LEDLLQDAQDEKEQLNEYK	R	G	0.997	48.5	39.9	22.5	4.03	0	0	1	0	2	2321.11	2681.02		0	897	915	Empty	TRUE
HN-SMG-Mucus	HN-1	03.RAW (F013049)	Elongation factor 1-beta OS=Homo sapiens GN=EEF1B2 PE=1 SV=3	P24534	SwissProt_2012_09.fasta	24764.2	1	2	2	2	0.000169	0.222	SSILLDVKPWDDETDMAK	K	L	0.997	46.1	40.7	26.8	2	0	0	1	0	2	2063	2891.36		0	140	157	Empty	TRUE
HN-SMG-Mucus	HN-1	03.RAW (F013049)	Elongation factor 1-beta OS=Homo sapiens GN=EEF1B2 PE=1 SV=3	P24534	SwissProt_2012_09.fasta	24764.2	1	2	2	2	0.000169	0.222	SYIEGYVPSQADVAVFEAVSSPPPADLCHALR	K	W	0.989	24	38.5	17.1	2.04	0	0	1	0	2	3445.67	3428.55		0	23	54	Empty	TRUE
HN-SMG-Mucus	HN-1	03.RAW (F013049)	Heat shock protein beta-1 OS=Homo sapiens GN=HSPB1 PE=1 SV=2	P04792	SwissProt_2012_09.fasta	22782.6	1	3	5	7	0.00059	0.278	KYTLPPGVDPTQVSSSLSPEGTLTVEAPMPK	R	L	0.997	49.6	38.7	41.3	6.23	0	3	2	0	2	3226.66	2965.37		0	141	171	Empty	TRUE
HN-SMG-Mucus	HN-1	03.RAW (F013049)	Heat shock protein beta-1 OS=Homo sapiens GN=HSPB1 PE=1 SV=2	P04792	SwissProt_2012_09.fasta	22782.6	1	3	5	7	0.00059	0.278	LFDQAFGLPR	R	L	0.997	76.3	40.6	62.1	5.17	0	1	0	0	2	1163.62	2852.66		0	28	37	Empty	TRUE
HN-SMG-Mucus	HN-1	03.RAW (F013049)	Heat shock protein beta-1 OS=Homo sapiens GN=HSPB1 PE=1 SV=2	P04792	SwissProt_2012_09.fasta	22782.6	1	3	5	7	0.00059	0.278	VSLDVNHFAPDELTVK	R	T	0.997	65.7	39.6	56.1	8.55	0	1	0	0	2	1783.92	2697.76		0	97	112	Empty	TRUE
HN-SMG-Mucus	HN-1	03.RAW (F013049)	Cytoplasmic dynein 1 heavy chain 1 OS=Homo sapiens GN=DYNC1H1 PE=1 SV=5	Q14204	SwissProt_2012_09.fasta	532406	0.998	2	2	3	0.000253	0.00581	ALGEYLER	K	E	0.997	34.8	40.7	16.8	3.4	0	1	0	0	2	950.494	1996.21		0	1614	1621	Empty	TRUE
HN-SMG-Mucus	HN-1	03.RAW (F013049)	Cytoplasmic dynein 1 heavy chain 1 OS=Homo sapiens GN=DYNC1H1 PE=1 SV=5	Q14204	SwissProt_2012_09.fasta	532406	0.998	2	2	3	0.000253	0.00581	GIFEALRPLETLPVEGLIR	R	I	0.997	43.8	40.3	28.1	3.6	0	0	2	0	2	2123.22	3872.31		0	2805	2823	Empty	TRUE
HN-SMG-Mucus	HN-1	03.RAW (F013049)	Epiplakin OS=Homo sapiens GN=EPPK1 PE=1 SV=2	P58107	SwissProt_2012_09.fasta	555615	0.998	2	2	2	0.000169	0.00806	GFFDPNTHENLTYVQLLR	K	R	0.994	50.8	38.8	49.3	0	0	0	1	0	2	2164.08	3165.05		0	2385	2402	Empty	TRUE
HN-SMG-Mucus	HN-1	03.RAW (F013049)	Epiplakin OS=Homo sapiens GN=EPPK1 PE=1 SV=2	P58107	SwissProt_2012_09.fasta	555615	0.998	2	2	2	0.000169	0.00806	LTAIIEEAEEAPGARPQLQDAWR	R	G	0.997	65.4	39.5	56.5	0	0	1	0	0	2	2564.31	2841.77		0	3105	3127	Empty	TRUE
HN-SMG-Mucus	HN-1	03.RAW (F013049)	Tubulin alpha-1B chain OS=Homo sapiens GN=TUBA1B PE=1 SV=1	P68363	SwissProt_2012_09.fasta	50151.7	1	2	2	2	0.000169	0.0843	AYHEQLSVAEITNACFEPANQMVK	K	C	0.997	76.8	39.8	61	9.17	0	0	1	0	2	2750.29	2812.01		0	281	304	Empty	TRUE
HN-SMG-Mucus	HN-1	03.RAW (F013049)	Tubulin alpha-1B chain OS=Homo sapiens GN=TUBA1B PE=1 SV=1	P68363	SwissProt_2012_09.fasta	50151.7	1	2	2	2	0.000169	0.0843	LISQIVSSITASLR	R	F	0.997	70.2	40.6	59.1	7.72	0	1	0	0	2	1487.88	3656.4		0	230	243	Empty	TRUE
HN-SMG-Mucus	HN-1	03.RAW (F013049)	Pyruvate kinase isozymes M1/M2 OS=Homo sapiens GN=PKM PE=1 SV=4	P14618	SwissProt_2012_09.fasta	57937.5	1	3	4	4	0.000337	0.102	GDYPLEAVR	K	M	0.989	50.1	41.5	35.6	0	0	0	1	0	2	1019.52	2046.19		0	368	376	Empty	TRUE
HN-SMG-Mucus	HN-1	03.RAW (F013049)	Pyruvate kinase isozymes M1/M2 OS=Homo sapiens GN=PKM PE=1 SV=4	P14618	SwissProt_2012_09.fasta	57937.5	1	3	4	4	0.000337	0.102	GIFPVLCKDPVQEAWAEDVDLR	R	V	0.997	86.2	40.1	77.3	0	0	1	0	0	2	2557.28	3381.18		0	468	489	Empty	TRUE
HN-SMG-Mucus	HN-1	03.RAW (F013049)	Pyruvate kinase isozymes M1/M2 OS=Homo sapiens GN=PKM PE=1 SV=4	P14618	SwissProt_2012_09.fasta	57937.5	1	3	4	4	0.000337	0.102	TATESFASDPILYRPVAVALDTK	R	G	0.995	51.2	38.3	49.3	0	0	1	1	0	2	2465.29	3107.28		0	93	115	Empty	TRUE
HN-SMG-Mucus	HN-1	03.RAW (F013049)	Alpha-actinin-1 OS=Homo sapiens GN=ACTN1 PE=1 SV=2	P12814	SwissProt_2012_09.fasta	103061	0.998	2	2	2	0.000169	0.0527	GYEEWLLNEIR	K	R	0.997	78	40.1	38.8	5.54	0	1	0	0	2	1421.71	3243.9		0	377	387	Empty	FALSE	O43707
HN-SMG-Mucus	HN-1	03.RAW (F013049)	Alpha-actinin-1 OS=Homo sapiens GN=ACTN1 PE=1 SV=2	P12814	SwissProt_2012_09.fasta	103061	0.998	2	2	2	0.000169	0.0527	IDQLEGDHQLIQEALIFDNK	K	H	0.997	43.8	40.3	38.9	8.1	0	0	1	0	2	2339.19	3118.99		0	685	704	Empty	TRUE
HN-SMG-Mucus	HN-1	03.RAW (F013049)	Alpha-actinin-1 OS=Homo sapiens GN=ACTN1 PE=1 SV=2	P12814	SwissProt_2012_09.fasta	103061	0.998	2	2	2	0.000169	0.0527	MLDAEDIVGTARPDEK	K	A	0.997	42.5	40.8	35	2.28	0	0	1	0	2	1759.85	2388.06		0	221	236	Empty	TRUE
HN-SMG-Mucus	HN-1	03.RAW (F013049)	Complement C3 OS=Homo sapiens GN=C3 PE=1 SV=2	P01024	SwissProt_2012_09.fasta	187149	1	8	9	9	0.000759	0.0806	CAEENCFIQK	R	S	0.997	66.7	40.7	47.9	4.68	0	1	0	0	2	1298.55	1650.45		0	1513	1522	Empty	TRUE
HN-SMG-Mucus	HN-1	03.RAW (F013049)	Complement C3 OS=Homo sapiens GN=C3 PE=1 SV=2	P01024	SwissProt_2012_09.fasta	187149	1	8	9	9	0.000759	0.0806	DAPDHQELNLDVSLQLPSR	K	S	0.933	46.2	40.3	19.5	0	0	1	0	0	2	2147.07	2821.03		0	1285	1303	Empty	TRUE
HN-SMG-Mucus	HN-1	03.RAW (F013049)	Complement C3 OS=Homo sapiens GN=C3 PE=1 SV=2	P01024	SwissProt_2012_09.fasta	187149	1	8	9	9	0.000759	0.0806	DTWVEHWPEEDECQDEENQK	K	Q	0.997	85.3	39.9	72.9	4.44	0	0	1	0	2	2603.03	2377.69		0	1625	1644	Empty	TRUE
HN-SMG-Mucus	HN-1	03.RAW (F013049)	Complement C3 OS=Homo sapiens GN=C3 PE=1 SV=2	P01024	SwissProt_2012_09.fasta	187149	1	8	9	9	0.000759	0.0806	EGVQKEDIPPADLSDQVPDTESETR	R	I	0.997	31.5	39.8	29	3.23	0	1	1	0	2	2755.29	2232.21		0	955	979	Empty	TRUE
HN-SMG-Mucus	HN-1	03.RAW (F013049)	Complement C3 OS=Homo sapiens GN=C3 PE=1 SV=2	P01024	SwissProt_2012_09.fasta	187149	1	8	9	9	0.000759	0.0806	GYTQQLAFR	K	Q	0.99	27.7	40.9	12.2	2.25	0	1	0	0	2	1083.56	2060.94		0	1052	1060	Empty	TRUE
HN-SMG-Mucus	HN-1	03.RAW (F013049)	Complement C3 OS=Homo sapiens GN=C3 PE=1 SV=2	P01024	SwissProt_2012_09.fasta	187149	1	8	9	9	0.000759	0.0806	SGIPIVTSPYQIHFTK	R	T	0.997	61.5	39.6	52.9	7.72	0	1	0	0	2	1787.97	2800.4		0	344	359	Empty	TRUE
HN-SMG-Mucus	HN-1	03.RAW (F013049)	Complement C3 OS=Homo sapiens GN=C3 PE=1 SV=2	P01024	SwissProt_2012_09.fasta	187149	1	8	9	9	0.000759	0.0806	SGSDEVQVGQQR	K	T	0.997	39.5	40.6	20.3	4.17	0	1	0	0	2	1289.61	1241.67		0	1571	1582	Empty	TRUE
HN-SMG-Mucus	HN-1	03.RAW (F013049)	Complement C3 OS=Homo sapiens GN=C3 PE=1 SV=2	P01024	SwissProt_2012_09.fasta	187149	1	8	9	9	0.000759	0.0806	TMQALPYSTVGNSNNYLHLSVLR	R	T	0.997	62.6	39.7	50.9	7.34	0	0	1	0	2	2594.3	2891.79		0	440	462	Empty	TRUE
HN-SMG-Mucus	HN-1	03.RAW (F013049)	Alpha-2-macroglobulin OS=Homo sapiens GN=A2M PE=1 SV=3	P01023	SwissProt_2012_09.fasta	163290	1	3	3	3	0.000253	0.0278	DTVIKPLLVEPEGLEK	K	E	0.997	62.6	39.2	54.2	8.17	0	1	0	0	2	1780.01	2771.98		0	897	912	Empty	TRUE
HN-SMG-Mucus	HN-1	03.RAW (F013049)	Alpha-2-macroglobulin OS=Homo sapiens GN=A2M PE=1 SV=3	P01023	SwissProt_2012_09.fasta	163290	1	3	3	3	0.000253	0.0278	SSGSLLNNAIK	R	G	0.997	58.5	40.9	41	6.64	0	1	0	0	2	1103.61	2012.92		0	1082	1092	Empty	TRUE
HN-SMG-Mucus	HN-1	03.RAW (F013049)	Alpha-2-macroglobulin OS=Homo sapiens GN=A2M PE=1 SV=3	P01023	SwissProt_2012_09.fasta	163290	1	3	3	3	0.000253	0.0278	TEHPFTVEEFVLPK	R	F	0.997	48.3	40.9	33.5	4.05	0	0	1	0	2	1672.86	2884.8		0	215	228	Empty	TRUE
HN-SMG-Mucus	HN-1	03.RAW (F013049)	Glutathione S-transferase P OS=Homo sapiens GN=GSTP1 PE=1 SV=2	P09211	SwissProt_2012_09.fasta	23356.7	0.998	2	2	2	0.000169	0.143	ALPGQLKPFETLLSQNQGGK	K	T	0.997	74.1	38.7	70.3	0	0	0	1	0	2	2126.16	2961.27		0	122	141	Empty	TRUE
HN-SMG-Mucus	HN-1	03.RAW (F013049)	Glutathione S-transferase P OS=Homo sapiens GN=GSTP1 PE=1 SV=2	P09211	SwissProt_2012_09.fasta	23356.7	0.998	2	2	2	0.000169	0.143	ASCLYGQLPK	K	F	0.997	37.1	40.7	22.9	4.8	0	1	0	0	2	1136.58	2013.71		0	46	55	Empty	TRUE
HN-SMG-Mucus	HN-1	03.RAW (F013049)	Cathepsin G OS=Homo sapiens GN=CTSG PE=1 SV=2	P08311	SwissProt_2012_09.fasta	28837.5	1	3	3	3	0.000253	0.0941	CGGFLVR	R	E	0.987	57.5	41.2	25.2	0	0	1	0	0	2	808.413	1896.28		0	49	55	Empty	TRUE
HN-SMG-Mucus	HN-1	03.RAW (F013049)	Cathepsin G OS=Homo sapiens GN=CTSG PE=1 SV=2	P08311	SwissProt_2012_09.fasta	28837.5	1	3	3	3	0.000253	0.0941	IFGSYDPR	R	R	0.996	54.9	41	30.4	0	0	0	1	0	2	954.468	1945.59		0	175	182	Empty	TRUE
HN-SMG-Mucus	HN-1	03.RAW (F013049)	Cathepsin G OS=Homo sapiens GN=CTSG PE=1 SV=2	P08311	SwissProt_2012_09.fasta	28837.5	1	3	3	3	0.000253	0.0941	VSSFLPWIR	R	T	0.9	38.8	40.9	8.9	0	0	0	1	0	2	1104.62	3270.44		0	231	239	Empty	TRUE
HN-SMG-Mucus	HN-1	03.RAW (F013049)	Voltage-dependent anion-selective channel protein 2 OS=Homo sapiens GN=VDAC2 PE=1 SV=2	P45880	SwissProt_2012_09.fasta	31567.3	1	2	2	2	0.000169	0.116	TGDFQLHTNVNDGTEFGGSIYQK	R	V	0.997	65.2	39.8	64.7	0	0	1	0	0	2	2528.17	2480.88		0	186	208	Empty	TRUE
HN-SMG-Mucus	HN-1	03.RAW (F013049)	Voltage-dependent anion-selective channel protein 2 OS=Homo sapiens GN=VDAC2 PE=1 SV=2	P45880	SwissProt_2012_09.fasta	31567.3	1	2	2	2	0.000169	0.116	WCEYGLTFTEK	K	W	0.997	58.3	40.1	46	0	0	0	1	0	2	1433.64	2657.84		0	75	85	Empty	TRUE
HN-SMG-Mucus	HN-1	03.RAW (F013049)	Protein disulfide-isomerase A3 OS=Homo sapiens GN=PDIA3 PE=1 SV=4	P30101	SwissProt_2012_09.fasta	56784.6	1	4	5	5	0.000422	0.135	DASIVGFFDDSFSEAHSEFLK	K	A	0.969	25.9	39.7	6.48	1.64	0	0	1	0	2	2348.07	3703.82		0	153	173	Empty	TRUE
HN-SMG-Mucus	HN-1	03.RAW (F013049)	Protein disulfide-isomerase A3 OS=Homo sapiens GN=PDIA3 PE=1 SV=4	P30101	SwissProt_2012_09.fasta	56784.6	1	4	5	5	0.000422	0.135	EATNPPVIQEEKPK	R	K	0.997	67.6	40.2	49.1	0	0	0	1	0	2	1579.83	1491.39		0	483	496	Empty	TRUE
HN-SMG-Mucus	HN-1	03.RAW (F013049)	Protein disulfide-isomerase A3 OS=Homo sapiens GN=PDIA3 PE=1 SV=4	P30101	SwissProt_2012_09.fasta	56784.6	1	4	5	5	0.000422	0.135	FVMQEEFSR	K	D	0.997	30.8	41.1	22.6	4.52	0	1	0	0	2	1188.54	1754.78		0	336	344	Empty	TRUE
HN-SMG-Mucus	HN-1	03.RAW (F013049)	Protein disulfide-isomerase A3 OS=Homo sapiens GN=PDIA3 PE=1 SV=4	P30101	SwissProt_2012_09.fasta	56784.6	1	4	5	5	0.000422	0.135	TFSHELSDFGLESTAGEIPVVAIR	K	T	0.997	153	38	139	0	0	1	1	0	2	2575.3	3274.48		0	306	329	Empty	TRUE
HN-SMG-Mucus	HN-1	03.RAW (F013049)	Tenascin OS=Homo sapiens GN=TNC PE=1 SV=3	P24821	SwissProt_2012_09.fasta	240850	1	3	3	3	0.000253	0.0345	EVIVGPDTTSYSLADLSPSTHYTAK	K	I	0.997	50.7	40	31	3.36	0	0	1	0	2	2652.3	2773.66		0	1930	1954	Empty	TRUE
HN-SMG-Mucus	HN-1	03.RAW (F013049)	Tenascin OS=Homo sapiens GN=TNC PE=1 SV=3	P24821	SwissProt_2012_09.fasta	240850	1	3	3	3	0.000253	0.0345	TTIDLTEDENQYSIGNLKPDTEYEVSLISR	R	R	0.997	98.6	38.4	93.3	8.89	0	0	1	0	2	3443.67	3124.46		0	847	876	Empty	TRUE
HN-SMG-Mucus	HN-1	03.RAW (F013049)	Tenascin OS=Homo sapiens GN=TNC PE=1 SV=3	P24821	SwissProt_2012_09.fasta	240850	1	3	3	3	0.000253	0.0345	VTEYLVVYTPTHEGGLEMQFR	R	V	0.997	32.6	39.8	26.6	2.68	0	0	1	0	2	2485.21	2764.29		0	649	669	Empty	TRUE
HN-SMG-Mucus	HN-1	03.RAW (F013049)	Vimentin OS=Homo sapiens GN=VIM PE=1 SV=4	P08670	SwissProt_2012_09.fasta	53652.7	1	4	4	4	0.000337	0.073	FADLSEAANR	K	N	0.997	74.1	40.2	58.1	0	0	0	1	0	2	1093.53	1788.74		0	295	304	Empty	TRUE
HN-SMG-Mucus	HN-1	03.RAW (F013049)	Vimentin OS=Homo sapiens GN=VIM PE=1 SV=4	P08670	SwissProt_2012_09.fasta	53652.7	1	4	4	4	0.000337	0.073	FANYIDK	R	V	0.988	37	40.5	23.4	1.77	0	1	0	0	2	870.436	1724.83		0	114	120	Empty	TRUE
HN-SMG-Mucus	HN-1	03.RAW (F013049)	Vimentin OS=Homo sapiens GN=VIM PE=1 SV=4	P08670	SwissProt_2012_09.fasta	53652.7	1	4	4	4	0.000337	0.073	GTNESLER	K	Q	0.96	43.2	40.8	15.4	0	0	0	1	0	2	905.432	1106.21		0	335	342	Empty	TRUE
HN-SMG-Mucus	HN-1	03.RAW (F013049)	Vimentin OS=Homo sapiens GN=VIM PE=1 SV=4	P08670	SwissProt_2012_09.fasta	53652.7	1	4	4	4	0.000337	0.073	VELQELNDR	K	F	0.997	74.2	41.2	33.6	0	0	0	1	0	2	1115.57	1867.35		0	105	113	Empty	TRUE
HN-SMG-Mucus	HN-1	03.RAW (F013049)	IgGFc-binding protein OS=Homo sapiens GN=FCGBP PE=1 SV=3	Q9Y6R7	SwissProt_2012_09.fasta	571983	1	5	5	5	0.000422	0.0192	EGCVCDAGFVLSGDTCVPVGQCGCLHDDR	R	Y	0.997	61.2	39	56.5	6.17	0	0	1	0	2	3240.33	2644.52		0	2369	2397	Empty	TRUE
HN-SMG-Mucus	HN-1	03.RAW (F013049)	IgGFc-binding protein OS=Homo sapiens GN=FCGBP PE=1 SV=3	Q9Y6R7	SwissProt_2012_09.fasta	571983	1	5	5	5	0.000422	0.0192	EGCVCDAGFVLSGDTCVPVGQCGCLHDGR	R	Y	0.997	118	39.1	115	0	0	1	0	0	2	3182.32	2630.03		0	4771	4799	Empty	TRUE
HN-SMG-Mucus	HN-1	03.RAW (F013049)	IgGFc-binding protein OS=Homo sapiens GN=FCGBP PE=1 SV=3	Q9Y6R7	SwissProt_2012_09.fasta	571983	1	5	5	5	0.000422	0.0192	GSCPTCPEDR	R	L	0.962	28.4	40.7	13.6	1.54	0	1	0	0	2	1178.46	1101.92		0	1859	1868	Empty	TRUE
HN-SMG-Mucus	HN-1	03.RAW (F013049)	IgGFc-binding protein OS=Homo sapiens GN=FCGBP PE=1 SV=3	Q9Y6R7	SwissProt_2012_09.fasta	571983	1	5	5	5	0.000422	0.0192	GSQAVSYTR	R	S	0.997	49.5	40.4	17.9	3.77	0	1	0	0	2	968.48	1174.59		0	2122	2130	Empty	TRUE
HN-SMG-Mucus	HN-1	03.RAW (F013049)	IgGFc-binding protein OS=Homo sapiens GN=FCGBP PE=1 SV=3	Q9Y6R7	SwissProt_2012_09.fasta	571983	1	5	5	5	0.000422	0.0192	LRVPAAYAGSLCGLCGNYNQDPADDLK	R	A	0.988	55.9	39.1	45.6	0	0	1	0	0	2	2938.38	2774.42		0	2197	2223	Empty	TRUE
HN-SMG-Mucus	HN-1	03.RAW (F013049)	Prelamin-A/C OS=Homo sapiens GN=LMNA PE=1 SV=1	P02545	SwissProt_2012_09.fasta	74140.7	0.998	2	2	2	0.000169	0.0271	LLEGEEER	K	L	0.981	55.2	41.1	27.7	0	0	1	0	0	2	974.479	1352.13		0	379	386	Empty	TRUE	Q03252,P20700
HN-SMG-Mucus	HN-1	03.RAW (F013049)	Prelamin-A/C OS=Homo sapiens GN=LMNA PE=1 SV=1	P02545	SwissProt_2012_09.fasta	74140.7	0.998	2	2	2	0.000169	0.0271	SLETENAGLR	R	L	0.997	48.8	41	34.1	4.11	0	1	0	0	2	1089.55	1569.67		0	51	60	Empty	TRUE
HN-SMG-Mucus	HN-1	03.RAW (F013049)	40S ribosomal protein S18 OS=Homo sapiens GN=RPS18 PE=1 SV=3	P62269	SwissProt_2012_09.fasta	17719.3	0.998	2	2	2	0.000169	0.112	IPDWFLNR	K	Q	0.997	50.2	41.5	31.5	2.48	0	1	0	0	2	1060.56	2906.57		0	79	86	Empty	TRUE
HN-SMG-Mucus	HN-1	03.RAW (F013049)	40S ribosomal protein S18 OS=Homo sapiens GN=RPS18 PE=1 SV=3	P62269	SwissProt_2012_09.fasta	17719.3	0.998	2	2	2	0.000169	0.112	VLNTNIDGR	R	R	0.997	51.9	40.6	33.5	2.74	0	1	0	0	2	1001.54	1577.5		0	15	23	Empty	TRUE
HN-SMG-Mucus	HN-1	03.RAW (F013049)	DNA-dependent protein kinase catalytic subunit OS=Homo sapiens GN=PRKDC PE=1 SV=3	P78527	SwissProt_2012_09.fasta	469096	0.996	2	2	2	0.000169	0.00921	ELLNPVVEFVSHPSTTCR	R	E	0.997	39.5	39.9	30.6	4.03	0	0	1	0	2	2085.04	3022.76		0	2453	2470	Empty	TRUE
HN-SMG-Mucus	HN-1	03.RAW (F013049)	DNA-dependent protein kinase catalytic subunit OS=Homo sapiens GN=PRKDC PE=1 SV=3	P78527	SwissProt_2012_09.fasta	469096	0.996	2	2	2	0.000169	0.00921	LAGANPAVITCDELLLGHEK	K	A	0.916	24.4	40.6	16.1	1.96	0	0	1	0	2	2121.1	2793.05		0	4051	4070	Empty	TRUE
HN-SMG-Mucus	HN-1	03.RAW (F013049)	Proteasome activator complex subunit 1 OS=Homo sapiens GN=PSME1 PE=1 SV=1	Q06323	SwissProt_2012_09.fasta	28723.9	0.998	2	2	2	0.000169	0.145	APLDIPVPDPVKEK	K	E	0.988	48.7	40.4	38.6	0	0	0	1	0	2	1517.86	2540.69		0	59	72	Empty	TRUE
HN-SMG-Mucus	HN-1	03.RAW (F013049)	Proteasome activator complex subunit 1 OS=Homo sapiens GN=PSME1 PE=1 SV=1	Q06323	SwissProt_2012_09.fasta	28723.9	0.998	2	2	2	0.000169	0.145	ISELDAFLKEPALNEANLSNLK	K	A	0.997	81.1	39.9	77.1	0	0	1	0	0	2	2429.29	3238.98		0	37	58	Empty	TRUE
HN-SMG-Mucus	HN-1	03.RAW (F013049)	Mucin-5B OS=Homo sapiens GN=MUC5B PE=1 SV=3	Q9HC84	SwissProt_2012_09.fasta	596324	1	16	21	28	0.00236	0.0425	AQAACANAR	K	N	0.997	70.2	41.6	47.5	3.15	0	1	0	0	2	932.437	993.367		0	593	601	Empty	TRUE
HN-SMG-Mucus	HN-1	03.RAW (F013049)	Mucin-5B OS=Homo sapiens GN=MUC5B PE=1 SV=3	Q9HC84	SwissProt_2012_09.fasta	596324	1	16	21	28	0.00236	0.0425	AQAQPGVPLGELGQVVECSLDFGLVCR	R	N	0.997	67.8	39.5	63.8	13	0	2	1	0	2	2899.44	4134.61		0	4176	4202	Empty	TRUE
HN-SMG-Mucus	HN-1	03.RAW (F013049)	Mucin-5B OS=Homo sapiens GN=MUC5B PE=1 SV=3	Q9HC84	SwissProt_2012_09.fasta	596324	1	16	21	28	0.00236	0.0425	CQWTEWFDEDYPKSEQLGGDVESYDK	R	I	0.997	84.6	38.9	80.3	0	0	1	0	0	2	3211.35	3051.55		0	1507	1532	Empty	TRUE
HN-SMG-Mucus	HN-1	03.RAW (F013049)	Mucin-5B OS=Homo sapiens GN=MUC5B PE=1 SV=3	Q9HC84	SwissProt_2012_09.fasta	596324	1	16	21	28	0.00236	0.0425	CVAQCGCYDKDGNYYDVGAR	K	V	0.992	59.2	39.7	53.3	0	0	1	0	0	2	2370.95	1836.82		0	1214	1233	Empty	TRUE
HN-SMG-Mucus	HN-1	03.RAW (F013049)	Mucin-5B OS=Homo sapiens GN=MUC5B PE=1 SV=3	Q9HC84	SwissProt_2012_09.fasta	596324	1	16	21	28	0.00236	0.0425	ELGQVVECSLDFGLVCR	R	N	0.997	80.4	38.7	76.4	0	0	0	1	0	2	1980.95	3299.01		0	2372	2388	Empty	TRUE
HN-SMG-Mucus	HN-1	03.RAW (F013049)	Mucin-5B OS=Homo sapiens GN=MUC5B PE=1 SV=3	Q9HC84	SwissProt_2012_09.fasta	596324	1	16	21	28	0.00236	0.0425	FNMCFNYNVR	R	V	0.997	59.1	40.5	47.7	7.09	0	2	0	0	2	1364.59	2380.84		0	1866	1875	Empty	TRUE
HN-SMG-Mucus	HN-1	03.RAW (F013049)	Mucin-5B OS=Homo sapiens GN=MUC5B PE=1 SV=3	Q9HC84	SwissProt_2012_09.fasta	596324	1	16	21	28	0.00236	0.0425	GLMCANSQQSPPLCHDYELR	R	V	0.986	55.7	39.8	51.1	0	0	1	0	0	2	2376.05	2304.47		0	1404	1423	Empty	TRUE
HN-SMG-Mucus	HN-1	03.RAW (F013049)	Mucin-5B OS=Homo sapiens GN=MUC5B PE=1 SV=3	Q9HC84	SwissProt_2012_09.fasta	596324	1	16	21	28	0.00236	0.0425	GPGGDPPYK	R	I	0.957	43.4	41.4	25.4	0	0	0	1	0	2	887.426	1191.89		0	977	985	Empty	TRUE
HN-SMG-Mucus	HN-1	03.RAW (F013049)	Mucin-5B OS=Homo sapiens GN=MUC5B PE=1 SV=3	Q9HC84	SwissProt_2012_09.fasta	596324	1	16	21	28	0.00236	0.0425	GVQLSDWR	K	D	0.997	48.5	40.6	15.9	2.92	0	1	0	0	2	960.49	2119.68		0	677	684	Empty	TRUE
HN-SMG-Mucus	HN-1	03.RAW (F013049)	Mucin-5B OS=Homo sapiens GN=MUC5B PE=1 SV=3	Q9HC84	SwissProt_2012_09.fasta	596324	1	16	21	28	0.00236	0.0425	LYDLHGDCSYVLSK	K	K	0.997	51.5	40.6	44	2.96	0	0	1	0	2	1669.79	2252.43		0	440	453	Empty	TRUE
HN-SMG-Mucus	HN-1	03.RAW (F013049)	Mucin-5B OS=Homo sapiens GN=MUC5B PE=1 SV=3	Q9HC84	SwissProt_2012_09.fasta	596324	1	16	21	28	0.00236	0.0425	MCFNYEIR	K	V	0.997	62.1	41.1	43.1	6.15	0	7	1	0	2	1132.49	2364.06		0	2398	2405	Empty	TRUE
HN-SMG-Mucus	HN-1	03.RAW (F013049)	Mucin-5B OS=Homo sapiens GN=MUC5B PE=1 SV=3	Q9HC84	SwissProt_2012_09.fasta	596324	1	16	21	28	0.00236	0.0425	TCPLNMQHQECGSPCTDTCSNPQR	R	A	0.997	93.2	37.5	91.3	8	0	1	2	0	2	2878.14	1431.06		0	328	351	Empty	TRUE
HN-SMG-Mucus	HN-1	03.RAW (F013049)	Mucin-5B OS=Homo sapiens GN=MUC5B PE=1 SV=3	Q9HC84	SwissProt_2012_09.fasta	596324	1	16	21	28	0.00236	0.0425	TFDGDVFR	K	F	0.997	61.4	41.1	39.5	4.35	0	1	0	0	2	956.447	2221.7		0	87	94	Empty	TRUE	P98088
HN-SMG-Mucus	HN-1	03.RAW (F013049)	Mucin-5B OS=Homo sapiens GN=MUC5B PE=1 SV=3	Q9HC84	SwissProt_2012_09.fasta	596324	1	16	21	28	0.00236	0.0425	TLLGPAFAECHALVDSTAYLAACAQDLCR	R	C	0.984	53.9	38.9	47.5	0	0	1	0	0	2	3194.51	3688.17		0	265	293	Empty	TRUE
HN-SMG-Mucus	HN-1	03.RAW (F013049)	Mucin-5B OS=Homo sapiens GN=MUC5B PE=1 SV=3	Q9HC84	SwissProt_2012_09.fasta	596324	1	16	21	28	0.00236	0.0425	VDCNTCTCR	R	N	0.997	65.1	41.1	48.4	3.7	0	1	0	0	2	1185.44	1037.59		0	872	880	Empty	TRUE
HN-SMG-Mucus	HN-1	03.RAW (F013049)	Mucin-5B OS=Homo sapiens GN=MUC5B PE=1 SV=3	Q9HC84	SwissProt_2012_09.fasta	596324	1	16	21	28	0.00236	0.0425	YMQNCPK	K	S	0.997	37.5	40.3	20	3.64	0	1	0	0	2	940.402	1088.52		0	691	697	Empty	TRUE
HN-SMG-Mucus	HN-1	03.RAW (F013049)	Epoxide hydrolase 1 OS=Homo sapiens GN=EPHX1 PE=1 SV=1	P07099	SwissProt_2012_09.fasta	52951.1	1	2	2	2	0.000169	0.0462	ENLGQGWMTQK	K	H	0.997	62.2	40.3	49.7	2.47	0	1	0	0	2	1307.61	1785.41		0	376	386	Empty	TRUE
HN-SMG-Mucus	HN-1	03.RAW (F013049)	Epoxide hydrolase 1 OS=Homo sapiens GN=EPHX1 PE=1 SV=1	P07099	SwissProt_2012_09.fasta	52951.1	1	2	2	2	0.000169	0.0462	FSTWTNTEFR	K	Y	0.997	49.1	40.5	29.1	2.72	0	1	0	0	2	1288.6	2408.44		0	329	338	Empty	TRUE
HN-SMG-Mucus	HN-1	03.RAW (F013049)	Calnexin OS=Homo sapiens GN=CANX PE=1 SV=2	P27824	SwissProt_2012_09.fasta	67570.2	0.999	2	2	2	0.000169	0.0473	CESAPGCGVWQRPVIDNPNYK	R	G	0.997	52	40	40.8	4.11	0	0	1	0	2	2447.12	2287.21		0	360	380	Empty	TRUE
HN-SMG-Mucus	HN-1	03.RAW (F013049)	Calnexin OS=Homo sapiens GN=CANX PE=1 SV=2	P27824	SwissProt_2012_09.fasta	67570.2	0.999	2	2	2	0.000169	0.0473	TGIYEEK	K	H	0.993	40.4	40.8	19.3	2.1	0	1	0	0	2	839.415	1260.78		0	211	217	Empty	TRUE
HN-SMG-Mucus	HN-1	03.RAW (F013049)	Arachidonate 15-lipoxygenase OS=Homo sapiens GN=ALOX15 PE=1 SV=3	P16050	SwissProt_2012_09.fasta	74805.9	1	4	4	4	0.000337	0.124	ANVILCSQQHLAAPLVMLK	K	L	0.934	10.3	40	2.98	2.07	0	0	1	0	2	2122.15	2786.13		0	286	304	Empty	TRUE
HN-SMG-Mucus	HN-1	03.RAW (F013049)	Arachidonate 15-lipoxygenase OS=Homo sapiens GN=ALOX15 PE=1 SV=3	P16050	SwissProt_2012_09.fasta	74805.9	1	4	4	4	0.000337	0.124	LWEIIYR	R	Y	0.997	48.8	40.9	34	3.1	0	1	0	0	2	992.556	2834.72		0	467	473	Empty	TRUE
HN-SMG-Mucus	HN-1	03.RAW (F013049)	Arachidonate 15-lipoxygenase OS=Homo sapiens GN=ALOX15 PE=1 SV=3	P16050	SwissProt_2012_09.fasta	74805.9	1	4	4	4	0.000337	0.124	TGLVSDMGIFDQIMSTGGGGHVQLLK	R	Q	0.99	57.8	39.9	33.3	0	0	1	0	0	2	2677.33	3383.18		0	405	430	Empty	TRUE
HN-SMG-Mucus	HN-1	03.RAW (F013049)	Arachidonate 15-lipoxygenase OS=Homo sapiens GN=ALOX15 PE=1 SV=3	P16050	SwissProt_2012_09.fasta	74805.9	1	4	4	4	0.000337	0.124	VSTGASLYAGSNNQVQLWLVGQHGEAALGK	R	R	0.997	33.8	39	26.5	3	0	0	1	0	2	3055.56	2995.05		0	8	37	Empty	TRUE
HN-SMG-Mucus	HN-1	03.RAW (F013049)	Very long-chain specific acyl-CoA dehydrogenase, mitochondrial OS=Homo sapiens GN=ACADVL PE=1 SV=1	P49748	SwissProt_2012_09.fasta	70391.6	0.998	2	2	2	0.000169	0.0534	FFEEVNDPAKNDALEMVEETTWQGLK	R	E	0.997	40.9	39.4	31.5	4.32	0	0	1	0	2	3056.42	3199.57		0	112	137	Empty	TRUE
HN-SMG-Mucus	HN-1	03.RAW (F013049)	Very long-chain specific acyl-CoA dehydrogenase, mitochondrial OS=Homo sapiens GN=ACADVL PE=1 SV=1	P49748	SwissProt_2012_09.fasta	70391.6	0.998	2	2	2	0.000169	0.0534	IFGSEAAWK	K	V	0.997	50.5	40.8	31.1	2.11	0	1	0	0	2	1008.51	2249.16		0	420	428	Empty	TRUE
HN-SMG-Mucus	HN-1	03.RAW (F013049)	Ceruloplasmin OS=Homo sapiens GN=CP PE=1 SV=1	P00450	SwissProt_2012_09.fasta	122208	1	3	4	5	0.000422	0.0573	GPEEEHLGILGPVIWAEVGDTIR	R	V	0.997	52.3	39.8	49	6.48	0	0	1	0	2	2487.29	3726.79		0	440	462	Empty	TRUE
HN-SMG-Mucus	HN-1	03.RAW (F013049)	Ceruloplasmin OS=Homo sapiens GN=CP PE=1 SV=1	P00450	SwissProt_2012_09.fasta	122208	1	3	4	5	0.000422	0.0573	MFTTAPDQVDKEDEDFQESNK	R	M	0.997	71.3	38.4	67	10.3	0	1	1	0	2	2474.07	2138.63		0	599	619	Empty	TRUE
HN-SMG-Mucus	HN-1	03.RAW (F013049)	Ceruloplasmin OS=Homo sapiens GN=CP PE=1 SV=1	P00450	SwissProt_2012_09.fasta	122208	1	3	4	5	0.000422	0.0573	TTIEKPVWLGFLGPIIK	R	A	0.997	61.8	39.2	57	0	0	0	2	0	2	1912.13	3730.59		0	82	98	Empty	TRUE
HN-SMG-Mucus	HN-1	03.RAW (F013049)	Voltage-dependent anion-selective channel protein 1 OS=Homo sapiens GN=VDAC1 PE=1 SV=2	P21796	SwissProt_2012_09.fasta	30773.9	0.998	2	2	3	0.000253	0.152	TDEFQLHTNVNDGTEFGGSIYQK	K	V	0.997	71.3	40	65.4	6.39	0	0	1	0	2	2600.19	2539.53		0	175	197	Empty	TRUE
HN-SMG-Mucus	HN-1	03.RAW (F013049)	Voltage-dependent anion-selective channel protein 1 OS=Homo sapiens GN=VDAC1 PE=1 SV=2	P21796	SwissProt_2012_09.fasta	30773.9	0.998	2	2	3	0.000253	0.152	VNNSSLIGLGYTQTLKPGIK	K	L	0.99	33.9	40.5	0	2.09	0	0	2	0	2	2103.18	2531.58		0	237	256	Empty	TRUE
HN-SMG-Mucus	HN-1	03.RAW (F013049)	Complement factor B OS=Homo sapiens GN=CFB PE=1 SV=2	P00751	SwissProt_2012_09.fasta	85533.2	1	3	3	3	0.000253	0.0654	EKLQDEDLGFL	K	-	0.997	61.6	40.4	57	6.23	0	1	0	0	2	1306.65	2859.02		0	754	764	Empty	TRUE
HN-SMG-Mucus	HN-1	03.RAW (F013049)	Complement factor B OS=Homo sapiens GN=CFB PE=1 SV=2	P00751	SwissProt_2012_09.fasta	85533.2	1	3	3	3	0.000253	0.0654	LPPTTTCQQQKEELLPAQDIK	R	A	0.997	36.1	39.7	29	3.77	0	0	1	0	2	2438.26	2198.13		0	609	629	Empty	TRUE
HN-SMG-Mucus	HN-1	03.RAW (F013049)	Complement factor B OS=Homo sapiens GN=CFB PE=1 SV=2	P00751	SwissProt_2012_09.fasta	85533.2	1	3	3	3	0.000253	0.0654	YGQTIRPICLPCTEGTTR	K	A	0.958	49.5	40.6	38.1	0	0	1	0	0	2	2123.04	2297.29		0	588	605	Empty	TRUE
HN-SMG-Mucus	HN-1	03.RAW (F013049)	Catenin alpha-1 OS=Homo sapiens GN=CTNNA1 PE=1 SV=1	P35221	SwissProt_2012_09.fasta	100073	1	3	4	5	0.000422	0.0795	AVMDHVSDSFLETNVPLLVLIEAAK	K	N	0.997	45.8	39.5	39.4	6.89	0	0	3	0	2	2711.43	4096.6		0	385	409	Empty	TRUE
HN-SMG-Mucus	HN-1	03.RAW (F013049)	Catenin alpha-1 OS=Homo sapiens GN=CTNNA1 PE=1 SV=1	P35221	SwissProt_2012_09.fasta	100073	1	3	4	5	0.000422	0.0795	MSASQLEALCPQVINAALALAAKPQSK	R	L	0.997	60.9	39.6	51.7	7.6	0	0	1	0	2	2810.49	3588.35		0	452	478	Empty	TRUE
HN-SMG-Mucus	HN-1	03.RAW (F013049)	Catenin alpha-1 OS=Homo sapiens GN=CTNNA1 PE=1 SV=1	P35221	SwissProt_2012_09.fasta	100073	1	3	4	5	0.000422	0.0795	VIHVVTSEMDNYEPGVYTEK	R	V	0.997	48.8	39.9	40.4	5.26	0	0	1	0	2	2310.1	2409.5		0	552	571	Empty	TRUE
HN-SMG-Mucus	HN-1	03.RAW (F013049)	Keratin, type I cytoskeletal 9 OS=Homo sapiens GN=KRT9 PE=1 SV=3	P35527	SwissProt_2012_09.fasta	62065.9	1	9	9	9	0.000759	0.26	DIENQYETQITQIEHEVSSSGQEVQSSAK	K	E	0.997	72	38.8	68.6	4.41	0	0	1	0	2	3264.51	3138.49		0	340	368	Empty	TRUE
HN-SMG-Mucus	HN-1	03.RAW (F013049)	Keratin, type I cytoskeletal 9 OS=Homo sapiens GN=KRT9 PE=1 SV=3	P35527	SwissProt_2012_09.fasta	62065.9	1	9	9	9	0.000759	0.26	EIETYHNLLEGGQEDFESSGAGK	K	I	0.997	102	39.8	93.8	0	0	1	0	0	2	2510.13	2534.03		0	450	472	Empty	TRUE
HN-SMG-Mucus	HN-1	03.RAW (F013049)	Keratin, type I cytoskeletal 9 OS=Homo sapiens GN=KRT9 PE=1 SV=3	P35527	SwissProt_2012_09.fasta	62065.9	1	9	9	9	0.000759	0.26	FSSSGGGGGGGR	R	F	0.997	85.9	40.6	59.1	0	0	0	1	0	2	982.434	1019.29		0	35	46	Empty	TRUE
HN-SMG-Mucus	HN-1	03.RAW (F013049)	Keratin, type I cytoskeletal 9 OS=Homo sapiens GN=KRT9 PE=1 SV=3	P35527	SwissProt_2012_09.fasta	62065.9	1	9	9	9	0.000759	0.26	GGSGGSYGGGGSGGGYGGGSGSR	R	G	0.997	151	40	140	12.7	0	1	0	0	2	1791.73	1158.91		0	491	513	Empty	TRUE
HN-SMG-Mucus	HN-1	03.RAW (F013049)	Keratin, type I cytoskeletal 9 OS=Homo sapiens GN=KRT9 PE=1 SV=3	P35527	SwissProt_2012_09.fasta	62065.9	1	9	9	9	0.000759	0.26	MTLDDFR	R	I	0.982	35.3	40.8	24.4	1.74	0	1	0	0	2	897.414	2262.2		0	234	240	Empty	TRUE
HN-SMG-Mucus	HN-1	03.RAW (F013049)	Keratin, type I cytoskeletal 9 OS=Homo sapiens GN=KRT9 PE=1 SV=3	P35527	SwissProt_2012_09.fasta	62065.9	1	9	9	9	0.000759	0.26	NYSPYYNTIDDLKDQIVDLTVGNNK	K	T	0.997	70.7	37.6	66.6	0	0	0	1	0	2	2902.41	3614.06		0	200	224	Empty	TRUE
HN-SMG-Mucus	HN-1	03.RAW (F013049)	Keratin, type I cytoskeletal 9 OS=Homo sapiens GN=KRT9 PE=1 SV=3	P35527	SwissProt_2012_09.fasta	62065.9	1	9	9	9	0.000759	0.26	QGVDADINGLR	R	Q	0.997	56.1	41.1	45.5	2.62	0	1	0	0	2	1157.59	1972.13		0	251	261	Empty	TRUE
HN-SMG-Mucus	HN-1	03.RAW (F013049)	Keratin, type I cytoskeletal 9 OS=Homo sapiens GN=KRT9 PE=1 SV=3	P35527	SwissProt_2012_09.fasta	62065.9	1	9	9	9	0.000759	0.26	STMQELNSR	K	L	0.997	70.5	40.9	37	5.59	0	1	0	0	2	1081.49	1097.21		0	155	163	Empty	TRUE
HN-SMG-Mucus	HN-1	03.RAW (F013049)	Keratin, type I cytoskeletal 9 OS=Homo sapiens GN=KRT9 PE=1 SV=3	P35527	SwissProt_2012_09.fasta	62065.9	1	9	9	9	0.000759	0.26	YCGQLQMIQEQISNLEAQITDVR	R	Q	0.942	46.4	39.5	34.9	0	0	1	0	0	2	2753.32	3891.97		0	405	427	Empty	TRUE
HN-SMG-Mucus	HN-1	03.RAW (F013049)	Keratin, type II cytoskeletal 6A OS=Homo sapiens GN=KRT6A PE=1 SV=3	P02538	SwissProt_2012_09.fasta	60046.4	1	8	8	9	0.000759	0.241	AEAESWYQTK	R	Y	0.997	66.9	40.3	43.5	3.89	0	1	0	0	2	1212.55	1747.28		0	350	359	Empty	TRUE
HN-SMG-Mucus	HN-1	03.RAW (F013049)	Keratin, type II cytoskeletal 6A OS=Homo sapiens GN=KRT6A PE=1 SV=3	P02538	SwissProt_2012_09.fasta	60046.4	1	8	8	9	0.000759	0.241	ALYDAELSQMQTHISDTSVVLSMDNNR	R	N	0.997	39.9	39	37.6	4.15	0	0	1	0	2	3038.42	3122.95		0	300	326	Empty	TRUE
HN-SMG-Mucus	HN-1	03.RAW (F013049)	Keratin, type II cytoskeletal 6A OS=Homo sapiens GN=KRT6A PE=1 SV=3	P02538	SwissProt_2012_09.fasta	60046.4	1	8	8	9	0.000759	0.241	AQYEEIAQR	K	S	0.997	71.4	40.7	16.1	3.27	0	1	0	0	2	1107.54	1489.69		0	339	347	Empty	TRUE	P19013,P35908
HN-SMG-Mucus	HN-1	03.RAW (F013049)	Keratin, type II cytoskeletal 6A OS=Homo sapiens GN=KRT6A PE=1 SV=3	P02538	SwissProt_2012_09.fasta	60046.4	1	8	8	9	0.000759	0.241	EYQELMNVK	K	L	0.931	40.6	40.9	17	0	0	0	1	0	2	1153.56	2014.48		0	447	455	Empty	TRUE	P05787
HN-SMG-Mucus	HN-1	03.RAW (F013049)	Keratin, type II cytoskeletal 6A OS=Homo sapiens GN=KRT6A PE=1 SV=3	P02538	SwissProt_2012_09.fasta	60046.4	1	8	8	9	0.000759	0.241	FASFIDK	K	V	0.997	47.8	40.7	18.5	2.07	0	1	0	0	2	827.43	2103.41		0	174	180	Empty	FALSE	P08729,P19013,P13647,P35908,P05787,P04264
HN-SMG-Mucus	HN-1	03.RAW (F013049)	Keratin, type II cytoskeletal 6A OS=Homo sapiens GN=KRT6A PE=1 SV=3	P02538	SwissProt_2012_09.fasta	60046.4	1	8	8	9	0.000759	0.241	GSGGLGGACGGAGFGSR	R	S	0.997	122	40.6	109	10.2	0	1	0	0	2	1424.63	1723.63		0	43	59	Empty	TRUE
HN-SMG-Mucus	HN-1	03.RAW (F013049)	Keratin, type II cytoskeletal 6A OS=Homo sapiens GN=KRT6A PE=1 SV=3	P02538	SwissProt_2012_09.fasta	60046.4	1	8	8	9	0.000759	0.241	NLDLDSIIAEVK	R	A	0.997	74.7	40.3	48.4	4.29	0	1	0	0	2	1329.73	3328.92		0	327	338	Empty	FALSE	P13647,P35908
HN-SMG-Mucus	HN-1	03.RAW (F013049)	Keratin, type II cytoskeletal 6A OS=Homo sapiens GN=KRT6A PE=1 SV=3	P02538	SwissProt_2012_09.fasta	60046.4	1	8	8	9	0.000759	0.241	QEIAEINR	K	M	0.993	40.7	40.8	12.8	1.07	0	2	0	0	2	972.511	1485.54		0	379	386	Empty	TRUE
HN-SMG-Mucus	HN-1	03.RAW (F013049)	Keratin, type II cytoskeletal 6A OS=Homo sapiens GN=KRT6A PE=1 SV=3	P02538	SwissProt_2012_09.fasta	60046.4	1	8	8	9	0.000759	0.241	QLDSIVGER	R	G	0.997	58.7	41	22.2	1.7	0	1	0	0	2	1016.54	1848.2		0	224	232	Empty	FALSE	P13647
HN-SMG-Mucus	HN-1	03.RAW (F013049)	Keratin, type II cytoskeletal 6A OS=Homo sapiens GN=KRT6A PE=1 SV=3	P02538	SwissProt_2012_09.fasta	60046.4	1	8	8	9	0.000759	0.241	SLYGLGGSK	R	R	0.901	24.4	40.3	13.8	2	0	1	0	0	2	881.473	1839.45		0	60	68	Empty	TRUE
HN-SMG-Mucus	HN-1	03.RAW (F013049)	Keratin, type II cytoskeletal 6A OS=Homo sapiens GN=KRT6A PE=1 SV=3	P02538	SwissProt_2012_09.fasta	60046.4	1	8	8	9	0.000759	0.241	WTLLQEQGTK	K	T	0.997	48.2	40.8	0	6.54	0	2	0	0	2	1203.64	2331.94		0	195	204	Empty	FALSE	P13647
HN-SMG-Mucus	HN-1	03.RAW (F013049)	Keratin, type II cytoskeletal 6A OS=Homo sapiens GN=KRT6A PE=1 SV=3	P02538	SwissProt_2012_09.fasta	60046.4	1	8	8	9	0.000759	0.241	YTTTSSSSR	K	K	0.983	47.6	41.2	39.1	0	0	0	1	0	2	989.453	1010.35		0	551	559	Empty	TRUE
HN-SMG-Mucus	HN-1	03.RAW (F013049)	Keratin, type I cytoskeletal 14 OS=Homo sapiens GN=KRT14 PE=1 SV=4	P02533	SwissProt_2012_09.fasta	51562.5	1	4	5	5	0.000422	0.14	GSCGIGGGIGGGSSR	K	I	0.997	92.8	40.5	79.4	0	0	0	1	0	2	1278.59	1452.22		0	16	30	Empty	TRUE	P08779
HN-SMG-Mucus	HN-1	03.RAW (F013049)	Keratin, type I cytoskeletal 14 OS=Homo sapiens GN=KRT14 PE=1 SV=4	P02533	SwissProt_2012_09.fasta	51562.5	1	4	5	5	0.000422	0.14	ISSVLAGGSCR	R	A	0.997	82.4	41.2	58.5	6.49	0	1	0	0	2	1106.56	1618.25		0	31	41	Empty	TRUE	P08779
HN-SMG-Mucus	HN-1	03.RAW (F013049)	Keratin, type I cytoskeletal 14 OS=Homo sapiens GN=KRT14 PE=1 SV=4	P02533	SwissProt_2012_09.fasta	51562.5	1	4	5	5	0.000422	0.14	LEQEIATYR	R	R	0.997	71.4	40.9	52.3	4.82	0	1	0	0	2	1122.58	1750.38		0	408	416	Empty	FALSE	Q04695,P19012,P08727,P13646,P08779
HN-SMG-Mucus	HN-1	03.RAW (F013049)	Keratin, type I cytoskeletal 14 OS=Homo sapiens GN=KRT14 PE=1 SV=4	P02533	SwissProt_2012_09.fasta	51562.5	1	4	5	5	0.000422	0.14	LLEGEDAHLSSSQFSSGSQSSR	R	D	0.997	93.1	40.2	83.9	0	0	1	0	0	2	2309.06	1987.95		0	418	439	Empty	TRUE
HN-SMG-Mucus	HN-1	03.RAW (F013049)	Keratin, type I cytoskeletal 14 OS=Homo sapiens GN=KRT14 PE=1 SV=4	P02533	SwissProt_2012_09.fasta	51562.5	1	4	5	5	0.000422	0.14	VTMQNLNDR	K	L	0.997	81.5	40.9	39.5	3.92	0	2	0	0	2	1090.53	1335.69		0	117	125	Empty	TRUE	P13645,P08779
HN-SMG-Mucus	HN-1	03.RAW (F013049)	Glycerol-3-phosphate dehydrogenase, mitochondrial OS=Homo sapiens GN=GPD2 PE=1 SV=3	P43304	SwissProt_2012_09.fasta	80854.6	0.998	2	2	2	0.000169	0.0605	ANLLEIAPHLSAPLPIMLPVYK	R	W	0.997	65.2	40.4	58.7	8.57	0	0	1	0	2	2400.37	3847.72		0	145	166	Empty	TRUE
HN-SMG-Mucus	HN-1	03.RAW (F013049)	Glycerol-3-phosphate dehydrogenase, mitochondrial OS=Homo sapiens GN=GPD2 PE=1 SV=3	P43304	SwissProt_2012_09.fasta	80854.6	0.998	2	2	2	0.000169	0.0605	LVQDYGLESEVAQHLAATYGDK	R	A	0.997	68	39.4	60.2	5.41	0	0	1	0	2	2407.18	3000.7		0	483	504	Empty	TRUE
HN-SMG-Mucus	HN-1	03.RAW (F013049)	Myoferlin OS=Homo sapiens GN=MYOF PE=1 SV=1	Q9NZM1	SwissProt_2012_09.fasta	234716	0.998	2	2	2	0.000169	0.0204	SLLTEADAGHTEFTDEVYQNESR	R	Y	0.997	82.1	39.5	70.9	0	0	1	0	0	2	2612.17	2602.13		0	918	940	Empty	TRUE
HN-SMG-Mucus	HN-1	03.RAW (F013049)	Myoferlin OS=Homo sapiens GN=MYOF PE=1 SV=1	Q9NZM1	SwissProt_2012_09.fasta	234716	0.998	2	2	2	0.000169	0.0204	VIMELFDNDQVGKDEFLGR	K	S	0.997	29.5	40.5	17.8	2.77	0	0	1	0	2	2241.09	2818.51		0	1211	1229	Empty	TRUE
HN-SMG-Mucus	HN-1	03.RAW (F013049)	Complement factor H OS=Homo sapiens GN=CFH PE=1 SV=4	P08603	SwissProt_2012_09.fasta	139096	1	5	5	5	0.000422	0.0569	CNMGYEYSER	K	G	0.997	55.6	40.5	28.3	2.89	0	1	0	0	2	1308.5	1590.65		0	237	246	Empty	TRUE
HN-SMG-Mucus	HN-1	03.RAW (F013049)	Complement factor H OS=Homo sapiens GN=CFH PE=1 SV=4	P08603	SwissProt_2012_09.fasta	139096	1	5	5	5	0.000422	0.0569	CTSTGWIPAPR	K	C	0.997	40.9	40.5	28	4.19	0	1	0	0	2	1245.6	2237.76		0	309	319	Empty	TRUE
HN-SMG-Mucus	HN-1	03.RAW (F013049)	Complement factor H OS=Homo sapiens GN=CFH PE=1 SV=4	P08603	SwissProt_2012_09.fasta	139096	1	5	5	5	0.000422	0.0569	GDAVCTESGWRPLPSCEEK	R	S	0.997	32.8	40.4	23.4	4.64	0	0	1	0	2	2177.96	2056.61		0	247	265	Empty	TRUE
HN-SMG-Mucus	HN-1	03.RAW (F013049)	Complement factor H OS=Homo sapiens GN=CFH PE=1 SV=4	P08603	SwissProt_2012_09.fasta	139096	1	5	5	5	0.000422	0.0569	LSYTCEGGFR	K	I	0.997	90.8	40.6	72.5	3.55	0	1	0	0	2	1189.53	1935.29		0	897	906	Empty	TRUE
HN-SMG-Mucus	HN-1	03.RAW (F013049)	Complement factor H OS=Homo sapiens GN=CFH PE=1 SV=4	P08603	SwissProt_2012_09.fasta	139096	1	5	5	5	0.000422	0.0569	SITCIHGVWTQLPQCVAIDK	R	L	0.997	74.3	40.3	57.5	9.92	0	0	1	0	2	2326.17	2829.75		0	730	749	Empty	TRUE
HN-SMG-Mucus	HN-1	03.RAW (F013049)	Calpain-1 catalytic subunit OS=Homo sapiens GN=CAPN1 PE=1 SV=1	P07384	SwissProt_2012_09.fasta	81892.6	0.999	2	2	2	0.000169	0.0448	GFSLESCR	K	S	0.997	51.8	41.1	33.6	4.96	0	1	0	0	2	955.43	1843.35		0	584	591	Empty	TRUE
HN-SMG-Mucus	HN-1	03.RAW (F013049)	Calpain-1 catalytic subunit OS=Homo sapiens GN=CAPN1 PE=1 SV=1	P07384	SwissProt_2012_09.fasta	81892.6	0.999	2	2	2	0.000169	0.0448	LPPGEYVVVPSTFEPNKEGDFVLR	R	F	0.997	45.6	39.7	39.7	4.89	0	0	1	0	2	2689.39	3108.34		0	489	512	Empty	TRUE
HN-SMG-Mucus	HN-1	03.RAW (F013049)	Heterogeneous nuclear ribonucleoproteins A2/B1 OS=Homo sapiens GN=HNRNPA2B1 PE=1 SV=2	P22626	SwissProt_2012_09.fasta	37430.3	1	4	5	5	0.000422	0.136	GFGFVTFDDHDPVDK	R	I	0.997	31.5	40.3	29.6	3.1	0	1	1	0	2	1695.77	2749.45		0	154	168	Empty	TRUE
HN-SMG-Mucus	HN-1	03.RAW (F013049)	Heterogeneous nuclear ribonucleoproteins A2/B1 OS=Homo sapiens GN=HNRNPA2B1 PE=1 SV=2	P22626	SwissProt_2012_09.fasta	37430.3	1	4	5	5	0.000422	0.136	GGGGNFGPGPGSNFR	R	G	0.997	75.8	40.5	65	0	0	0	1	0	2	1377.63	1867.06		0	214	228	Empty	TRUE
HN-SMG-Mucus	HN-1	03.RAW (F013049)	Heterogeneous nuclear ribonucleoproteins A2/B1 OS=Homo sapiens GN=HNRNPA2B1 PE=1 SV=2	P22626	SwissProt_2012_09.fasta	37430.3	1	4	5	5	0.000422	0.136	GGNFGFGDSR	R	G	0.954	49.1	40.8	21.9	0	0	1	0	0	2	1013.44	1818.39		0	204	213	Empty	TRUE
HN-SMG-Mucus	HN-1	03.RAW (F013049)	Heterogeneous nuclear ribonucleoproteins A2/B1 OS=Homo sapiens GN=HNRNPA2B1 PE=1 SV=2	P22626	SwissProt_2012_09.fasta	37430.3	1	4	5	5	0.000422	0.136	LTDCVVMR	K	D	0.997	47.3	40.8	29.8	2.74	0	1	0	0	2	993.486	1783.4		0	47	54	Empty	TRUE	P51991
HN-SMG-Mucus	HN-1	03.RAW (F013049)	HLA class I histocompatibility antigen, Cw-12 alpha chain OS=Homo sapiens GN=HLA-C PE=1 SV=2	P30508,Q07000	SwissProt_2012_09.fasta	40885.3	0.998	2	2	2	0.000169	0.0956	DGEDQTQDTELVETRPAGDGTFQK	R	W	0.997	86.3	38.1	49.1	12.7	0	1	0	0	2	2637.19	2037.35		0	244	267	Empty	TRUE
HN-SMG-Mucus	HN-1	03.RAW (F013049)	HLA class I histocompatibility antigen, Cw-12 alpha chain OS=Homo sapiens GN=HLA-C PE=1 SV=2	P30508,Q07000	SwissProt_2012_09.fasta	40885.3	0.998	2	2	2	0.000169	0.0956	MYGCDLGPDGR	R	L	0.997	61	40.8	13.6	6.77	0	1	0	0	2	1240.51	1792.1		0	122	132	Empty	TRUE
HN-SMG-Mucus	HN-1	03.RAW (F013049)	Keratin, type II cytoskeletal 5 OS=Homo sapiens GN=KRT5 PE=1 SV=3	P13647	SwissProt_2012_09.fasta	62379.6	1	11	12	14	0.00118	0.19	AQYEEIANR	K	S	0.997	73.2	40.8	51.5	4.66	0	2	1	0	2	1093.53	1472.04		0	344	352	Empty	TRUE
HN-SMG-Mucus	HN-1	03.RAW (F013049)	Keratin, type II cytoskeletal 5 OS=Homo sapiens GN=KRT5 PE=1 SV=3	P13647	SwissProt_2012_09.fasta	62379.6	1	11	12	14	0.00118	0.19	DVDAAYMNKVELEAK	K	V	0.997	92.3	39.9	70	0	0	0	1	0	2	1695.83	2261.57		0	278	292	Empty	TRUE
HN-SMG-Mucus	HN-1	03.RAW (F013049)	Keratin, type II cytoskeletal 5 OS=Homo sapiens GN=KRT5 PE=1 SV=3	P13647	SwissProt_2012_09.fasta	62379.6	1	11	12	14	0.00118	0.19	FASFIDK	K	V	0.997	47.8	40.7	18.5	2.07	0	1	0	0	2	827.43	2103.41		0	179	185	Empty	TRUE	P08729,P19013,P35908,P05787,P04264,P02538
HN-SMG-Mucus	HN-1	03.RAW (F013049)	Keratin, type II cytoskeletal 5 OS=Homo sapiens GN=KRT5 PE=1 SV=3	P13647	SwissProt_2012_09.fasta	62379.6	1	11	12	14	0.00118	0.19	ISISTSGGSFR	R	N	0.997	90	40.3	69.2	5.52	0	1	0	0	2	1111.57	1984.99		0	74	84	Empty	TRUE
HN-SMG-Mucus	HN-1	03.RAW (F013049)	Keratin, type II cytoskeletal 5 OS=Homo sapiens GN=KRT5 PE=1 SV=3	P13647	SwissProt_2012_09.fasta	62379.6	1	11	12	14	0.00118	0.19	LAELEEALQK	K	A	0.997	62	40.3	32.1	3.06	0	1	0	0	2	1143.63	2251.05		0	432	441	Empty	TRUE
HN-SMG-Mucus	HN-1	03.RAW (F013049)	Keratin, type II cytoskeletal 5 OS=Homo sapiens GN=KRT5 PE=1 SV=3	P13647	SwissProt_2012_09.fasta	62379.6	1	11	12	14	0.00118	0.19	NLDLDSIIAEVK	R	A	0.997	74.7	40.3	48.4	4.29	0	1	0	0	2	1329.73	3328.92		0	332	343	Empty	TRUE	P35908,P02538
HN-SMG-Mucus	HN-1	03.RAW (F013049)	Keratin, type II cytoskeletal 5 OS=Homo sapiens GN=KRT5 PE=1 SV=3	P13647	SwissProt_2012_09.fasta	62379.6	1	11	12	14	0.00118	0.19	NMQDLVEDFK	R	N	0.997	51	40.4	33.2	6.44	0	1	0	0	2	1238.57	2751.12		0	246	255	Empty	TRUE
HN-SMG-Mucus	HN-1	03.RAW (F013049)	Keratin, type II cytoskeletal 5 OS=Homo sapiens GN=KRT5 PE=1 SV=3	P13647	SwissProt_2012_09.fasta	62379.6	1	11	12	14	0.00118	0.19	QLDSIVGER	R	G	0.997	58.7	41	22.2	1.7	0	1	0	0	2	1016.54	1848.2		0	229	237	Empty	TRUE	P02538
HN-SMG-Mucus	HN-1	03.RAW (F013049)	Keratin, type II cytoskeletal 5 OS=Homo sapiens GN=KRT5 PE=1 SV=3	P13647	SwissProt_2012_09.fasta	62379.6	1	11	12	14	0.00118	0.19	SLYNLGGSK	R	R	0.991	38.7	40.6	21.1	2	0	1	0	0	2	938.494	1835.18		0	64	72	Empty	TRUE
HN-SMG-Mucus	HN-1	03.RAW (F013049)	Keratin, type II cytoskeletal 5 OS=Homo sapiens GN=KRT5 PE=1 SV=3	P13647	SwissProt_2012_09.fasta	62379.6	1	11	12	14	0.00118	0.19	TEAESWYQTK	R	Y	0.997	44.9	40.4	30.6	2.72	0	1	0	0	2	1242.56	1766.97		0	355	364	Empty	TRUE
HN-SMG-Mucus	HN-1	03.RAW (F013049)	Keratin, type II cytoskeletal 5 OS=Homo sapiens GN=KRT5 PE=1 SV=3	P13647	SwissProt_2012_09.fasta	62379.6	1	11	12	14	0.00118	0.19	WTLLQEQGTK	K	T	0.997	48.2	40.8	0	6.54	0	2	0	0	2	1203.64	2331.94		0	200	209	Empty	TRUE	P02538
HN-SMG-Mucus	HN-1	03.RAW (F013049)	Keratin, type I cytoskeletal 13 OS=Homo sapiens GN=KRT13 PE=1 SV=4	P13646	SwissProt_2012_09.fasta	49589.3	1	4	4	4	0.000337	0.122	EQYEAMAER	R	N	0.97	44.2	40.4	32.3	0	0	0	1	0	2	1126.48	1468.02		0	279	287	Empty	TRUE
HN-SMG-Mucus	HN-1	03.RAW (F013049)	Keratin, type I cytoskeletal 13 OS=Homo sapiens GN=KRT13 PE=1 SV=4	P13646	SwissProt_2012_09.fasta	49589.3	1	4	4	4	0.000337	0.122	ILTATIENNR	K	V	0.959	43.5	41.3	33	0	0	0	1	0	2	1144.63	1791.32		0	166	175	Empty	TRUE
HN-SMG-Mucus	HN-1	03.RAW (F013049)	Keratin, type I cytoskeletal 13 OS=Homo sapiens GN=KRT13 PE=1 SV=4	P13646	SwissProt_2012_09.fasta	49589.3	1	4	4	4	0.000337	0.122	ITMQNLNDR	K	L	0.997	71.2	40.9	0	2.3	0	3	0	0	2	1104.55	1722		0	106	114	Empty	FALSE	P19012,P08727
HN-SMG-Mucus	HN-1	03.RAW (F013049)	Keratin, type I cytoskeletal 13 OS=Homo sapiens GN=KRT13 PE=1 SV=4	P13646	SwissProt_2012_09.fasta	49589.3	1	4	4	4	0.000337	0.122	LEQEIATYR	R	S	0.997	71.4	40.9	52.3	4.82	0	1	0	0	2	1122.58	1750.38		0	398	406	Empty	FALSE	Q04695,P19012,P08727,P02533,P08779
HN-SMG-Mucus	HN-1	03.RAW (F013049)	Keratin, type I cytoskeletal 13 OS=Homo sapiens GN=KRT13 PE=1 SV=4	P13646	SwissProt_2012_09.fasta	49589.3	1	4	4	4	0.000337	0.122	QSPASPER	K	D	0.987	37.8	41.6	15.1	1.85	0	1	0	0	2	871.427	1034.98		0	143	150	Empty	TRUE
HN-SMG-Mucus	HN-1	03.RAW (F013049)	Keratin, type I cytoskeletal 13 OS=Homo sapiens GN=KRT13 PE=1 SV=4	P13646	SwissProt_2012_09.fasta	49589.3	1	4	4	4	0.000337	0.122	SEMECQNQEYK	R	M	0.997	80.8	39.9	54.3	0	0	0	1	0	2	1445.57	1227.85		0	379	389	Empty	TRUE
HN-SMG-Mucus	HN-1	03.RAW (F013049)	Keratin, type I cytoskeletal 10 OS=Homo sapiens GN=KRT10 PE=1 SV=6	P13645	SwissProt_2012_09.fasta	58828.8	1	5	7	7	0.00059	0.142	ADLEMQIESLTEELAYLKK	K	N	0.997	93.4	38.6	90.8	0	0	2	1	0	2	2240.14	3783.1		0	267	285	Empty	TRUE
HN-SMG-Mucus	HN-1	03.RAW (F013049)	Keratin, type I cytoskeletal 10 OS=Homo sapiens GN=KRT10 PE=1 SV=6	P13645	SwissProt_2012_09.fasta	58828.8	1	5	7	7	0.00059	0.142	LENEIQTYR	R	S	0.997	51.8	40.5	30	2.92	0	1	0	0	2	1165.58	1709.28		0	442	450	Empty	TRUE
HN-SMG-Mucus	HN-1	03.RAW (F013049)	Keratin, type I cytoskeletal 10 OS=Homo sapiens GN=KRT10 PE=1 SV=6	P13645	SwissProt_2012_09.fasta	58828.8	1	5	7	7	0.00059	0.142	SQYEQLAEQNR	R	K	0.997	89.4	40.6	61.8	5.85	0	1	0	0	2	1365.64	1568.08		0	323	333	Empty	TRUE
HN-SMG-Mucus	HN-1	03.RAW (F013049)	Keratin, type I cytoskeletal 10 OS=Homo sapiens GN=KRT10 PE=1 SV=6	P13645	SwissProt_2012_09.fasta	58828.8	1	5	7	7	0.00059	0.142	TIDDLKNQILNLTTDNANILLQIDNAR	K	L	0.997	51.8	38.6	38.8	7.66	0	0	1	0	2	3052.63	3853.35		0	202	228	Empty	TRUE
HN-SMG-Mucus	HN-1	03.RAW (F013049)	Keratin, type I cytoskeletal 10 OS=Homo sapiens GN=KRT10 PE=1 SV=6	P13645	SwissProt_2012_09.fasta	58828.8	1	5	7	7	0.00059	0.142	VTMQNLNDR	K	L	0.997	81.5	40.9	39.5	3.92	0	2	0	0	2	1090.53	1335.69		0	148	156	Empty	FALSE	P02533,P08779
HN-SMG-Mucus	HN-1	03.RAW (F013049)	Keratin, type I cytoskeletal 10 OS=Homo sapiens GN=KRT10 PE=1 SV=6	P13645	SwissProt_2012_09.fasta	58828.8	1	5	7	7	0.00059	0.142	YENEVALR	K	Q	0.997	56.6	40.8	33.8	4	0	1	0	0	2	993.5	1616.1		0	238	245	Empty	TRUE
HN-SMG-Mucus	HN-1	03.RAW (F013049)	Myosin-9 OS=Homo sapiens GN=MYH9 PE=1 SV=4	P35579	SwissProt_2012_09.fasta	226538	1	3	3	4	0.000337	0.0163	CNGVLEGIR	R	I	0.997	60.7	41.3	34.4	3.89	0	1	0	0	2	1017.51	1936.57		0	694	702	Empty	TRUE	Q7Z406
HN-SMG-Mucus	HN-1	03.RAW (F013049)	Myosin-9 OS=Homo sapiens GN=MYH9 PE=1 SV=4	P35579	SwissProt_2012_09.fasta	226538	1	3	3	4	0.000337	0.0163	LQQELDDLLVDLDHQR	R	Q	0.997	92.7	39.5	80.4	0	0	0	2	0	2	1949.99	3201.88		0	1418	1433	Empty	TRUE
HN-SMG-Mucus	HN-1	03.RAW (F013049)	Myosin-9 OS=Homo sapiens GN=MYH9 PE=1 SV=4	P35579	SwissProt_2012_09.fasta	226538	1	3	3	4	0.000337	0.0163	VVFQEFR	R	Q	0.964	27.5	40.3	12.2	1.57	0	1	0	0	2	924.494	2205.08		0	712	718	Empty	TRUE
HN-SMG-Mucus	HN-1	03.RAW (F013049)	Serum amyloid A-1 protein OS=Homo sapiens GN=SAA1 PE=1 SV=1	P0DJI8	SwissProt_2012_09.fasta	13532.6	0.998	2	2	2	0.000169	0.189	EANYIGSDK	R	Y	0.975	45.2	40.5	29.5	0	0	0	1	0	2	996.463	1260.39		0	44	52	Empty	TRUE	P0DJI9
HN-SMG-Mucus	HN-1	03.RAW (F013049)	Serum amyloid A-1 protein OS=Homo sapiens GN=SAA1 PE=1 SV=1	P0DJI8	SwissProt_2012_09.fasta	13532.6	0.998	2	2	2	0.000169	0.189	SFFSFLGEAFDGAR	R	D	0.997	129	40	112	9.2	0	1	0	0	2	1550.73	3856.72		0	20	33	Empty	TRUE	P0DJI9
HN-SMG-Mucus	HN-1	03.RAW (F013049)	Annexin A2 OS=Homo sapiens GN=ANXA2 PE=1 SV=2	P07355	SwissProt_2012_09.fasta	38606.1	1	6	6	8	0.000675	0.23	AYTNFDAER	K	D	0.997	45	40.8	27.3	2.55	0	1	0	0	2	1086.48	1621.16		0	29	37	Empty	TRUE
HN-SMG-Mucus	HN-1	03.RAW (F013049)	Annexin A2 OS=Homo sapiens GN=ANXA2 PE=1 SV=2	P07355	SwissProt_2012_09.fasta	38606.1	1	6	6	8	0.000675	0.23	LSLEGDHSTPPSAYGSVK	K	A	0.997	74.9	39.6	65.7	9.8	0	1	0	0	2	1844.9	1967.83		0	11	28	Empty	TRUE
HN-SMG-Mucus	HN-1	03.RAW (F013049)	Annexin A2 OS=Homo sapiens GN=ANXA2 PE=1 SV=2	P07355	SwissProt_2012_09.fasta	38606.1	1	6	6	8	0.000675	0.23	QDIAFAYQR	R	R	0.997	54	40.3	33.2	3.64	0	1	0	0	2	1111.55	2024.04		0	69	77	Empty	TRUE
HN-SMG-Mucus	HN-1	03.RAW (F013049)	Annexin A2 OS=Homo sapiens GN=ANXA2 PE=1 SV=2	P07355	SwissProt_2012_09.fasta	38606.1	1	6	6	8	0.000675	0.23	SALSGHLETVILGLLK	K	T	0.997	75.5	40.1	53.3	7.31	0	2	0	0	2	1650.98	3808.44		0	89	104	Empty	TRUE
HN-SMG-Mucus	HN-1	03.RAW (F013049)	Annexin A2 OS=Homo sapiens GN=ANXA2 PE=1 SV=2	P07355	SwissProt_2012_09.fasta	38606.1	1	6	6	8	0.000675	0.23	TDLEKDIISDTSGDFR	K	K	0.997	85.5	39.3	70.1	11.4	0	1	0	0	2	1811.87	2624.89		0	153	168	Empty	TRUE
HN-SMG-Mucus	HN-1	03.RAW (F013049)	Annexin A2 OS=Homo sapiens GN=ANXA2 PE=1 SV=2	P07355	SwissProt_2012_09.fasta	38606.1	1	6	6	8	0.000675	0.23	TNQELQEINR	R	V	0.997	70.7	40.8	37.1	5.2	0	2	0	0	2	1244.62	1562.1		0	136	145	Empty	TRUE
HN-SMG-Mucus	HN-1	03.RAW (F013049)	Keratin, type II cytoskeletal 4 OS=Homo sapiens GN=KRT4 PE=1 SV=4	P19013	SwissProt_2012_09.fasta	57286.1	1	4	4	4	0.000337	0.154	AQYEEIAQR	R	S	0.997	71.4	40.7	16.1	3.27	0	1	0	0	2	1107.54	1489.69		0	327	335	Empty	FALSE	P35908,P02538
HN-SMG-Mucus	HN-1	03.RAW (F013049)	Keratin, type II cytoskeletal 4 OS=Homo sapiens GN=KRT4 PE=1 SV=4	P19013	SwissProt_2012_09.fasta	57286.1	1	4	4	4	0.000337	0.154	CSSGGFGSR	R	S	0.991	50.5	40.7	34.9	0	0	0	1	0	2	914.379	1115.17		0	42	50	Empty	TRUE
HN-SMG-Mucus	HN-1	03.RAW (F013049)	Keratin, type II cytoskeletal 4 OS=Homo sapiens GN=KRT4 PE=1 SV=4	P19013	SwissProt_2012_09.fasta	57286.1	1	4	4	4	0.000337	0.154	FASFIDK	K	V	0.997	47.8	40.7	18.5	2.07	0	1	0	0	2	827.43	2103.41		0	162	168	Empty	FALSE	P08729,P13647,P35908,P05787,P04264,P02538
HN-SMG-Mucus	HN-1	03.RAW (F013049)	Keratin, type II cytoskeletal 4 OS=Homo sapiens GN=KRT4 PE=1 SV=4	P19013	SwissProt_2012_09.fasta	57286.1	1	4	4	4	0.000337	0.154	GFSCGSAIVGGGK	R	R	0.993	39.9	40	26	2.2	0	1	0	0	2	1196.57	1825.97		0	14	26	Empty	TRUE
HN-SMG-Mucus	HN-1	03.RAW (F013049)	Keratin, type II cytoskeletal 4 OS=Homo sapiens GN=KRT4 PE=1 SV=4	P19013	SwissProt_2012_09.fasta	57286.1	1	4	4	4	0.000337	0.154	GGPGFPVCPAGGIQEVTINQSLLTPLHVEIDPEIQK	K	V	0.962	47.9	38.4	38.6	0	0	1	0	0	2	3810.97	3584.8		0	111	146	Empty	TRUE
HN-SMG-Mucus	HN-1	03.RAW (F013049)	Keratin, type II cytoskeletal 4 OS=Homo sapiens GN=KRT4 PE=1 SV=4	P19013	SwissProt_2012_09.fasta	57286.1	1	4	4	4	0.000337	0.154	LLEGEEYR	K	M	0.997	67.9	40.6	29.4	1.17	0	1	0	0	2	1008.5	1659.78		0	456	463	Empty	TRUE
HN-SMG-Mucus	HN-1	03.RAW (F013049)	Keratin, type I cytoskeletal 15 OS=Homo sapiens GN=KRT15 PE=1 SV=3	P19012	SwissProt_2012_09.fasta	49212.9	1	2	2	2	0.000169	0.114	FVSSGSGGGYGGGMR	R	V	0.997	89.1	40.7	78.4	0	0	0	1	0	2	1391.6	1332.43		0	51	65	Empty	TRUE
HN-SMG-Mucus	HN-1	03.RAW (F013049)	Keratin, type I cytoskeletal 15 OS=Homo sapiens GN=KRT15 PE=1 SV=3	P19012	SwissProt_2012_09.fasta	49212.9	1	2	2	2	0.000169	0.114	ITMQNLNDR	K	L	0.997	71.2	40.9	0	2.3	0	3	0	0	2	1104.55	1722		0	107	115	Empty	FALSE	P08727,P13646
HN-SMG-Mucus	HN-1	03.RAW (F013049)	Keratin, type I cytoskeletal 15 OS=Homo sapiens GN=KRT15 PE=1 SV=3	P19012	SwissProt_2012_09.fasta	49212.9	1	2	2	2	0.000169	0.114	LEQEIATYR	R	S	0.997	71.4	40.9	52.3	4.82	0	1	0	0	2	1122.58	1750.38		0	399	407	Empty	FALSE	Q04695,P08727,P13646,P02533,P08779
HN-SMG-Mucus	HN-1	03.RAW (F013049)	Keratin, type I cytoskeletal 15 OS=Homo sapiens GN=KRT15 PE=1 SV=3	P19012	SwissProt_2012_09.fasta	49212.9	1	2	2	2	0.000169	0.114	TDLEMQIEGLNEELAYLKK	R	N	0.997	113	38.6	95.5	0	0	0	1	0	2	2237.14	3380.65		0	224	242	Empty	TRUE
HN-SMG-Mucus	HN-1	03.RAW (F013049)	Clathrin heavy chain 1 OS=Homo sapiens GN=CLTC PE=1 SV=5	Q00610	SwissProt_2012_09.fasta	191619	1	3	4	4	0.000337	0.0334	ISGETIFVTAPHEATAGIIGVNR	R	K	0.997	84.7	40.2	79.6	0	0	1	0	0	2	2353.25	2856.82		0	298	320	Empty	TRUE
HN-SMG-Mucus	HN-1	03.RAW (F013049)	Clathrin heavy chain 1 OS=Homo sapiens GN=CLTC PE=1 SV=5	Q00610	SwissProt_2012_09.fasta	191619	1	3	4	4	0.000337	0.0334	IYIDSNNNPER	K	F	0.997	63.1	40.7	48.4	0	0	0	1	0	2	1334.63	1597.86		0	882	892	Empty	TRUE
HN-SMG-Mucus	HN-1	03.RAW (F013049)	Clathrin heavy chain 1 OS=Homo sapiens GN=CLTC PE=1 SV=5	Q00610	SwissProt_2012_09.fasta	191619	1	3	4	4	0.000337	0.0334	LAELEEFINGPNNAHIQQVGDR	R	C	0.997	98.1	40.2	92.6	7.54	0	1	1	0	2	2464.22	2761.4		0	1183	1204	Empty	TRUE
HN-SMG-Mucus	HN-1	03.RAW (F013049)	Clusterin OS=Homo sapiens GN=CLU PE=1 SV=1	P10909	SwissProt_2012_09.fasta	52495	0.998	2	2	2	0.000169	0.069	FMETVAEK	K	A	0.965	32.1	41	14.7	1.19	0	1	0	0	2	954.46	1612.49		0	430	437	Empty	TRUE
HN-SMG-Mucus	HN-1	03.RAW (F013049)	Clusterin OS=Homo sapiens GN=CLU PE=1 SV=1	P10909	SwissProt_2012_09.fasta	52495	0.998	2	2	2	0.000169	0.069	VTTVASHTSDSDVPSGVTEVVVK	R	L	0.997	83	40	67.9	0	0	1	0	0	2	2314.18	2191.04		0	386	408	Empty	TRUE
HN-SMG-Mucus	HN-1	03.RAW (F013049)	14-3-3 protein sigma OS=Homo sapiens GN=SFN PE=1 SV=1	P31947	SwissProt_2012_09.fasta	27774.8	0.998	2	2	2	0.000169	0.194	LAEQAER	K	Y	0.981	55.7	41.7	21.8	0	0	1	0	0	2	816.421	1064.4		0	12	18	Empty	FALSE	P27348,P62258,Q04917,P31946,P61981,P63104
HN-SMG-Mucus	HN-1	03.RAW (F013049)	14-3-3 protein sigma OS=Homo sapiens GN=SFN PE=1 SV=1	P31947	SwissProt_2012_09.fasta	27774.8	0.998	2	2	2	0.000169	0.194	TTFDEAMADLHTLSEDSYK	K	D	0.997	80.7	39.3	80.7	0	0	0	1	0	2	2173.96	3156.51		0	196	214	Empty	TRUE
HN-SMG-Mucus	HN-1	03.RAW (F013049)	14-3-3 protein sigma OS=Homo sapiens GN=SFN PE=1 SV=1	P31947	SwissProt_2012_09.fasta	27774.8	0.998	2	2	2	0.000169	0.194	VETELQGVCDTVLGLLDSHLIK	K	E	0.997	55.5	39.8	49.1	2.85	0	0	1	0	2	2439.28	4115		0	88	109	Empty	TRUE
HN-SMG-Mucus	HN-1	03.RAW (F013049)	Poly(rC)-binding protein 1 OS=Homo sapiens GN=PCBP1 PE=1 SV=2	Q15365	SwissProt_2012_09.fasta	37498.2	0.998	2	2	2	0.000169	0.0562	INISEGNCPER	R	I	0.997	51.3	40.4	33.4	4.07	0	1	0	0	2	1288.6	1542.19		0	47	57	Empty	TRUE	Q15366
HN-SMG-Mucus	HN-1	03.RAW (F013049)	Poly(rC)-binding protein 1 OS=Homo sapiens GN=PCBP1 PE=1 SV=2	Q15365	SwissProt_2012_09.fasta	37498.2	0.998	2	2	2	0.000169	0.0562	QGANINEIR	R	Q	0.989	36.4	40.8	19.2	2.22	0	1	0	0	2	1014.53	1507.75		0	298	306	Empty	TRUE
HN-SMG-Mucus	HN-1	03.RAW (F013049)	Hypoxia up-regulated protein 1 OS=Homo sapiens GN=HYOU1 PE=1 SV=1	Q9Y4L1	SwissProt_2012_09.fasta	111337	0.999	2	2	2	0.000169	0.037	LYQPEYQEVSTEEQREEISGK	K	L	0.993	34.4	39.1	25.1	1.92	0	0	1	0	2	2542.19	2128.15		0	754	774	Empty	TRUE
HN-SMG-Mucus	HN-1	03.RAW (F013049)	Hypoxia up-regulated protein 1 OS=Homo sapiens GN=HYOU1 PE=1 SV=1	Q9Y4L1	SwissProt_2012_09.fasta	111337	0.999	2	2	2	0.000169	0.037	VAIVKPGVPMEIVLNK	K	E	0.997	55.1	40.5	46	4.3	0	0	1	0	2	1707.02	2789.04		0	47	62	Empty	TRUE
HN-SMG-Mucus	HN-1	03.RAW (F013049)	Alpha-actinin-4 OS=Homo sapiens GN=ACTN4 PE=1 SV=2	O43707	SwissProt_2012_09.fasta	104857	1	2	2	2	0.000169	0.0395	GYEEWLLNEIR	K	R	0.997	78	40.1	38.8	5.54	0	1	0	0	2	1421.71	3243.9		0	396	406	Empty	TRUE	P12814
HN-SMG-Mucus	HN-1	03.RAW (F013049)	Alpha-actinin-4 OS=Homo sapiens GN=ACTN4 PE=1 SV=2	O43707	SwissProt_2012_09.fasta	104857	1	2	2	2	0.000169	0.0395	VEQIAAIAQELNELDYYDSHNVNTR	R	C	0.997	82.9	39.2	76.8	5.77	0	0	1	0	2	2905.4	3365		0	470	494	Empty	TRUE
HN-SMG-Mucus	HN-1	03.RAW (F013049)	Elongation factor 1-alpha 1 OS=Homo sapiens GN=EEF1A1 PE=1 SV=1	P68104,Q5VTE0	SwissProt_2012_09.fasta	50141.2	1	4	6	6	0.000506	0.201	KIGYNPDTVAFVPISGWNGDNMLEPSANMPWFK	K	G	0.997	47.2	38	41.4	5.4	0	0	1	0	2	3727.76	3440.81		0	180	212	Empty	TRUE
HN-SMG-Mucus	HN-1	03.RAW (F013049)	Elongation factor 1-alpha 1 OS=Homo sapiens GN=EEF1A1 PE=1 SV=1	P68104,Q5VTE0	SwissProt_2012_09.fasta	50141.2	1	4	6	6	0.000506	0.201	LPLQDVYK	R	I	0.993	40.9	41.3	11.5	1.42	0	1	0	0	2	975.551	2150.72		0	248	255	Empty	TRUE
HN-SMG-Mucus	HN-1	03.RAW (F013049)	Elongation factor 1-alpha 1 OS=Homo sapiens GN=EEF1A1 PE=1 SV=1	P68104,Q5VTE0	SwissProt_2012_09.fasta	50141.2	1	4	6	6	0.000506	0.201	SGDAAIVDMVPGKPMCVESFSDYPPLGR	K	F	0.997	86.2	38.6	80.8	12.1	0	1	1	0	2	3027.39	2857.66		0	396	423	Empty	TRUE
HN-SMG-Mucus	HN-1	03.RAW (F013049)	Elongation factor 1-alpha 1 OS=Homo sapiens GN=EEF1A1 PE=1 SV=1	P68104,Q5VTE0	SwissProt_2012_09.fasta	50141.2	1	4	6	6	0.000506	0.201	VETGVLKPGMVVTFAPVNVTTEVK	R	S	0.997	83.6	37.6	79.6	0	0	1	1	0	2	2515.38	3045.48		0	267	290	Empty	TRUE
HN-SMG-Mucus	HN-1	03.RAW (F013049)	Complement C4-B OS=Homo sapiens GN=C4B PE=1 SV=1	P0C0L5	SwissProt_2012_09.fasta	192795	0.998	2	2	2	0.000169	0.0166	QGSFQGGFR	R	S	0.993	61.3	40.7	39.5	0	0	1	0	0	2	983.469	1626.85		0	1292	1300	Empty	TRUE
HN-SMG-Mucus	HN-1	03.RAW (F013049)	Complement C4-B OS=Homo sapiens GN=C4B PE=1 SV=1	P0C0L5	SwissProt_2012_09.fasta	192795	0.998	2	2	2	0.000169	0.0166	VDVQAGACEGKLELSVDGAK	R	Q	0.952	48.2	40.2	41.7	0	0	1	0	0	2	2046.02	2256.85		0	560	579	Empty	TRUE
HN-SMG-Mucus	HN-1	03.RAW (F013049)	Glutathione reductase, mitochondrial OS=Homo sapiens GN=GSR PE=1 SV=2	P00390	SwissProt_2012_09.fasta	56257.4	0.998	2	2	2	0.000169	0.0536	ADFDNTVAIHPTSSEELVTLR	K	-	0.997	73.1	40	64.9	0	0	1	0	0	2	2315.15	2693.59		0	502	522	Empty	TRUE
HN-SMG-Mucus	HN-1	03.RAW (F013049)	Glutathione reductase, mitochondrial OS=Homo sapiens GN=GSR PE=1 SV=2	P00390	SwissProt_2012_09.fasta	56257.4	0.998	2	2	2	0.000169	0.0536	YGIENVK	K	T	0.978	20.5	40.3	8.81	2.96	0	1	0	0	2	822.436	1595.36		0	435	441	Empty	TRUE
HN-SMG-Mucus	HN-1	03.RAW (F013049)	Trifunctional enzyme subunit alpha, mitochondrial OS=Homo sapiens GN=HADHA PE=1 SV=2	P40939	SwissProt_2012_09.fasta	83001.9	0.998	2	3	3	0.000253	0.0655	EVEAVIPDHCIFASNTSALPISEIAAVSK	K	R	0.997	28.7	39.3	24.4	3.52	0	0	1	0	2	3068.56	3325.01		0	461	489	Empty	TRUE
HN-SMG-Mucus	HN-1	03.RAW (F013049)	Trifunctional enzyme subunit alpha, mitochondrial OS=Homo sapiens GN=HADHA PE=1 SV=2	P40939	SwissProt_2012_09.fasta	83001.9	0.998	2	3	3	0.000253	0.0655	MGLVDQLVEPLGPGLKPPEER	K	T	0.997	53.2	40.4	44.3	4.29	0	1	1	0	2	2274.22	3130.44		0	215	235	Empty	TRUE
HN-SMG-Mucus	HN-1	03.RAW (F013049)	BPI fold-containing family B member 1 OS=Homo sapiens GN=BPIFB1 PE=2 SV=1	Q8TDL5	SwissProt_2012_09.fasta	52443.8	1	6	9	12	0.00101	0.217	EKPAGGIPVLGSLVNTVLK	R	H	0.997	52.2	40.6	42.5	4.07	0	2	2	0	2	1892.12	3571.33		0	64	82	Empty	TRUE
HN-SMG-Mucus	HN-1	03.RAW (F013049)	BPI fold-containing family B member 1 OS=Homo sapiens GN=BPIFB1 PE=2 SV=1	Q8TDL5	SwissProt_2012_09.fasta	52443.8	1	6	9	12	0.00101	0.217	ILTQDTPEFFIDQGHAK	K	V	0.997	87.5	39.2	80.1	12.2	0	2	1	0	2	1959.98	2680.74		0	340	356	Empty	TRUE
HN-SMG-Mucus	HN-1	03.RAW (F013049)	BPI fold-containing family B member 1 OS=Homo sapiens GN=BPIFB1 PE=2 SV=1	Q8TDL5	SwissProt_2012_09.fasta	52443.8	1	6	9	12	0.00101	0.217	LGSTQIVK	K	I	0.997	63.5	41.8	34.6	1.54	0	1	0	0	2	845.509	1450.62		0	332	339	Empty	TRUE
HN-SMG-Mucus	HN-1	03.RAW (F013049)	BPI fold-containing family B member 1 OS=Homo sapiens GN=BPIFB1 PE=2 SV=1	Q8TDL5	SwissProt_2012_09.fasta	52443.8	1	6	9	12	0.00101	0.217	NIITEIIHSILLPNQNGK	K	L	0.985	35	39.5	19.9	1.96	0	1	0	0	2	2017.14	4514.76		0	424	441	Empty	TRUE
HN-SMG-Mucus	HN-1	03.RAW (F013049)	BPI fold-containing family B member 1 OS=Homo sapiens GN=BPIFB1 PE=2 SV=1	Q8TDL5	SwissProt_2012_09.fasta	52443.8	1	6	9	12	0.00101	0.217	VITANILQLQVKPSANDQELLVK	K	I	0.997	61.3	37.9	56.4	6.96	0	1	1	0	2	2534.46	3014.9		0	89	111	Empty	TRUE
HN-SMG-Mucus	HN-1	03.RAW (F013049)	BPI fold-containing family B member 1 OS=Homo sapiens GN=BPIFB1 PE=2 SV=1	Q8TDL5	SwissProt_2012_09.fasta	52443.8	1	6	9	12	0.00101	0.217	VPISLSIDRLEFDLLYPAIK	K	G	0.997	51.1	39.9	46.4	8.64	0	0	1	0	2	2302.31	3946.63		0	221	240	Empty	TRUE
HN-SMG-Mucus	HN-1	03.RAW (F013049)	ATP synthase subunit beta, mitochondrial OS=Homo sapiens GN=ATP5B PE=1 SV=3	P06576	SwissProt_2012_09.fasta	56560.6	1	5	6	6	0.000506	0.185	EGNDLYHEMIESGVINLK	R	D	0.989	58.2	40.8	37.7	0	0	1	0	0	2	2061	3069.1		0	242	259	Empty	TRUE
HN-SMG-Mucus	HN-1	03.RAW (F013049)	ATP synthase subunit beta, mitochondrial OS=Homo sapiens GN=ATP5B PE=1 SV=3	P06576	SwissProt_2012_09.fasta	56560.6	1	5	6	6	0.000506	0.185	GFQQILAGEYDHLPEQAFYMVGPIEEAVAK	K	A	0.997	66.6	38.5	61.7	0	0	1	0	0	2	3366.64	3583.79		0	490	519	Empty	TRUE
HN-SMG-Mucus	HN-1	03.RAW (F013049)	ATP synthase subunit beta, mitochondrial OS=Homo sapiens GN=ATP5B PE=1 SV=3	P06576	SwissProt_2012_09.fasta	56560.6	1	5	6	6	0.000506	0.185	IMDPNIVGSEHYDVAR	R	G	0.997	102	39.8	85.9	0	0	1	1	0	2	1815.87	2141.07		0	407	422	Empty	TRUE
HN-SMG-Mucus	HN-1	03.RAW (F013049)	ATP synthase subunit beta, mitochondrial OS=Homo sapiens GN=ATP5B PE=1 SV=3	P06576	SwissProt_2012_09.fasta	56560.6	1	5	6	6	0.000506	0.185	LVLEVAQHLGESTVR	R	T	0.997	52.6	40.3	43.6	5.49	0	0	1	0	2	1650.92	2537.63		0	95	109	Empty	TRUE
HN-SMG-Mucus	HN-1	03.RAW (F013049)	ATP synthase subunit beta, mitochondrial OS=Homo sapiens GN=ATP5B PE=1 SV=3	P06576	SwissProt_2012_09.fasta	56560.6	1	5	6	6	0.000506	0.185	VLDSGAPIKIPVGPETLGR	K	I	0.997	77.6	40.7	67.9	0	0	1	0	0	2	1919.1	2745.6		0	125	143	Empty	TRUE
HN-SMG-Mucus	HN-1	03.RAW (F013049)	Calreticulin OS=Homo sapiens GN=CALR PE=1 SV=1	P27797	SwissProt_2012_09.fasta	48142.9	1	3	5	6	0.000506	0.185	IDNSQVESGSLEDDWDFLPPKK	K	I	0.997	50.5	40	22.8	3.96	0	0	1	0	2	2519.19	2870.89		0	186	207	Empty	TRUE
HN-SMG-Mucus	HN-1	03.RAW (F013049)	Calreticulin OS=Homo sapiens GN=CALR PE=1 SV=1	P27797	SwissProt_2012_09.fasta	48142.9	1	3	5	6	0.000506	0.185	KPEDWDEEMDGEWEPPVIQNPEYK	K	G	0.997	56.8	39.5	50.9	6.74	0	0	2	0	2	2960.29	2794.98		0	249	272	Empty	TRUE
HN-SMG-Mucus	HN-1	03.RAW (F013049)	Calreticulin OS=Homo sapiens GN=CALR PE=1 SV=1	P27797	SwissProt_2012_09.fasta	48142.9	1	3	5	6	0.000506	0.185	LFPNSLDQTDMHGDSEYNIMFGPDICGPGTK	K	K	0.997	67.4	38.5	64.9	9.8	0	0	3	0	2	3456.52	3176.27		0	112	142	Empty	TRUE
HN-SMG-Mucus	HN-1	03.RAW (F013049)	F-actin-capping protein subunit alpha-1 OS=Homo sapiens GN=CAPZA1 PE=1 SV=3	P52907	SwissProt_2012_09.fasta	32923.2	0.998	2	2	2	0.000169	0.133	FITHAPPGEFNEVFNDVR	K	L	0.972	18.9	39.7	10.1	2.46	0	0	1	0	2	2089.01	2777		0	20	37	Empty	TRUE
HN-SMG-Mucus	HN-1	03.RAW (F013049)	F-actin-capping protein subunit alpha-1 OS=Homo sapiens GN=CAPZA1 PE=1 SV=3	P52907	SwissProt_2012_09.fasta	32923.2	0.998	2	2	2	0.000169	0.133	IEGYEDQVLITEHGDLGNSR	K	F	0.997	54.5	39.5	46.4	5.48	0	0	1	0	2	2245.07	2378.8		0	67	86	Empty	TRUE
HN-SMG-Mucus	HN-1	03.RAW (F013049)	Fatty acid synthase OS=Homo sapiens GN=FASN PE=1 SV=3	P49327	SwissProt_2012_09.fasta	273427	1	3	3	3	0.000253	0.0223	LHLSGIDANPNALFPPVEFPAPR	R	G	0.997	54.7	40	39.2	3.52	0	0	1	0	2	2472.3	3340.08		0	803	825	Empty	TRUE
HN-SMG-Mucus	HN-1	03.RAW (F013049)	Fatty acid synthase OS=Homo sapiens GN=FASN PE=1 SV=3	P49327	SwissProt_2012_09.fasta	273427	1	3	3	3	0.000253	0.0223	SLYQSAGVAPESFEYIEAHGTGTK	R	V	0.994	26.8	40	16	2.29	0	0	1	0	2	2542.21	2699.76		0	275	298	Empty	TRUE
HN-SMG-Mucus	HN-1	03.RAW (F013049)	Fatty acid synthase OS=Homo sapiens GN=FASN PE=1 SV=3	P49327	SwissProt_2012_09.fasta	273427	1	3	3	3	0.000253	0.0223	YSGTLNLDR	K	V	0.997	49.9	40.9	43	3.41	0	1	0	0	2	1038.52	1817.53		0	1996	2004	Empty	TRUE
HN-SMG-Mucus	HN-1	03.RAW (F013049)	Sarcoplasmic/endoplasmic reticulum calcium ATPase 2 OS=Homo sapiens GN=ATP2A2 PE=1 SV=1	P16615	SwissProt_2012_09.fasta	114759	0.998	2	2	2	0.000169	0.0298	DIVPGDIVEIAVGDKVPADIR	K	L	0.997	76.1	39.3	64	12.7	0	1	0	0	2	2191.2	3383.05		0	144	164	Empty	TRUE
HN-SMG-Mucus	HN-1	03.RAW (F013049)	Sarcoplasmic/endoplasmic reticulum calcium ATPase 2 OS=Homo sapiens GN=ATP2A2 PE=1 SV=1	P16615	SwissProt_2012_09.fasta	114759	0.998	2	2	2	0.000169	0.0298	EWGSGSDTLR	R	C	0.928	46.1	40.6	27.7	0	0	1	0	0	2	1107.51	1751.99		0	550	559	Empty	TRUE
HN-SMG-Mucus	HN-1	03.RAW (F013049)	Protein-glutamine gamma-glutamyltransferase 2 OS=Homo sapiens GN=TGM2 PE=1 SV=2	P21980	SwissProt_2012_09.fasta	77329.1	1	5	5	5	0.000422	0.0873	CDLELETNGR	R	D	0.997	49.8	41	26.9	3.85	0	1	0	0	2	1206.54	1748.46		0	10	19	Empty	TRUE
HN-SMG-Mucus	HN-1	03.RAW (F013049)	Protein-glutamine gamma-glutamyltransferase 2 OS=Homo sapiens GN=TGM2 PE=1 SV=2	P21980	SwissProt_2012_09.fasta	77329.1	1	5	5	5	0.000422	0.0873	NEFGEIQGDK	R	S	0.997	49.5	40.5	32.7	2.62	0	1	0	0	2	1136.52	1715.75		0	318	327	Empty	TRUE
HN-SMG-Mucus	HN-1	03.RAW (F013049)	Protein-glutamine gamma-glutamyltransferase 2 OS=Homo sapiens GN=TGM2 PE=1 SV=2	P21980	SwissProt_2012_09.fasta	77329.1	1	5	5	5	0.000422	0.0873	SWIGSVDILR	M	R	0.921	0	0	0	3.06	0	1	0	0	1	1145.63	3017.02		0	253	262	Empty	TRUE
HN-SMG-Mucus	HN-1	03.RAW (F013049)	Protein-glutamine gamma-glutamyltransferase 2 OS=Homo sapiens GN=TGM2 PE=1 SV=2	P21980	SwissProt_2012_09.fasta	77329.1	1	5	5	5	0.000422	0.0873	VVTNYNSAHDQNSNLLIEYFR	R	N	0.997	76.6	39.2	73.3	11.6	0	0	1	0	2	2497.21	2932.49		0	297	317	Empty	TRUE
HN-SMG-Mucus	HN-1	03.RAW (F013049)	Protein-glutamine gamma-glutamyltransferase 2 OS=Homo sapiens GN=TGM2 PE=1 SV=2	P21980	SwissProt_2012_09.fasta	77329.1	1	5	5	5	0.000422	0.0873	YPEGSSEER	K	E	0.993	39.1	40.8	20.6	2.44	0	1	0	0	2	1053.45	1098.49		0	445	453	Empty	TRUE
HN-SMG-Mucus	HN-1	03.RAW (F013049)	Alpha-enolase OS=Homo sapiens GN=ENO1 PE=1 SV=2	P06733	SwissProt_2012_09.fasta	47170.2	0.995	2	2	2	0.000169	0.076	LNVTEQEK	K	I	0.901	44.6	41.2	12.3	0	0	1	0	0	2	960.5	1253.71		0	82	89	Empty	TRUE
HN-SMG-Mucus	HN-1	03.RAW (F013049)	Alpha-enolase OS=Homo sapiens GN=ENO1 PE=1 SV=2	P06733	SwissProt_2012_09.fasta	47170.2	0.995	2	2	2	0.000169	0.076	SFIKDYPVVSIEDPFDQDDWGAWQK	K	F	0.997	33	38.7	29.6	5.82	0	0	1	0	2	2985.39	3516.71		0	282	306	Empty	TRUE
HN-SMG-Mucus	HN-1	03.RAW (F013049)	L-lactate dehydrogenase A chain OS=Homo sapiens GN=LDHA PE=1 SV=2	P00338	SwissProt_2012_09.fasta	36689.2	0.998	2	3	3	0.000253	0.133	DLADELALVDVIEDKLK	K	G	0.997	80	38.9	76	7.08	0	1	1	0	2	1899.03	3874.9		0	43	59	Empty	TRUE
HN-SMG-Mucus	HN-1	03.RAW (F013049)	L-lactate dehydrogenase A chain OS=Homo sapiens GN=LDHA PE=1 SV=2	P00338	SwissProt_2012_09.fasta	36689.2	0.998	2	3	3	0.000253	0.133	GLYGIKDDVFLSVPCILGQNGISDLVK	K	V	0.997	24.8	39.4	17.2	4.07	0	0	1	0	2	2920.55	3887.91		0	279	305	Empty	TRUE
HN-SMG-Mucus	HN-1	03.RAW (F013049)	Heterogeneous nuclear ribonucleoprotein M OS=Homo sapiens GN=HNRNPM PE=1 SV=3	P52272	SwissProt_2012_09.fasta	77517.3	1	3	3	3	0.000253	0.0479	FGSGMNMGR	R	I	0.997	57.8	40.8	39.5	2.19	0	1	0	0	2	956.408	1655.49		0	363	371	Empty	TRUE
HN-SMG-Mucus	HN-1	03.RAW (F013049)	Heterogeneous nuclear ribonucleoprotein M OS=Homo sapiens GN=HNRNPM PE=1 SV=3	P52272	SwissProt_2012_09.fasta	77517.3	1	3	3	3	0.000253	0.0479	MGAGMGFGLER	R	M	0.997	72	40.4	57.8	8	0	1	0	0	2	1125.52	2412.82		0	486	496	Empty	TRUE
HN-SMG-Mucus	HN-1	03.RAW (F013049)	Heterogeneous nuclear ribonucleoprotein M OS=Homo sapiens GN=HNRNPM PE=1 SV=3	P52272	SwissProt_2012_09.fasta	77517.3	1	3	3	3	0.000253	0.0479	QGGGGGGGSVPGIER	K	M	0.997	56	40.1	46.5	0	0	0	1	0	2	1284.63	1515.65		0	389	403	Empty	TRUE
HN-SMG-Mucus	HN-1	03.RAW (F013049)	Protein disulfide-isomerase A6 OS=Homo sapiens GN=PDIA6 PE=1 SV=1	Q15084	SwissProt_2012_09.fasta	48122.3	0.998	2	2	2	0.000169	0.0568	ALDLFSDNAPPPELLEIINEDIAK	R	R	0.993	60.3	39.7	49.5	0	0	1	0	0	2	2637.37	4092.94		0	265	288	Empty	TRUE
HN-SMG-Mucus	HN-1	03.RAW (F013049)	Protein disulfide-isomerase A6 OS=Homo sapiens GN=PDIA6 PE=1 SV=1	Q15084	SwissProt_2012_09.fasta	48122.3	0.998	2	2	2	0.000169	0.0568	ALDLFSDNAPPPELLEIINEDIAKR	R	T	0.997	42.7	39.3	37.6	2.59	0	0	1	0	2	2793.47	3950.61		0	265	289	Empty	TRUE
HN-SMG-Mucus	HN-1	03.RAW (F013049)	Fibulin-1 OS=Homo sapiens GN=FBLN1 PE=1 SV=4	P23142	SwissProt_2012_09.fasta	77211.6	0.998	2	2	2	0.000169	0.0797	AITPPHPASQANIIFDITEGNLR	R	D	0.997	48.5	39.7	42.8	3.34	0	0	1	0	2	2475.3	3210.49		0	620	642	Empty	TRUE
HN-SMG-Mucus	HN-1	03.RAW (F013049)	Fibulin-1 OS=Homo sapiens GN=FBLN1 PE=1 SV=4	P23142	SwissProt_2012_09.fasta	77211.6	0.998	2	2	2	0.000169	0.0797	SQETGDLDVGGLQETDKIIEVEEEQEDPYLNDR	K	C	0.997	94.1	37.9	84.7	8.26	0	0	1	0	2	3763.73	3136.45		0	147	179	Empty	TRUE
HN-SMG-Mucus	HN-1	03.RAW (F013049)	Ras-related protein Rap-1b OS=Homo sapiens GN=RAP1B PE=1 SV=1	P61224	SwissProt_2012_09.fasta	20824.9	0.998	2	2	2	0.000169	0.0815	CDLEDER	K	V	0.968	44.7	41.2	17	0	0	0	1	0	2	936.373	1226.26		0	118	124	Empty	TRUE
HN-SMG-Mucus	HN-1	03.RAW (F013049)	Ras-related protein Rap-1b OS=Homo sapiens GN=RAP1B PE=1 SV=1	P61224	SwissProt_2012_09.fasta	20824.9	0.998	2	2	2	0.000169	0.0815	EQGQNLAR	K	Q	0.973	32.2	41.4	4.81	1.72	0	1	0	0	2	915.464	1071.35		0	129	136	Empty	TRUE
HN-SMG-Mucus	HN-1	03.RAW (F013049)	Cytosol aminopeptidase OS=Homo sapiens GN=LAP3 PE=1 SV=3	P28838	SwissProt_2012_09.fasta	56167.8	1	3	3	3	0.000253	0.0713	ASANMDLMR	K	A	0.994	52.5	40.7	37.4	0	0	0	1	0	2	1008.46	1828.95		0	295	303	Empty	TRUE
HN-SMG-Mucus	HN-1	03.RAW (F013049)	Cytosol aminopeptidase OS=Homo sapiens GN=LAP3 PE=1 SV=3	P28838	SwissProt_2012_09.fasta	56167.8	1	3	3	3	0.000253	0.0713	LILADALCYAHTFNPK	R	V	0.979	44.9	39.3	43.7	0	0	0	1	0	2	1846.95	3135.9		0	369	384	Empty	TRUE
HN-SMG-Mucus	HN-1	03.RAW (F013049)	Cytosol aminopeptidase OS=Homo sapiens GN=LAP3 PE=1 SV=3	P28838	SwissProt_2012_09.fasta	56167.8	1	3	3	3	0.000253	0.0713	LYGSGDQEAWQK	K	G	0.997	62.5	40.5	54.1	6.89	0	1	0	0	2	1381.64	1821.36		0	177	188	Empty	TRUE
HN-SMG-Mucus	HN-1	03.RAW (F013049)	40S ribosomal protein S9 OS=Homo sapiens GN=RPS9 PE=1 SV=3	P46781	SwissProt_2012_09.fasta	22592.5	0.998	2	2	2	0.000169	0.124	KGQGGAGAGDDEEED	K	-	0.997	77.3	40.6	68	7.36	0	1	0	0	2	1434.56	1016.78		0	180	194	Empty	TRUE
HN-SMG-Mucus	HN-1	03.RAW (F013049)	40S ribosomal protein S9 OS=Homo sapiens GN=RPS9 PE=1 SV=3	P46781	SwissProt_2012_09.fasta	22592.5	0.998	2	2	2	0.000169	0.124	LFEGNALLR	R	R	0.997	59.7	41.4	22.5	0	0	0	1	0	2	1032.58	2502.4		0	71	79	Empty	TRUE
HN-SMG-Mucus	HN-1	03.RAW (F013049)	Filamin-A OS=Homo sapiens GN=FLNA PE=1 SV=4	P21333	SwissProt_2012_09.fasta	280729	0.998	2	2	2	0.000169	0.0234	FNEEHIPDSPFVVPVASPSGDAR	K	R	0.997	32	39.3	24.1	3.09	0	0	1	0	2	2467.19	2832.85		0	2311	2333	Empty	TRUE
HN-SMG-Mucus	HN-1	03.RAW (F013049)	Filamin-A OS=Homo sapiens GN=FLNA PE=1 SV=4	P21333	SwissProt_2012_09.fasta	280729	0.998	2	2	2	0.000169	0.0234	VEYTPYEEGLHSVDVTYDGSPVPSSPFQVPVTEGCDPSR	K	V	0.997	79.4	37.4	75.8	0	0	1	0	0	2	4296.96	3118.79		0	1319	1357	Empty	TRUE
HN-SMG-Mucus	HN-1	03.RAW (F013049)	Calpain-2 catalytic subunit OS=Homo sapiens GN=CAPN2 PE=1 SV=6	P17655	SwissProt_2012_09.fasta	79999.1	1	4	4	4	0.000337	0.0871	LEICNLTPDTLTSDTYKK	R	W	0.997	46.8	40.5	27.6	2.37	0	0	1	0	2	2112.05	2599.99		0	338	355	Empty	TRUE
HN-SMG-Mucus	HN-1	03.RAW (F013049)	Calpain-2 catalytic subunit OS=Homo sapiens GN=CAPN2 PE=1 SV=6	P17655	SwissProt_2012_09.fasta	79999.1	1	4	4	4	0.000337	0.0871	LPPGEYILVPSTFEPNKDGDFCIR	K	V	0.997	32.4	39.8	23.6	4.15	0	0	1	0	2	2764.37	3203.87		0	477	500	Empty	TRUE
HN-SMG-Mucus	HN-1	03.RAW (F013049)	Calpain-2 catalytic subunit OS=Homo sapiens GN=CAPN2 PE=1 SV=6	P17655	SwissProt_2012_09.fasta	79999.1	1	4	4	4	0.000337	0.0871	NPWGEVEWTGR	R	W	0.997	74.3	40	65.8	0	0	0	1	0	2	1330.62	2558.47		0	286	296	Empty	TRUE
HN-SMG-Mucus	HN-1	03.RAW (F013049)	Calpain-2 catalytic subunit OS=Homo sapiens GN=CAPN2 PE=1 SV=6	P17655	SwissProt_2012_09.fasta	79999.1	1	4	4	4	0.000337	0.0871	SDTFINLR	R	E	0.997	57.9	40.3	24.5	2.48	0	1	0	0	2	965.505	2299.43		0	462	469	Empty	TRUE
HN-SMG-Mucus	HN-1	03.RAW (F013049)	Serpin B3 OS=Homo sapiens GN=SERPINB3 PE=1 SV=2	P29508	SwissProt_2012_09.fasta	44565.9	1	4	4	4	0.000337	0.115	DLSMIVLLPNEIDGLQKLEEK	K	L	0.997	45.8	40.3	26.6	2.15	0	0	1	0	2	2397.3	3767.36		0	240	260	Empty	TRUE
HN-SMG-Mucus	HN-1	03.RAW (F013049)	Serpin B3 OS=Homo sapiens GN=SERPINB3 PE=1 SV=2	P29508	SwissProt_2012_09.fasta	44565.9	1	4	4	4	0.000337	0.115	FMFDLFQQFR	K	K	0.997	60.8	40.1	53.1	5.46	0	1	0	0	2	1394.66	3504.88		0	11	20	Empty	TRUE
HN-SMG-Mucus	HN-1	03.RAW (F013049)	Serpin B3 OS=Homo sapiens GN=SERPINB3 PE=1 SV=2	P29508	SwissProt_2012_09.fasta	44565.9	1	4	4	4	0.000337	0.115	GKDLSMIVLLPNEIDGLQK	K	L	0.997	51.1	40.2	40	6.68	0	0	1	0	2	2083.15	3263.14		0	238	256	Empty	TRUE
HN-SMG-Mucus	HN-1	03.RAW (F013049)	Serpin B3 OS=Homo sapiens GN=SERPINB3 PE=1 SV=2	P29508	SwissProt_2012_09.fasta	44565.9	1	4	4	4	0.000337	0.115	INSWVESQTNEK	K	I	0.997	53.4	40.6	0	5.37	0	1	0	0	2	1434.69	1780.37		0	147	158	Empty	TRUE
HN-SMG-Mucus	HN-1	03.RAW (F013049)	Keratin, type II cytoskeletal 1 OS=Homo sapiens GN=KRT1 PE=1 SV=6	P04264	SwissProt_2012_09.fasta	66040.3	1	5	6	7	0.00059	0.121	FSSCGGGGGSFGAGGGFGSR	R	S	0.996	52.8	39.6	52.8	0	0	0	1	0	2	1765.73	2033.84		0	46	65	Empty	TRUE
HN-SMG-Mucus	HN-1	03.RAW (F013049)	Keratin, type II cytoskeletal 1 OS=Homo sapiens GN=KRT1 PE=1 SV=6	P04264	SwissProt_2012_09.fasta	66040.3	1	5	6	7	0.00059	0.121	GSGGGSSGGSIGGR	R	G	0.997	73.2	40.6	46.5	3.14	0	1	0	0	2	1092.5	1044.15		0	603	616	Empty	TRUE
HN-SMG-Mucus	HN-1	03.RAW (F013049)	Keratin, type II cytoskeletal 1 OS=Homo sapiens GN=KRT1 PE=1 SV=6	P04264	SwissProt_2012_09.fasta	66040.3	1	5	6	7	0.00059	0.121	IEISELNR	K	V	0.993	62.2	41.5	25.7	0	0	1	0	0	2	973.531	1971.32		0	396	403	Empty	TRUE	P35908
HN-SMG-Mucus	HN-1	03.RAW (F013049)	Keratin, type II cytoskeletal 1 OS=Homo sapiens GN=KRT1 PE=1 SV=6	P04264	SwissProt_2012_09.fasta	66040.3	1	5	6	7	0.00059	0.121	MSGECAPNVSVSVSTSHTTISGGGSR	R	G	0.995	62.6	40	57.8	0	0	1	0	0	2	2565.17	1997.78		0	493	518	Empty	TRUE
HN-SMG-Mucus	HN-1	03.RAW (F013049)	Keratin, type II cytoskeletal 1 OS=Homo sapiens GN=KRT1 PE=1 SV=6	P04264	SwissProt_2012_09.fasta	66040.3	1	5	6	7	0.00059	0.121	NMQDMVEDYR	K	N	0.997	70.3	40.5	48.4	0	0	1	2	0	2	1316.52	1788.44		0	258	267	Empty	TRUE
HN-SMG-Mucus	HN-1	03.RAW (F013049)	Myosin light polypeptide 6 OS=Homo sapiens GN=MYL6 PE=1 SV=2	P60660	SwissProt_2012_09.fasta	16929.8	0.998	2	2	2	0.000169	0.159	EAFQLFDR	K	T	0.997	34.6	40.9	22.6	3.24	0	1	0	0	2	1025.51	2610		0	14	21	Empty	TRUE
HN-SMG-Mucus	HN-1	03.RAW (F013049)	Myosin light polypeptide 6 OS=Homo sapiens GN=MYL6 PE=1 SV=2	P60660	SwissProt_2012_09.fasta	16929.8	0.998	2	2	2	0.000169	0.159	VLDFEHFLPMLQTVAK	K	N	0.997	30.8	40.5	19.2	2.66	0	0	1	0	2	1888	3738.94		0	64	79	Empty	TRUE
HN-SMG-Mucus	HN-1	03.RAW (F013049)	T-complex protein 1 subunit delta OS=Homo sapiens GN=CCT4 PE=1 SV=4	P50991	SwissProt_2012_09.fasta	57926	0.998	2	2	2	0.000169	0.0519	MIQDGKGDVTITNDGATILK	K	Q	0.99	19.9	40.1	12.9	2.96	0	0	1	0	2	2090.08	2308.46		0	60	79	Empty	TRUE
HN-SMG-Mucus	HN-1	03.RAW (F013049)	T-complex protein 1 subunit delta OS=Homo sapiens GN=CCT4 PE=1 SV=4	P50991	SwissProt_2012_09.fasta	57926	0.998	2	2	2	0.000169	0.0519	VSNSGITR	K	V	0.955	49.7	41.3	29.6	0	0	1	0	0	2	833.447	1089.05		0	233	240	Empty	TRUE
HN-SMG-Mucus	HN-1	03.RAW (F013049)	Neuroblast differentiation-associated protein AHNAK OS=Homo sapiens GN=AHNAK PE=1 SV=2	Q09666	SwissProt_2012_09.fasta	629104	1	4	4	4	0.000337	0.0151	IKGDVPSVGLEGPDVDLQGPEAK	K	I	0.961	49.1	39.7	47	0	0	1	0	0	2	2320.2	2514.37		0	5208	5230	Empty	TRUE
HN-SMG-Mucus	HN-1	03.RAW (F013049)	Neuroblast differentiation-associated protein AHNAK OS=Homo sapiens GN=AHNAK PE=1 SV=2	Q09666	SwissProt_2012_09.fasta	629104	1	4	4	4	0.000337	0.0151	LEGELQAPDLELSLPAIHVEGLDIK	K	A	0.997	39.1	39.9	36.3	5.66	0	0	1	0	2	2699.45	3568.98		0	5113	5137	Empty	TRUE
HN-SMG-Mucus	HN-1	03.RAW (F013049)	Neuroblast differentiation-associated protein AHNAK OS=Homo sapiens GN=AHNAK PE=1 SV=2	Q09666	SwissProt_2012_09.fasta	629104	1	4	4	4	0.000337	0.0151	VDINAPDVGVQGPDWHLK	K	M	0.981	23.9	40.3	15.5	2.64	0	0	1	0	2	1959.99	2630.64		0	2620	2637	Empty	TRUE
HN-SMG-Mucus	HN-1	03.RAW (F013049)	Neuroblast differentiation-associated protein AHNAK OS=Homo sapiens GN=AHNAK PE=1 SV=2	Q09666	SwissProt_2012_09.fasta	629104	1	4	4	4	0.000337	0.0151	VEAPSLDVHMDSPDINIEGPDVK	K	I	0.988	30.3	40.2	21.2	2	0	0	1	0	2	2477.19	2780.23		0	4949	4971	Empty	TRUE
HN-SMG-Mucus	HN-1	03.RAW (F013049)	Lactotransferrin OS=Homo sapiens GN=LTF PE=1 SV=6	P02788	SwissProt_2012_09.fasta	78182.3	1	12	13	20	0.00169	0.268	CLAENAGDVAFVK	R	D	0.997	84.3	39.7	71.4	10.6	0	1	0	0	2	1393.68	2275.95		0	553	565	Empty	TRUE
HN-SMG-Mucus	HN-1	03.RAW (F013049)	Lactotransferrin OS=Homo sapiens GN=LTF PE=1 SV=6	P02788	SwissProt_2012_09.fasta	78182.3	1	12	13	20	0.00169	0.268	CSTSPLLEACEFLR	K	-	0.997	57.6	40	48.7	0	0	0	1	0	2	1682.79	3197.37		0	696	709	Empty	TRUE
HN-SMG-Mucus	HN-1	03.RAW (F013049)	Lactotransferrin OS=Homo sapiens GN=LTF PE=1 SV=6	P02788	SwissProt_2012_09.fasta	78182.3	1	12	13	20	0.00169	0.268	DSAIGFSR	K	V	0.997	44.7	40.6	26.7	4.59	0	1	0	0	2	852.421	1687.96		0	321	328	Empty	TRUE
HN-SMG-Mucus	HN-1	03.RAW (F013049)	Lactotransferrin OS=Homo sapiens GN=LTF PE=1 SV=6	P02788	SwissProt_2012_09.fasta	78182.3	1	12	13	20	0.00169	0.268	EDAIWNLLR	K	Q	0.997	72.1	41.2	49.6	0	0	0	2	0	2	1129.6	3258.53		0	283	291	Empty	TRUE
HN-SMG-Mucus	HN-1	03.RAW (F013049)	Lactotransferrin OS=Homo sapiens GN=LTF PE=1 SV=6	P02788	SwissProt_2012_09.fasta	78182.3	1	12	13	20	0.00169	0.268	ESTVFEDLSDEAERDEYELLCPDNTR	R	K	0.997	87.3	37	84.8	0	0	0	5	0	2	3132.36	3568.26		0	230	255	Empty	TRUE
HN-SMG-Mucus	HN-1	03.RAW (F013049)	Lactotransferrin OS=Homo sapiens GN=LTF PE=1 SV=6	P02788	SwissProt_2012_09.fasta	78182.3	1	12	13	20	0.00169	0.268	IDSGLYLGSGYFTAIQNLR	R	K	0.997	101	39	90.8	14.8	0	1	0	0	2	2088.08	3474.51		0	333	351	Empty	TRUE
HN-SMG-Mucus	HN-1	03.RAW (F013049)	Lactotransferrin OS=Homo sapiens GN=LTF PE=1 SV=6	P02788	SwissProt_2012_09.fasta	78182.3	1	12	13	20	0.00169	0.268	KCNQWSGLSEGSVTCSSASTTEDCIALVLK	R	G	0.997	52	39	49.3	5.11	0	0	1	0	2	3288.52	2972.27		0	376	405	Empty	TRUE
HN-SMG-Mucus	HN-1	03.RAW (F013049)	Lactotransferrin OS=Homo sapiens GN=LTF PE=1 SV=6	P02788	SwissProt_2012_09.fasta	78182.3	1	12	13	20	0.00169	0.268	NLLFNDNTECLAR	K	L	0.997	96.7	40.2	76.8	5.62	0	1	0	0	2	1579.75	2607.38		0	659	671	Empty	TRUE
HN-SMG-Mucus	HN-1	03.RAW (F013049)	Lactotransferrin OS=Homo sapiens GN=LTF PE=1 SV=6	P02788	SwissProt_2012_09.fasta	78182.3	1	12	13	20	0.00169	0.268	SDTSLTWNSVK	R	G	0.997	80.1	40.3	59.6	8.23	0	1	0	0	2	1237.61	2090.19		0	463	473	Empty	TRUE
HN-SMG-Mucus	HN-1	03.RAW (F013049)	Lactotransferrin OS=Homo sapiens GN=LTF PE=1 SV=6	P02788	SwissProt_2012_09.fasta	78182.3	1	12	13	20	0.00169	0.268	SQQSSDPDPNCVDRPVEGYLAVAVVR	K	R	0.997	91.9	39.3	84.9	9.12	0	0	1	0	2	2858.37	2744.76		0	436	461	Empty	TRUE
HN-SMG-Mucus	HN-1	03.RAW (F013049)	Lactotransferrin OS=Homo sapiens GN=LTF PE=1 SV=6	P02788	SwissProt_2012_09.fasta	78182.3	1	12	13	20	0.00169	0.268	VVWCAVGEQELR	R	K	0.997	72.2	40.6	60.1	4.85	0	1	0	0	2	1445.72	2492.45		0	364	375	Empty	TRUE
HN-SMG-Mucus	HN-1	03.RAW (F013049)	Lactotransferrin OS=Homo sapiens GN=LTF PE=1 SV=6	P02788	SwissProt_2012_09.fasta	78182.3	1	12	13	20	0.00169	0.268	YYGYTGAFR	R	C	0.997	58.9	39.9	48.9	2.92	0	3	1	0	2	1097.51	2117.08		0	544	552	Empty	TRUE	P02787
HN-SMG-Mucus	HN-1	03.RAW (F013049)	Serotransferrin OS=Homo sapiens GN=TF PE=1 SV=3	P02787	SwissProt_2012_09.fasta	77064.3	1	2	2	2	0.000169	0.0344	ASYLDCIR	K	A	0.997	42.2	40.7	16.8	4.05	0	1	0	0	2	997.477	2084.59		0	62	69	Empty	TRUE
HN-SMG-Mucus	HN-1	03.RAW (F013049)	Serotransferrin OS=Homo sapiens GN=TF PE=1 SV=3	P02787	SwissProt_2012_09.fasta	77064.3	1	2	2	2	0.000169	0.0344	EGTCPEAPTDECKPVK	R	W	0.997	60.6	39.5	50.9	0	0	0	1	0	2	1817.8	1346.81		0	347	362	Empty	TRUE
HN-SMG-Mucus	HN-1	03.RAW (F013049)	Ig alpha-1 chain C region OS=Homo sapiens GN=IGHA1 PE=1 SV=2	P01876	SwissProt_2012_09.fasta	37653.8	1	4	6	16	0.00135	0.17	DLCGCYSVSSVLPGCAEPWNHGK	R	T	0.997	87.7	38.4	83.4	0	0	0	1	0	2	2593.13	2799.77		0	178	200	Empty	TRUE
HN-SMG-Mucus	HN-1	03.RAW (F013049)	Ig alpha-1 chain C region OS=Homo sapiens GN=IGHA1 PE=1 SV=2	P01876	SwissProt_2012_09.fasta	37653.8	1	4	6	16	0.00135	0.17	GDTFSCMVGHEALPLAFTQK	K	T	0.997	111	39.2	100	0	0	0	3	0	2	2209.04	2994.84		0	308	327	Empty	TRUE
HN-SMG-Mucus	HN-1	03.RAW (F013049)	Ig alpha-1 chain C region OS=Homo sapiens GN=IGHA1 PE=1 SV=2	P01876	SwissProt_2012_09.fasta	37653.8	1	4	6	16	0.00135	0.17	VAAEDWK	R	K	0.978	54.5	41.5	27.4	0	0	1	0	0	2	818.404	1422.68		0	300	306	Empty	TRUE
HN-SMG-Mucus	HN-1	03.RAW (F013049)	Ig alpha-1 chain C region OS=Homo sapiens GN=IGHA1 PE=1 SV=2	P01876	SwissProt_2012_09.fasta	37653.8	1	4	6	16	0.00135	0.17	WLQGSQELPR	R	E	0.997	92.7	40.9	59.2	3.13	0	7	4	0	2	1213.63	2230.56		0	264	273	Empty	TRUE
HN-SMG-Mucus	HN-1	03.RAW (F013049)	Serum albumin OS=Homo sapiens GN=ALB PE=1 SV=2	P02768	SwissProt_2012_09.fasta	69366.9	1	11	15	57	0.00481	0.223	AEFAEVSK	K	L	0.997	43	40.2	19.7	3.04	0	2	0	0	2	880.441	1446.94		0	250	257	Empty	TRUE
HN-SMG-Mucus	HN-1	03.RAW (F013049)	Serum albumin OS=Homo sapiens GN=ALB PE=1 SV=2	P02768	SwissProt_2012_09.fasta	69366.9	1	11	15	57	0.00481	0.223	CCTESLVNR	K	R	0.997	58.5	40.4	43.2	3.46	0	2	0	0	2	1138.5	1439.26		0	500	508	Empty	TRUE
HN-SMG-Mucus	HN-1	03.RAW (F013049)	Serum albumin OS=Homo sapiens GN=ALB PE=1 SV=2	P02768	SwissProt_2012_09.fasta	69366.9	1	11	15	57	0.00481	0.223	ETYGEMADCCAK	R	Q	0.993	51	40.2	38.3	0	0	0	1	0	2	1434.53	1571.82		0	106	117	Empty	TRUE
HN-SMG-Mucus	HN-1	03.RAW (F013049)	Serum albumin OS=Homo sapiens GN=ALB PE=1 SV=2	P02768	SwissProt_2012_09.fasta	69366.9	1	11	15	57	0.00481	0.223	FQNALLVR	K	Y	0.997	54.1	41.2	19.7	3.74	0	4	0	0	2	960.562	2232.57		0	427	434	Empty	TRUE
HN-SMG-Mucus	HN-1	03.RAW (F013049)	Serum albumin OS=Homo sapiens GN=ALB PE=1 SV=2	P02768	SwissProt_2012_09.fasta	69366.9	1	11	15	57	0.00481	0.223	KVPQVSTPTLVEVSR	K	N	0.997	85	40	76.5	0	0	0	1	0	2	1639.94	2233.54		0	438	452	Empty	TRUE
HN-SMG-Mucus	HN-1	03.RAW (F013049)	Serum albumin OS=Homo sapiens GN=ALB PE=1 SV=2	P02768	SwissProt_2012_09.fasta	69366.9	1	11	15	57	0.00481	0.223	QNCELFEQLGEYK	K	F	0.997	89.7	39.8	82.2	7.19	0	1	0	0	2	1657.75	2721.65		0	414	426	Empty	TRUE
HN-SMG-Mucus	HN-1	03.RAW (F013049)	Serum albumin OS=Homo sapiens GN=ALB PE=1 SV=2	P02768	SwissProt_2012_09.fasta	69366.9	1	11	15	57	0.00481	0.223	SHCIAEVENDEMPADLPSLAADFVESK	K	D	0.997	107	37.3	102	0	0	8	17	0	2	2990.34	3451.94		0	311	337	Empty	TRUE
HN-SMG-Mucus	HN-1	03.RAW (F013049)	Serum albumin OS=Homo sapiens GN=ALB PE=1 SV=2	P02768	SwissProt_2012_09.fasta	69366.9	1	11	15	57	0.00481	0.223	TYETTLEK	K	C	0.973	45.1	40.7	25.8	0	0	0	2	0	2	984.489	1422.47		0	376	383	Empty	TRUE
HN-SMG-Mucus	HN-1	03.RAW (F013049)	Serum albumin OS=Homo sapiens GN=ALB PE=1 SV=2	P02768	SwissProt_2012_09.fasta	69366.9	1	11	15	57	0.00481	0.223	VFDEFKPLVEEPQNLIK	K	Q	0.997	88.5	38.7	78.6	11	0	4	13	0	2	2045.1	4083.06		0	397	413	Empty	TRUE
HN-SMG-Mucus	HN-1	03.RAW (F013049)	Serum albumin OS=Homo sapiens GN=ALB PE=1 SV=2	P02768	SwissProt_2012_09.fasta	69366.9	1	11	15	57	0.00481	0.223	YICENQDSISSK	K	L	0.997	65.4	40.5	52.1	0	0	0	1	0	2	1443.64	1477.68		0	287	298	Empty	TRUE
HN-SMG-Mucus	HN-1	03.RAW (F013049)	Serum albumin OS=Homo sapiens GN=ALB PE=1 SV=2	P02768	SwissProt_2012_09.fasta	69366.9	1	11	15	57	0.00481	0.223	YLYEIAR	K	R	0.997	52.8	40.5	29.3	2.74	0	1	0	0	2	927.493	2076.01		0	162	168	Empty	TRUE
HN-SMG-Mucus	HN-1	03.RAW (F013049)	Ig gamma-3 chain C region OS=Homo sapiens GN=IGHG3 PE=1 SV=2	P01860	SwissProt_2012_09.fasta	41285.9	0.998	2	2	4	0.000337	0.162	CPAPELLGGPSVFLFPPKPK	R	D	0.997	70.4	40.3	64.1	10.8	0	3	1	0	2	2151.17	3283.8		0	159	178	Empty	FALSE	P01857
HN-SMG-Mucus	HN-1	03.RAW (F013049)	Ig gamma-3 chain C region OS=Homo sapiens GN=IGHG3 PE=1 SV=2	P01860	SwissProt_2012_09.fasta	41285.9	0.998	2	2	4	0.000337	0.162	NQVSLTCLVK	K	G	0.982	35.7	41.2	18.1	1.68	0	1	0	0	2	1161.63	2372.33		0	291	300	Empty	FALSE	P01857
HN-SMG-Mucus	HN-1	03.RAW (F013049)	Ig gamma-3 chain C region OS=Homo sapiens GN=IGHG3 PE=1 SV=2	P01860	SwissProt_2012_09.fasta	41285.9	0.998	2	2	4	0.000337	0.162	SCDTPPPCPR	K	C	0.997	51.3	40.6	38.3	4.59	0	1	0	0	2	1186.5	1196.83		0	119	128	Empty	TRUE
HN-SMG-Mucus	HN-1	03.RAW (F013049)	Ig gamma-3 chain C region OS=Homo sapiens GN=IGHG3 PE=1 SV=2	P01860	SwissProt_2012_09.fasta	41285.9	0.998	2	2	4	0.000337	0.162	TPEVTCVVVDVSHEDPEVQFK	R	W	0.997	132	38.7	124	0	0	0	3	0	2	2414.15	2823.59		0	186	206	Empty	TRUE
HN-SMG-Mucus	HN-1	03.RAW (F013049)	Ig gamma-1 chain C region OS=Homo sapiens GN=IGHG1 PE=1 SV=1	P01857	SwissProt_2012_09.fasta	36105	1	4	5	7	0.00059	0.215	EPQVYTLPPSRDELTK	R	N	0.997	47	39.7	30.2	5.05	0	2	1	0	2	1872.97	2159.53		0	228	243	Empty	TRUE
HN-SMG-Mucus	HN-1	03.RAW (F013049)	Ig gamma-1 chain C region OS=Homo sapiens GN=IGHG1 PE=1 SV=1	P01857	SwissProt_2012_09.fasta	36105	1	4	5	7	0.00059	0.215	GPSVFPLAPSSKSTSGGTAALGCLVK	K	D	0.997	40.3	39.8	34.8	4.26	0	0	1	0	2	2489.31	2880.04		0	5	30	Empty	TRUE
HN-SMG-Mucus	HN-1	03.RAW (F013049)	Ig gamma-1 chain C region OS=Homo sapiens GN=IGHG1 PE=1 SV=1	P01857	SwissProt_2012_09.fasta	36105	1	4	5	7	0.00059	0.215	NQVSLTCLVK	K	G	0.982	35.7	41.2	18.1	1.68	0	1	0	0	2	1161.63	2372.33		0	244	253	Empty	TRUE	P01860
HN-SMG-Mucus	HN-1	03.RAW (F013049)	Ig gamma-1 chain C region OS=Homo sapiens GN=IGHG1 PE=1 SV=1	P01857	SwissProt_2012_09.fasta	36105	1	4	5	7	0.00059	0.215	TPEVTCVVVDVSHEDPEVK	R	F	0.997	110	38.4	101	15.7	0	2	0	0	2	2139.03	2530.05		0	139	157	Empty	TRUE
HN-SMG-Mucus	HN-1	03.RAW (F013049)	Protein disulfide-isomerase OS=Homo sapiens GN=P4HB PE=1 SV=3	P07237	SwissProt_2012_09.fasta	57118.1	0.998	2	3	3	0.000253	0.138	FLESGGQDGAGDDDDLEDLEEAEEPDMEEDDDQKAVKDEL	K	-	0.997	87.9	37.5	86.5	0	0	2	0	0	2	4428.8	2864.03		0	469	508	Empty	TRUE
HN-SMG-Mucus	HN-1	03.RAW (F013049)	Protein disulfide-isomerase OS=Homo sapiens GN=P4HB PE=1 SV=3	P07237	SwissProt_2012_09.fasta	57118.1	0.998	2	3	3	0.000253	0.138	TGPAATTLPDGAAAESLVESSEVAVIGFFK	R	D	0.997	87.7	38.7	80.7	14	0	0	1	0	2	2935.49	4258.19		0	133	162	Empty	TRUE
HN-SMG-Mucus	HN-1	03.RAW (F013049)	Ig kappa chain C region OS=Homo sapiens GN=IGKC PE=1 SV=1	P01834	SwissProt_2012_09.fasta	11608.6	1	2	2	2	0.000169	0.472	SGTASVVCLLNNFYPR	K	E	0.996	26.5	39.4	25.6	2.89	0	1	0	0	2	1797.9	3465.1		0	19	34	Empty	TRUE
HN-SMG-Mucus	HN-1	03.RAW (F013049)	Ig kappa chain C region OS=Homo sapiens GN=IGKC PE=1 SV=1	P01834	SwissProt_2012_09.fasta	11608.6	1	2	2	2	0.000169	0.472	VDNALQSGNSQESVTEQDSKDSTYSLSSTLTLSK	K	A	0.997	106	38.6	106	9.57	0	0	1	0	2	3619.71	2547.61		0	42	75	Empty	TRUE
HN-SMG-Mucus	HN-1	03.RAW (F013049)	Polymeric immunoglobulin receptor OS=Homo sapiens GN=PIGR PE=1 SV=4	P01833	SwissProt_2012_09.fasta	83283.4	1	7	8	13	0.0011	0.141	AFVNCDENSR	K	L	0.997	63.1	40.3	53.1	7.04	0	1	0	0	2	1211.51	1341.59		0	516	525	Empty	TRUE
HN-SMG-Mucus	HN-1	03.RAW (F013049)	Polymeric immunoglobulin receptor OS=Homo sapiens GN=PIGR PE=1 SV=4	P01833	SwissProt_2012_09.fasta	83283.4	1	7	8	13	0.0011	0.141	CGLGINSR	K	G	0.997	65.5	41.3	36.2	0	0	0	1	0	2	876.436	1461.73		0	110	117	Empty	TRUE
HN-SMG-Mucus	HN-1	03.RAW (F013049)	Polymeric immunoglobulin receptor OS=Homo sapiens GN=PIGR PE=1 SV=4	P01833	SwissProt_2012_09.fasta	83283.4	1	7	8	13	0.0011	0.141	GSVTFHCALGPEVANVAK	R	F	0.997	101	39.4	94	10.9	0	1	1	0	2	1856.93	2320.19		0	251	268	Empty	TRUE
HN-SMG-Mucus	HN-1	03.RAW (F013049)	Polymeric immunoglobulin receptor OS=Homo sapiens GN=PIGR PE=1 SV=4	P01833	SwissProt_2012_09.fasta	83283.4	1	7	8	13	0.0011	0.141	IIEGEPNLK	K	V	0.968	50.9	40.3	33	0	0	1	0	0	2	1012.57	1751.75		0	457	465	Empty	TRUE
HN-SMG-Mucus	HN-1	03.RAW (F013049)	Polymeric immunoglobulin receptor OS=Homo sapiens GN=PIGR PE=1 SV=4	P01833	SwissProt_2012_09.fasta	83283.4	1	7	8	13	0.0011	0.141	NADLQVLKPEPELVYEDLR	K	G	0.997	70.6	40.1	66.3	8.03	0	0	2	0	2	2241.18	2995.77		0	232	250	Empty	TRUE
HN-SMG-Mucus	HN-1	03.RAW (F013049)	Polymeric immunoglobulin receptor OS=Homo sapiens GN=PIGR PE=1 SV=4	P01833	SwissProt_2012_09.fasta	83283.4	1	7	8	13	0.0011	0.141	YLCGAHSDGQLQEGSPIQAWQLFVNEESTIPR	R	S	0.997	91.5	38.4	90.3	14.8	0	0	2	0	2	3630.73	3631.98		0	323	354	Empty	TRUE
HN-SMG-Mucus	HN-1	03.RAW (F013049)	Polymeric immunoglobulin receptor OS=Homo sapiens GN=PIGR PE=1 SV=4	P01833	SwissProt_2012_09.fasta	83283.4	1	7	8	13	0.0011	0.141	YWCLWEGAQNGR	K	C	0.997	76.2	39.5	48.8	10.9	0	4	0	0	2	1539.68	2821.88		0	383	394	Empty	TRUE
HN-SMG-Mucus	HN-1	03.RAW (F013049)	Keratin, type II cytoskeletal 8 OS=Homo sapiens GN=KRT8 PE=1 SV=7	P05787	SwissProt_2012_09.fasta	53706.2	0.997	2	3	3	0.000253	0.0807	DVDEAYMNKVELESR	K	L	0.997	101	39.3	87	10.5	0	1	1	0	2	1797.83	2208.27		0	199	213	Empty	TRUE
HN-SMG-Mucus	HN-1	03.RAW (F013049)	Keratin, type II cytoskeletal 8 OS=Homo sapiens GN=KRT8 PE=1 SV=7	P05787	SwissProt_2012_09.fasta	53706.2	0.997	2	3	3	0.000253	0.0807	EYQELMNVK	R	L	0.931	40.6	40.9	17	0	0	0	1	0	2	1153.56	2014.48		0	373	381	Empty	FALSE	P02538
HN-SMG-Mucus	HN-1	03.RAW (F013049)	Keratin, type II cytoskeletal 8 OS=Homo sapiens GN=KRT8 PE=1 SV=7	P05787	SwissProt_2012_09.fasta	53706.2	0.997	2	3	3	0.000253	0.0807	FASFIDK	K	V	0.997	47.8	40.7	18.5	2.07	0	1	0	0	2	827.43	2103.41		0	102	108	Empty	FALSE	P08729,P19013,P13647,P35908,P04264,P02538
HN-SMG-Mucus	HN-1	03.RAW (F013049)	Keratin, type II cytoskeletal 8 OS=Homo sapiens GN=KRT8 PE=1 SV=7	P05787	SwissProt_2012_09.fasta	53706.2	0.997	2	3	3	0.000253	0.0807	WSLLQQQK	K	T	0.935	41.4	41.3	15.3	0	0	0	1	0	2	1030.57	2280.19		0	123	130	Empty	TRUE
HN-SMG-Mucus	HN-1	03.RAW (F013049)	Keratin, type I cytoskeletal 18 OS=Homo sapiens GN=KRT18 PE=1 SV=2	P05783	SwissProt_2012_09.fasta	48059	1	3	4	4	0.000337	0.156	LQLETEIEALKEELLFMK	R	K	0.997	134	39.2	129	16.3	0	1	1	0	2	2193.17	3752.94		0	197	214	Empty	TRUE
HN-SMG-Mucus	HN-1	03.RAW (F013049)	Keratin, type I cytoskeletal 18 OS=Homo sapiens GN=KRT18 PE=1 SV=2	P05783	SwissProt_2012_09.fasta	48059	1	3	4	4	0.000337	0.156	RLLEDGEDFNLGDALDSSNSMQTIQK	R	T	0.997	32.8	39.3	0	3.19	0	0	1	0	2	2896.36	2904.9		0	382	407	Empty	TRUE
HN-SMG-Mucus	HN-1	03.RAW (F013049)	Keratin, type I cytoskeletal 18 OS=Homo sapiens GN=KRT18 PE=1 SV=2	P05783	SwissProt_2012_09.fasta	48059	1	3	4	4	0.000337	0.156	YALQMEQLNGILLHLESELAQTR	R	A	0.997	82.2	39.6	75.7	0	0	1	0	0	2	2686.39	3911.51		0	331	353	Empty	TRUE
HN-SMG-Mucus	HN-1	03.RAW (F013049)	Tubulin beta chain OS=Homo sapiens GN=TUBB PE=1 SV=2	P07437	SwissProt_2012_09.fasta	49670.6	1	3	5	5	0.000422	0.187	EAESCDCLQGFQLTHSLGGGTGSGMGTLLISK	K	I	0.997	66.3	38.8	0	8.42	0	0	1	0	2	3311.53	3106.87		0	123	154	Empty	TRUE	P68371
HN-SMG-Mucus	HN-1	03.RAW (F013049)	Tubulin beta chain OS=Homo sapiens GN=TUBB PE=1 SV=2	P07437	SwissProt_2012_09.fasta	49670.6	1	3	5	5	0.000422	0.187	LTTPTYGDLNHLVSATMSGVTTCLR	K	F	0.97	50.5	39.5	44.6	0	0	2	0	0	2	2708.34	3278.68		0	217	241	Empty	TRUE	P68371
HN-SMG-Mucus	HN-1	03.RAW (F013049)	Tubulin beta chain OS=Homo sapiens GN=TUBB PE=1 SV=2	P07437	SwissProt_2012_09.fasta	49670.6	1	3	5	5	0.000422	0.187	SGPFGQIFRPDNFVFGQSGAGNNWAK	R	G	0.997	63.8	39.5	59.5	7.77	0	1	1	0	2	2798.34	3331.96		0	78	103	Empty	TRUE	P68371
HN-SMG-Mucus	HN-1	03.RAW (F013049)	Keratin, type I cytoskeletal 19 OS=Homo sapiens GN=KRT19 PE=1 SV=4	P08727	SwissProt_2012_09.fasta	44107.1	1	7	9	12	0.00101	0.192	DYSHYYTTIQDLR	R	D	0.997	76.9	39.8	59.5	8.47	0	1	0	0	2	1674.78	2503.49		0	126	138	Empty	TRUE
HN-SMG-Mucus	HN-1	03.RAW (F013049)	Keratin, type I cytoskeletal 19 OS=Homo sapiens GN=KRT19 PE=1 SV=4	P08727	SwissProt_2012_09.fasta	44107.1	1	7	9	12	0.00101	0.192	ILGATIENSR	K	I	0.997	48	41.1	27.2	2.8	0	1	0	0	2	1073.6	1811.76		0	141	150	Empty	TRUE
HN-SMG-Mucus	HN-1	03.RAW (F013049)	Keratin, type I cytoskeletal 19 OS=Homo sapiens GN=KRT19 PE=1 SV=4	P08727	SwissProt_2012_09.fasta	44107.1	1	7	9	12	0.00101	0.192	LEQEIATYR	R	S	0.997	71.4	40.9	52.3	4.82	0	1	0	0	2	1122.58	1750.38		0	373	381	Empty	TRUE	Q04695,P19012,P13646,P02533,P08779
HN-SMG-Mucus	HN-1	03.RAW (F013049)	Keratin, type I cytoskeletal 19 OS=Homo sapiens GN=KRT19 PE=1 SV=4	P08727	SwissProt_2012_09.fasta	44107.1	1	7	9	12	0.00101	0.192	LTMQNLNDR	K	L	0.997	71.2	40.9	0	2.3	0	2	0	0	2	1104.55	1509.47		0	82	90	Empty	TRUE	P19012,P13646
HN-SMG-Mucus	HN-1	03.RAW (F013049)	Keratin, type I cytoskeletal 19 OS=Homo sapiens GN=KRT19 PE=1 SV=4	P08727	SwissProt_2012_09.fasta	44107.1	1	7	9	12	0.00101	0.192	QNQEYQR	R	L	0.996	41.3	40.7	11	2.92	0	1	0	0	2	965.443	1023.23		0	359	365	Empty	TRUE
HN-SMG-Mucus	HN-1	03.RAW (F013049)	Keratin, type I cytoskeletal 19 OS=Homo sapiens GN=KRT19 PE=1 SV=4	P08727	SwissProt_2012_09.fasta	44107.1	1	7	9	12	0.00101	0.192	SQYEVMAEQNR	R	K	0.997	85.7	40.4	74.1	6.72	0	1	0	0	2	1354.61	1611.7		0	254	264	Empty	TRUE
HN-SMG-Mucus	HN-1	03.RAW (F013049)	Keratin, type I cytoskeletal 19 OS=Homo sapiens GN=KRT19 PE=1 SV=4	P08727	SwissProt_2012_09.fasta	44107.1	1	7	9	12	0.00101	0.192	TDLEMQIEGLKEELAYLK	R	K	0.997	111	38.9	81.4	11.8	0	5	0	0	2	2123.09	3564.34		0	198	215	Empty	TRUE
HN-SMG-Mucus	HN-1	03.RAW (F013049)	Triosephosphate isomerase OS=Homo sapiens GN=TPI1 PE=1 SV=3	P60174	SwissProt_2012_09.fasta	30790.8	0.999	2	2	2	0.000169	0.143	ELASQPDVDGFLVGGASLKPEFVDIINAK	K	-	0.997	37.8	38.6	32.2	8.4	0	0	1	0	2	3029.58	3556.35		0	257	285	Empty	TRUE
HN-SMG-Mucus	HN-1	03.RAW (F013049)	Triosephosphate isomerase OS=Homo sapiens GN=TPI1 PE=1 SV=3	P60174	SwissProt_2012_09.fasta	30790.8	0.999	2	2	2	0.000169	0.143	SNVSDAVAQSTR	K	I	0.997	51	40.5	39.9	3.92	0	1	0	0	2	1234.6	1457.91		0	232	243	Empty	TRUE
HN-SMG-Mucus	HN-1	03.RAW (F013049)	Vitamin D-binding protein OS=Homo sapiens GN=GC PE=1 SV=1	P02774	SwissProt_2012_09.fasta	52964.6	0.998	2	2	2	0.000169	0.0591	LCDNLSTK	K	N	0.991	36.2	40.8	16	2.31	0	1	0	0	2	950.461	1349.43		0	285	292	Empty	TRUE
HN-SMG-Mucus	HN-1	03.RAW (F013049)	Vitamin D-binding protein OS=Homo sapiens GN=GC PE=1 SV=1	P02774	SwissProt_2012_09.fasta	52964.6	0.998	2	2	2	0.000169	0.0591	SCESNSPFPVHPGTAECCTK	K	E	0.997	64.1	40.1	46.1	4.36	0	0	1	0	2	2264.94	1864.89		0	95	114	Empty	TRUE
HN-SMG-Mucus	HN-1	03.RAW (F013049)	Transketolase OS=Homo sapiens GN=TKT PE=1 SV=3	P29401	SwissProt_2012_09.fasta	67879.4	1	3	4	4	0.000337	0.0915	LGQSDPAPLQHQMDIYQK	R	R	0.964	26.9	40.2	15.2	1.59	0	0	1	0	2	2069.01	2192.73		0	187	204	Empty	TRUE
HN-SMG-Mucus	HN-1	03.RAW (F013049)	Transketolase OS=Homo sapiens GN=TKT PE=1 SV=3	P29401	SwissProt_2012_09.fasta	67879.4	1	3	4	4	0.000337	0.0915	NMAEQIIQEIYSQIQSK	K	K	0.997	48.5	40.8	44.4	5.64	0	1	1	0	2	2023.02	3901.42		0	265	281	Empty	TRUE
HN-SMG-Mucus	HN-1	03.RAW (F013049)	Transketolase OS=Homo sapiens GN=TKT PE=1 SV=3	P29401	SwissProt_2012_09.fasta	67879.4	1	3	4	4	0.000337	0.0915	TSRPENAIIYNNNEDFQVGQAK	R	V	0.994	61.5	40.2	56.6	0	0	1	0	0	2	2508.21	2209.32		0	472	493	Empty	TRUE
HN-SMG-Mucus	HN-1	03.RAW (F013049)	Desmoplakin OS=Homo sapiens GN=DSP PE=1 SV=3	P15924	SwissProt_2012_09.fasta	331781	1	6	6	6	0.000506	0.0303	AQQIHSQTSQQYPLYDLDLGK	K	F	0.997	65.5	40.1	52.2	6	0	0	1	0	2	2433.2	2585.82		0	835	855	Empty	TRUE
HN-SMG-Mucus	HN-1	03.RAW (F013049)	Desmoplakin OS=Homo sapiens GN=DSP PE=1 SV=3	P15924	SwissProt_2012_09.fasta	331781	1	6	6	6	0.000506	0.0303	FGDSNTVMR	K	F	0.997	45.3	40.6	33.5	1.82	0	1	0	0	2	1026.47	1589.76		0	917	925	Empty	TRUE
HN-SMG-Mucus	HN-1	03.RAW (F013049)	Desmoplakin OS=Homo sapiens GN=DSP PE=1 SV=3	P15924	SwissProt_2012_09.fasta	331781	1	6	6	6	0.000506	0.0303	FLEFQYLTGGLVDPEVHGR	R	I	0.995	51.1	38.6	50.7	0	0	0	1	0	2	2177.1	3359.9		0	2726	2744	Empty	TRUE
HN-SMG-Mucus	HN-1	03.RAW (F013049)	Desmoplakin OS=Homo sapiens GN=DSP PE=1 SV=3	P15924	SwissProt_2012_09.fasta	331781	1	6	6	6	0.000506	0.0303	IKVLEQDKAR	K	L	0.997	45.5	40.1	34.5	1.72	0	1	0	0	2	1199.71	1461.06		0	1819	1828	Empty	TRUE
HN-SMG-Mucus	HN-1	03.RAW (F013049)	Desmoplakin OS=Homo sapiens GN=DSP PE=1 SV=3	P15924	SwissProt_2012_09.fasta	331781	1	6	6	6	0.000506	0.0303	LTEEETVCLDLDKVEAYR	R	C	0.982	26.8	40	21.1	1.85	0	0	1	0	2	2183.05	2837.14		0	791	808	Empty	TRUE
HN-SMG-Mucus	HN-1	03.RAW (F013049)	Desmoplakin OS=Homo sapiens GN=DSP PE=1 SV=3	P15924	SwissProt_2012_09.fasta	331781	1	6	6	6	0.000506	0.0303	NQCTQVVQER	K	E	0.995	42.2	40.9	20	2.36	0	1	0	0	2	1261.6	1244.33		0	1803	1812	Empty	TRUE
HN-SMG-Mucus	HN-1	03.RAW (F013049)	Phosphoglycerate kinase 1 OS=Homo sapiens GN=PGK1 PE=1 SV=3	P00558	SwissProt_2012_09.fasta	44615.3	1	3	3	3	0.000253	0.127	ITLPVDFVTADKFDENAK	K	T	0.997	98.3	39	94.1	8.89	0	1	0	0	2	2023.04	3026.25		0	280	297	Empty	TRUE
HN-SMG-Mucus	HN-1	03.RAW (F013049)	Phosphoglycerate kinase 1 OS=Homo sapiens GN=PGK1 PE=1 SV=3	P00558	SwissProt_2012_09.fasta	44615.3	1	3	3	3	0.000253	0.127	NNQITNNQR	K	I	0.997	44.8	40.9	16.4	1.82	0	1	0	0	2	1101.54	1043.61		0	31	39	Empty	TRUE
HN-SMG-Mucus	HN-1	03.RAW (F013049)	Phosphoglycerate kinase 1 OS=Homo sapiens GN=PGK1 PE=1 SV=3	P00558	SwissProt_2012_09.fasta	44615.3	1	3	3	3	0.000253	0.127	TGQATVASGIPAGWMGLDCGPESSKK	K	Y	0.997	30.7	40	25.2	2.85	0	0	1	0	2	2621.23	2476.33		0	298	323	Empty	TRUE
HN-SMG-Mucus	HN-1	03.RAW (F013049)	Filamin-B OS=Homo sapiens GN=FLNB PE=1 SV=2	O75369	SwissProt_2012_09.fasta	278159	1	3	3	3	0.000253	0.0257	AHIANPSGASTECFVTDNADGTYQVEYTPFEK	K	G	0.997	98.7	38.9	90.7	11.3	0	0	1	0	2	3519.56	2708.98		0	1268	1299	Empty	TRUE
HN-SMG-Mucus	HN-1	03.RAW (F013049)	Filamin-B OS=Homo sapiens GN=FLNB PE=1 SV=2	O75369	SwissProt_2012_09.fasta	278159	1	3	3	3	0.000253	0.0257	IAGPGLGSGVR	K	A	0.997	60.3	40.7	41.7	4.24	0	1	0	0	2	983.563	1736.63		0	1426	1436	Empty	TRUE
HN-SMG-Mucus	HN-1	03.RAW (F013049)	Filamin-B OS=Homo sapiens GN=FLNB PE=1 SV=2	O75369	SwissProt_2012_09.fasta	278159	1	3	3	3	0.000253	0.0257	VLSEDEEDVDFDIIHNANDTFTVK	R	Y	0.988	56.8	39.9	49.6	0	0	1	0	0	2	2765.28	3016.47		0	787	810	Empty	TRUE
HN-SMG-Mucus	HN-1	03.RAW (F013049)	Actin, cytoplasmic 2 OS=Homo sapiens GN=ACTG1 PE=1 SV=1	P63261	SwissProt_2012_09.fasta	41793.9	1	4	5	6	0.000506	0.176	AGFAGDDAPR	K	A	0.94	17	41.1	-3.03	2.31	0	1	0	0	2	976.448	1452.79		0	19	28	Empty	TRUE
HN-SMG-Mucus	HN-1	03.RAW (F013049)	Actin, cytoplasmic 2 OS=Homo sapiens GN=ACTG1 PE=1 SV=1	P63261	SwissProt_2012_09.fasta	41793.9	1	4	5	6	0.000506	0.176	CPEALFQPSFLGMESCGIHETTFNSIMK	R	C	0.986	17.4	38.8	0.67	2.77	0	1	1	0	2	3247.46	3167.85		0	257	284	Empty	TRUE
HN-SMG-Mucus	HN-1	03.RAW (F013049)	Actin, cytoplasmic 2 OS=Homo sapiens GN=ACTG1 PE=1 SV=1	P63261	SwissProt_2012_09.fasta	41793.9	1	4	5	6	0.000506	0.176	GYSFTTTAER	R	E	0.966	51.4	41.1	19.5	0	0	1	0	0	2	1132.53	1770.84		0	197	206	Empty	TRUE
HN-SMG-Mucus	HN-1	03.RAW (F013049)	Actin, cytoplasmic 2 OS=Homo sapiens GN=ACTG1 PE=1 SV=1	P63261	SwissProt_2012_09.fasta	41793.9	1	4	5	6	0.000506	0.176	VAPEEHPVLLTEAPLNPK	R	A	0.997	88.9	39.5	56.9	0	0	0	2	0	2	1954.06	2439.26		0	96	113	Empty	TRUE
HN-SMG-Mucus	HN-1	03.RAW (F013049)	Deleted in malignant brain tumors 1 protein OS=Homo sapiens GN=DMBT1 PE=1 SV=2	Q9UGM3	SwissProt_2012_09.fasta	260726	1	7	9	9	0.000759	0.0336	CVWEIEVNSGYR	K	I	0.997	98.9	40.3	87.3	8.96	0	1	0	0	2	1511.69	2611.01		0	1792	1803	Empty	TRUE
HN-SMG-Mucus	HN-1	03.RAW (F013049)	Deleted in malignant brain tumors 1 protein OS=Homo sapiens GN=DMBT1 PE=1 SV=2	Q9UGM3	SwissProt_2012_09.fasta	260726	1	7	9	9	0.000759	0.0336	FGQGSGPIVLDDVR	R	C	0.997	93.6	40.2	70	9.43	0	1	0	0	2	1459.75	2549.98		0	418	431	Empty	TRUE
HN-SMG-Mucus	HN-1	03.RAW (F013049)	Deleted in malignant brain tumors 1 protein OS=Homo sapiens GN=DMBT1 PE=1 SV=2	Q9UGM3	SwissProt_2012_09.fasta	260726	1	7	9	9	0.000759	0.0336	FPSVYLR	R	C	0.985	36.6	40.9	18.5	1.8	0	1	0	0	2	881.488	2381.41		0	2353	2359	Empty	TRUE
HN-SMG-Mucus	HN-1	03.RAW (F013049)	Deleted in malignant brain tumors 1 protein OS=Homo sapiens GN=DMBT1 PE=1 SV=2	Q9UGM3	SwissProt_2012_09.fasta	260726	1	7	9	9	0.000759	0.0336	INLGFSNLK	R	L	0.997	52	40.8	31	1.59	0	1	0	0	2	1005.57	2544.12		0	1804	1812	Empty	TRUE
HN-SMG-Mucus	HN-1	03.RAW (F013049)	Deleted in malignant brain tumors 1 protein OS=Homo sapiens GN=DMBT1 PE=1 SV=2	Q9UGM3	SwissProt_2012_09.fasta	260726	1	7	9	9	0.000759	0.0336	QIFTSSYNR	R	M	0.996	43.6	40.8	27.5	2.08	0	1	0	0	2	1115.55	1758.58		0	1846	1854	Empty	TRUE
HN-SMG-Mucus	HN-1	03.RAW (F013049)	Deleted in malignant brain tumors 1 protein OS=Homo sapiens GN=DMBT1 PE=1 SV=2	Q9UGM3	SwissProt_2012_09.fasta	260726	1	7	9	9	0.000759	0.0336	QLGCGWAMSAPGNAR	R	F	0.997	46	39.4	34.3	5.35	0	1	2	0	2	1591.71	1962.12		0	1033	1047	Empty	TRUE
HN-SMG-Mucus	HN-1	03.RAW (F013049)	Deleted in malignant brain tumors 1 protein OS=Homo sapiens GN=DMBT1 PE=1 SV=2	Q9UGM3	SwissProt_2012_09.fasta	260726	1	7	9	9	0.000759	0.0336	QLGCGWATSAPGNAR	R	F	0.997	46.6	39.4	36.2	5.52	0	1	0	0	2	1545.72	1992.7		0	403	417	Empty	TRUE
HN-SMG-Mucus	HN-1	04.RAW (F013050)	ATP synthase subunit beta, mitochondrial OS=Homo sapiens GN=ATP5B PE=1 SV=3	P06576	SwissProt_2012_09.fasta	56560.6	1	3	5	6	0.000571	0.0926	EGNDLYHEMIESGVINLK	R	D	0.997	63.6	40.8	44.6	3.59	0	1	1	0	2	2061	2860.74		0	242	259	Empty	TRUE
HN-SMG-Mucus	HN-1	04.RAW (F013050)	ATP synthase subunit beta, mitochondrial OS=Homo sapiens GN=ATP5B PE=1 SV=3	P06576	SwissProt_2012_09.fasta	56560.6	1	3	5	6	0.000571	0.0926	IMDPNIVGSEHYDVAR	R	G	0.997	113	39.4	101	9.85	0	1	1	0	2	1831.86	2213.12		0	407	422	Empty	TRUE
HN-SMG-Mucus	HN-1	04.RAW (F013050)	ATP synthase subunit beta, mitochondrial OS=Homo sapiens GN=ATP5B PE=1 SV=3	P06576	SwissProt_2012_09.fasta	56560.6	1	3	5	6	0.000571	0.0926	LVLEVAQHLGESTVR	R	T	0.997	108	40.2	98.6	9.57	0	2	0	0	2	1650.92	2623.3		0	95	109	Empty	TRUE
HN-SMG-Mucus	HN-1	04.RAW (F013050)	Fibrinogen alpha chain OS=Homo sapiens GN=FGA PE=1 SV=2	P02671	SwissProt_2012_09.fasta	94973.4	0.998	2	3	4	0.000381	0.03	DSHSLTTNIMEILR	K	G	0.997	56.6	40.4	32.3	4.57	0	0	3	0	2	1645.82	2951.47		0	101	114	Empty	TRUE
HN-SMG-Mucus	HN-1	04.RAW (F013050)	Fibrinogen alpha chain OS=Homo sapiens GN=FGA PE=1 SV=2	P02671	SwissProt_2012_09.fasta	94973.4	0.998	2	3	4	0.000381	0.03	EVDLKDYEDQQK	R	Q	0.975	41.3	40.7	22.5	0	0	1	0	0	2	1509.71	1834.51		0	191	202	Empty	TRUE
HN-SMG-Mucus	HN-1	04.RAW (F013050)	Aspartate aminotransferase, mitochondrial OS=Homo sapiens GN=GOT2 PE=1 SV=3	P00505	SwissProt_2012_09.fasta	47518.6	0.998	2	2	2	0.00019	0.0698	DDNGKPYVLPSVR	R	K	0.951	39.8	40.7	30.1	0	0	0	1	0	2	1459.75	2138.17		0	69	81	Empty	TRUE
HN-SMG-Mucus	HN-1	04.RAW (F013050)	Aspartate aminotransferase, mitochondrial OS=Homo sapiens GN=GOT2 PE=1 SV=3	P00505	SwissProt_2012_09.fasta	47518.6	0.998	2	2	2	0.00019	0.0698	NLDKEYLPIGGLAEFCK	K	A	0.997	28.8	40.2	20.1	3.68	0	0	1	0	2	1966.99	3059.63		0	91	107	Empty	TRUE
HN-SMG-Mucus	HN-1	04.RAW (F013050)	Actin, cytoplasmic 2 OS=Homo sapiens GN=ACTG1 PE=1 SV=1	P63261	SwissProt_2012_09.fasta	41793.9	1	3	4	4	0.000381	0.125	DSYVGDEAQSKR	K	G	0.997	64	40.1	52.4	7.01	0	1	0	0	2	1354.62	1284.85		0	51	62	Empty	TRUE
HN-SMG-Mucus	HN-1	04.RAW (F013050)	Actin, cytoplasmic 2 OS=Homo sapiens GN=ACTG1 PE=1 SV=1	P63261	SwissProt_2012_09.fasta	41793.9	1	3	4	4	0.000381	0.125	KDLYANTVLSGGTTMYPGIADR	R	M	0.997	104	39.9	92.2	13	0	0	1	0	2	2359.16	2548.84		0	291	312	Empty	TRUE
HN-SMG-Mucus	HN-1	04.RAW (F013050)	Actin, cytoplasmic 2 OS=Homo sapiens GN=ACTG1 PE=1 SV=1	P63261	SwissProt_2012_09.fasta	41793.9	1	3	4	4	0.000381	0.125	QEYDESGPSIVHR	K	K	0.997	34.8	40.5	32.2	3.37	0	1	1	0	2	1516.7	1735.57		0	360	372	Empty	TRUE
HN-SMG-Mucus	HN-1	04.RAW (F013050)	Vimentin OS=Homo sapiens GN=VIM PE=1 SV=4	P08670	SwissProt_2012_09.fasta	53652.7	1	3	3	3	0.000286	0.0966	DGQVINETSQHHDDLE	R	-	0.997	56.4	39.7	48.2	5.19	0	1	0	0	2	1836.8	1715.04		0	451	466	Empty	TRUE
HN-SMG-Mucus	HN-1	04.RAW (F013050)	Vimentin OS=Homo sapiens GN=VIM PE=1 SV=4	P08670	SwissProt_2012_09.fasta	53652.7	1	3	3	3	0.000286	0.0966	ETNLDSLPLVDTHSK	R	R	0.997	54.9	40.1	35.9	5.68	0	1	0	0	2	1668.84	2460.19		0	425	439	Empty	TRUE
HN-SMG-Mucus	HN-1	04.RAW (F013050)	Vimentin OS=Homo sapiens GN=VIM PE=1 SV=4	P08670	SwissProt_2012_09.fasta	53652.7	1	3	3	3	0.000286	0.0966	LQDEIQNMKEEMAR	R	H	0.997	23.5	39.2	15.7	5.92	0	1	0	0	2	1766.81	1441.01		0	365	378	Empty	TRUE
HN-SMG-Mucus	HN-1	04.RAW (F013050)	Keratin, type II cytoskeletal 5 OS=Homo sapiens GN=KRT5 PE=1 SV=3	P13647	SwissProt_2012_09.fasta	62379.6	0.998	2	2	2	0.00019	0.0373	LAELEEALQK	K	A	0.96	39.6	40.7	26.9	0	0	1	0	0	2	1143.63	2331		0	432	441	Empty	TRUE
HN-SMG-Mucus	HN-1	04.RAW (F013050)	Keratin, type II cytoskeletal 5 OS=Homo sapiens GN=KRT5 PE=1 SV=3	P13647	SwissProt_2012_09.fasta	62379.6	0.998	2	2	2	0.00019	0.0373	NLDLDSIIAEVK	R	A	0.997	78.2	40.8	52.6	4.15	0	1	0	0	2	1329.73	3349.15		0	332	343	Empty	TRUE	P35908,P02538
HN-SMG-Mucus	HN-1	04.RAW (F013050)	Glutamate dehydrogenase 1, mitochondrial OS=Homo sapiens GN=GLUD1 PE=1 SV=2	P00367	SwissProt_2012_09.fasta	61399.7	0.998	2	2	2	0.00019	0.0591	DIVHSGLAYTMER	K	S	0.997	38.6	40.8	34	7.51	0	0	1	0	2	1507.72	2256.08		0	504	516	Empty	TRUE
HN-SMG-Mucus	HN-1	04.RAW (F013050)	Glutamate dehydrogenase 1, mitochondrial OS=Homo sapiens GN=GLUD1 PE=1 SV=2	P00367	SwissProt_2012_09.fasta	61399.7	0.998	2	2	2	0.00019	0.0591	KGFIGPGIDVPAPDMSTGER	K	E	0.993	32.1	40.8	26.4	2.35	0	0	1	0	2	2060.01	2483.5		0	212	231	Empty	TRUE
HN-SMG-Mucus	HN-1	04.RAW (F013050)	Proteasome subunit alpha type-5 OS=Homo sapiens GN=PSMA5 PE=1 SV=3	P28066	SwissProt_2012_09.fasta	26411.3	0.998	2	2	2	0.00019	0.158	AIGSASEGAQSSLQEVYHK	R	S	0.997	74.7	39.3	64.1	7.35	0	1	0	0	2	1961.96	2080.03		0	169	187	Empty	TRUE
HN-SMG-Mucus	HN-1	04.RAW (F013050)	Proteasome subunit alpha type-5 OS=Homo sapiens GN=PSMA5 PE=1 SV=3	P28066	SwissProt_2012_09.fasta	26411.3	0.998	2	2	2	0.00019	0.158	GPQLFHMDPSGTFVQCDAR	K	A	0.997	58	40.4	50.9	7.37	0	0	1	0	2	2178.97	2380.99		0	150	168	Empty	TRUE
HN-SMG-Mucus	HN-1	04.RAW (F013050)	Beta-2-glycoprotein 1 OS=Homo sapiens GN=APOH PE=1 SV=3	P02749	SwissProt_2012_09.fasta	38298.5	0.998	2	2	2	0.00019	0.11	ATFGCHDGYSLDGPEEIECTK	K	L	0.997	61.2	40.2	56.4	5.74	0	0	1	0	2	2386	2357.32		0	230	250	Empty	TRUE
HN-SMG-Mucus	HN-1	04.RAW (F013050)	Beta-2-glycoprotein 1 OS=Homo sapiens GN=APOH PE=1 SV=3	P02749	SwissProt_2012_09.fasta	38298.5	0.998	2	2	2	0.00019	0.11	TCPKPDDLPFSTVVPLK	R	T	0.997	60.3	40.4	52.3	0	0	1	0	0	2	1914	2913.63		0	22	38	Empty	TRUE
HN-SMG-Mucus	HN-1	04.RAW (F013050)	Tubulin alpha-1B chain OS=Homo sapiens GN=TUBA1B PE=1 SV=1	P68363	SwissProt_2012_09.fasta	50151.7	0.998	2	3	4	0.000381	0.0887	AYHEQLSVAEITNACFEPANQMVK	K	C	0.997	45.1	39.4	39.8	5.27	0	0	1	0	2	2766.29	2710.3		0	281	304	Empty	TRUE
HN-SMG-Mucus	HN-1	04.RAW (F013050)	Tubulin alpha-1B chain OS=Homo sapiens GN=TUBA1B PE=1 SV=1	P68363	SwissProt_2012_09.fasta	50151.7	0.998	2	3	4	0.000381	0.0887	IHFPLATYAPVISAEK	R	A	0.997	74	39.9	67.8	9	0	2	1	0	2	1756.96	3023.49		0	265	280	Empty	TRUE
HN-SMG-Mucus	HN-1	04.RAW (F013050)	Transketolase OS=Homo sapiens GN=TKT PE=1 SV=3	P29401	SwissProt_2012_09.fasta	67879.4	1	3	3	3	0.000286	0.0738	ISSDLDGHPVPK	K	Q	0.977	40.7	39.8	33.7	0	0	1	0	0	2	1264.65	1681.53		0	103	114	Empty	TRUE
HN-SMG-Mucus	HN-1	04.RAW (F013050)	Transketolase OS=Homo sapiens GN=TKT PE=1 SV=3	P29401	SwissProt_2012_09.fasta	67879.4	1	3	3	3	0.000286	0.0738	TSRPENAIIYNNNEDFQVGQAK	R	V	0.997	72.1	39.7	67.1	10.4	0	0	1	0	2	2508.21	2279.66		0	472	493	Empty	TRUE
HN-SMG-Mucus	HN-1	04.RAW (F013050)	Transketolase OS=Homo sapiens GN=TKT PE=1 SV=3	P29401	SwissProt_2012_09.fasta	67879.4	1	3	3	3	0.000286	0.0738	VLDPFTIKPLDR	R	K	0.997	39.1	40.2	29.9	4.59	0	1	0	0	2	1413.81	2888.08		0	531	542	Empty	TRUE
HN-SMG-Mucus	HN-1	04.RAW (F013050)	Myoferlin OS=Homo sapiens GN=MYOF PE=1 SV=1	Q9NZM1	SwissProt_2012_09.fasta	234716	0.998	2	2	2	0.00019	0.0184	DRDNDSDDVESNLLLPAGIALR	R	W	0.997	38	39.9	25.7	3.89	0	0	1	0	2	2398.18	3203.08		0	335	356	Empty	TRUE
HN-SMG-Mucus	HN-1	04.RAW (F013050)	Myoferlin OS=Homo sapiens GN=MYOF PE=1 SV=1	Q9NZM1	SwissProt_2012_09.fasta	234716	0.998	2	2	2	0.00019	0.0184	IDVGFVYDEPGHAVMR	K	K	0.995	34.5	41	24	2.33	0	0	1	0	2	1820.86	2508.13		0	282	297	Empty	TRUE
HN-SMG-Mucus	HN-1	04.RAW (F013050)	Protein disulfide-isomerase OS=Homo sapiens GN=P4HB PE=1 SV=3	P07237	SwissProt_2012_09.fasta	57118.1	0.998	2	2	2	0.00019	0.0669	HNQLPLVIEFTEQTAPK	K	I	0.997	55.3	40.1	45.8	4.15	0	0	1	0	2	1965.04	3101.85		0	231	247	Empty	TRUE
HN-SMG-Mucus	HN-1	04.RAW (F013050)	Protein disulfide-isomerase OS=Homo sapiens GN=P4HB PE=1 SV=3	P07237	SwissProt_2012_09.fasta	57118.1	0.998	2	2	2	0.00019	0.0669	NNFEGEVTKENLLDFIK	R	H	0.997	26.5	40.6	19.4	2.89	0	0	1	0	2	2010.02	3202.36		0	214	230	Empty	TRUE
HN-SMG-Mucus	HN-1	04.RAW (F013050)	Histone H4 OS=Homo sapiens GN=HIST1H4A PE=1 SV=2	P62805	SwissProt_2012_09.fasta	11367.7	0.998	2	2	2	0.00019	0.214	DAVTYTEHAK	R	R	0.997	62	41.1	46.4	6.2	0	1	0	0	2	1134.54	1314.65		0	69	78	Empty	TRUE
HN-SMG-Mucus	HN-1	04.RAW (F013050)	Histone H4 OS=Homo sapiens GN=HIST1H4A PE=1 SV=2	P62805	SwissProt_2012_09.fasta	11367.7	0.998	2	2	2	0.00019	0.214	DNIQGITKPAIR	R	R	0.994	32.7	40.1	18.3	2.43	0	1	0	0	2	1325.75	1917.65		0	25	36	Empty	TRUE
HN-SMG-Mucus	HN-1	04.RAW (F013050)	Fibrinogen beta chain OS=Homo sapiens GN=FGB PE=1 SV=2	P02675	SwissProt_2012_09.fasta	55928.6	0.999	2	4	4	0.000381	0.0794	EEAPSLRPAPPPISGGGYR	R	A	0.997	28.4	40.7	16.4	4.24	0	0	1	0	2	1951	2202.16		0	54	72	Empty	TRUE
HN-SMG-Mucus	HN-1	04.RAW (F013050)	Fibrinogen beta chain OS=Homo sapiens GN=FGB PE=1 SV=2	P02675	SwissProt_2012_09.fasta	55928.6	0.999	2	4	4	0.000381	0.0794	GGETSEMYLIQPDSSVKPYR	K	V	0.997	59.7	39.7	51.3	7.19	0	1	2	0	2	2257.08	2294.99		0	248	267	Empty	TRUE
HN-SMG-Mucus	HN-1	04.RAW (F013050)	Fibrinogen gamma chain OS=Homo sapiens GN=FGG PE=1 SV=3	P02679	SwissProt_2012_09.fasta	51513.3	0.998	2	3	5	0.000476	0.0684	DTVQIHDITGK	K	D	0.997	56.4	40.5	48.4	9.85	0	2	0	0	2	1226.64	1876.69		0	167	177	Empty	TRUE
HN-SMG-Mucus	HN-1	04.RAW (F013050)	Fibrinogen gamma chain OS=Homo sapiens GN=FGG PE=1 SV=3	P02679	SwissProt_2012_09.fasta	51513.3	0.998	2	3	5	0.000476	0.0684	EGFGHLSPTGTTEFWLGNEK	K	I	0.997	62.4	40.5	50.5	0	0	1	2	0	2	2207.04	2987.55		0	239	258	Empty	TRUE
HN-SMG-Mucus	HN-1	04.RAW (F013050)	Calmodulin OS=Homo sapiens GN=CALM1 PE=1 SV=2	P62158	SwissProt_2012_09.fasta	16838	0.997	2	3	3	0.000286	0.201	DTDSEEEIREAFR	K	V	0.945	37.9	40.2	24	0	0	1	0	0	2	1596.71	2286.37		0	79	91	Empty	TRUE
HN-SMG-Mucus	HN-1	04.RAW (F013050)	Calmodulin OS=Homo sapiens GN=CALM1 PE=1 SV=2	P62158	SwissProt_2012_09.fasta	16838	0.997	2	3	3	0.000286	0.201	EAFSLFDKDGDGTITTK	K	E	0.997	71.2	39.8	65.6	7.17	0	1	1	0	2	1844.89	2600.53		0	15	31	Empty	TRUE
HN-SMG-Mucus	HN-1	04.RAW (F013050)	Complement C3 OS=Homo sapiens GN=C3 PE=1 SV=2	P01024	SwissProt_2012_09.fasta	187149	1	3	3	3	0.000286	0.0307	DAPDHQELNLDVSLQLPSR	K	S	0.91	22.4	40.7	12.9	1.74	0	0	1	0	2	2147.07	2876.25		0	1285	1303	Empty	TRUE
HN-SMG-Mucus	HN-1	04.RAW (F013050)	Complement C3 OS=Homo sapiens GN=C3 PE=1 SV=2	P01024	SwissProt_2012_09.fasta	187149	1	3	3	3	0.000286	0.0307	SGIPIVTSPYQIHFTK	R	T	0.997	63.8	39.7	56.7	6.35	0	1	0	0	2	1787.97	2879.35		0	344	359	Empty	TRUE
HN-SMG-Mucus	HN-1	04.RAW (F013050)	Complement C3 OS=Homo sapiens GN=C3 PE=1 SV=2	P01024	SwissProt_2012_09.fasta	187149	1	3	3	3	0.000286	0.0307	TELRPGETLNVNFLLR	R	M	0.997	67.4	40.4	51	6.04	0	0	1	0	2	1872.03	3104.61		0	463	478	Empty	TRUE
HN-SMG-Mucus	HN-1	04.RAW (F013050)	Mucin-5B OS=Homo sapiens GN=MUC5B PE=1 SV=3	Q9HC84	SwissProt_2012_09.fasta	596324	1	7	9	14	0.00133	0.0229	CVAQCGCYDKDGNYYDVGAR	K	V	0.997	63	39.7	54	6.92	0	0	1	0	2	2370.95	1930.26		0	1214	1233	Empty	TRUE
HN-SMG-Mucus	HN-1	04.RAW (F013050)	Mucin-5B OS=Homo sapiens GN=MUC5B PE=1 SV=3	Q9HC84	SwissProt_2012_09.fasta	596324	1	7	9	14	0.00133	0.0229	ELGQVVECSLDFGLVCR	R	N	0.997	33.1	40	26.2	3.08	0	0	1	0	2	1980.95	3308.12		0	2372	2388	Empty	TRUE
HN-SMG-Mucus	HN-1	04.RAW (F013050)	Mucin-5B OS=Homo sapiens GN=MUC5B PE=1 SV=3	Q9HC84	SwissProt_2012_09.fasta	596324	1	7	9	14	0.00133	0.0229	GLMCANSQQSPPLCHDYELR	R	V	0.997	56.7	39.8	52.3	0	0	1	1	0	2	2392.05	2270.5		0	1404	1423	Empty	TRUE
HN-SMG-Mucus	HN-1	04.RAW (F013050)	Mucin-5B OS=Homo sapiens GN=MUC5B PE=1 SV=3	Q9HC84	SwissProt_2012_09.fasta	596324	1	7	9	14	0.00133	0.0229	LYDLHGDCSYVLSK	K	K	0.997	80.1	40	67	6.16	0	2	0	0	2	1669.79	2327.7		0	440	453	Empty	TRUE
HN-SMG-Mucus	HN-1	04.RAW (F013050)	Mucin-5B OS=Homo sapiens GN=MUC5B PE=1 SV=3	Q9HC84	SwissProt_2012_09.fasta	596324	1	7	9	14	0.00133	0.0229	NPSGHCLVDLPGLEGCYPK	R	C	0.997	95.9	38.5	86.5	14.5	0	2	3	0	2	2112.98	2770.6		0	1181	1199	Empty	TRUE
HN-SMG-Mucus	HN-1	04.RAW (F013050)	Mucin-5B OS=Homo sapiens GN=MUC5B PE=1 SV=3	Q9HC84	SwissProt_2012_09.fasta	596324	1	7	9	14	0.00133	0.0229	TCPLNMQHQECGSPCTDTCSNPQR	R	A	0.997	57	39.7	50.1	7.55	0	0	2	0	2	2894.14	1558.93		0	328	351	Empty	TRUE
HN-SMG-Mucus	HN-1	04.RAW (F013050)	Mucin-5B OS=Homo sapiens GN=MUC5B PE=1 SV=3	Q9HC84	SwissProt_2012_09.fasta	596324	1	7	9	14	0.00133	0.0229	YSAEAQAMQHQCTCCQER	K	R	0.953	38.4	40.1	34.1	0	0	1	0	0	2	2273.88	1324.69		0	5691	5708	Empty	TRUE
HN-SMG-Mucus	HN-1	04.RAW (F013050)	Aconitate hydratase, mitochondrial OS=Homo sapiens GN=ACO2 PE=1 SV=2	Q99798	SwissProt_2012_09.fasta	85428	0.998	2	3	3	0.000286	0.0397	DSSGQHVDVSPTSQR	K	L	0.997	67.8	39.9	58.1	8.08	0	1	1	0	2	1599.74	1358.88		0	550	564	Empty	TRUE
HN-SMG-Mucus	HN-1	04.RAW (F013050)	Aconitate hydratase, mitochondrial OS=Homo sapiens GN=ACO2 PE=1 SV=2	Q99798	SwissProt_2012_09.fasta	85428	0.998	2	3	3	0.000286	0.0397	IVYGHLDDPASQEIER	K	G	0.997	40	40.5	31.6	3.05	0	0	1	0	2	1841.9	2185.07		0	69	84	Empty	TRUE
HN-SMG-Mucus	HN-1	04.RAW (F013050)	Myosin-9 OS=Homo sapiens GN=MYH9 PE=1 SV=4	P35579	SwissProt_2012_09.fasta	226538	1	3	4	4	0.000381	0.023	LDPHLVLDQLR	K	C	0.997	25.7	40.8	13.1	2.82	0	0	1	0	2	1318.75	2816.73		0	683	693	Empty	TRUE
HN-SMG-Mucus	HN-1	04.RAW (F013050)	Myosin-9 OS=Homo sapiens GN=MYH9 PE=1 SV=4	P35579	SwissProt_2012_09.fasta	226538	1	3	4	4	0.000381	0.023	QAQQERDELADEIANSSGK	R	G	0.997	66.6	40.2	59.3	0	0	1	0	0	2	2088.98	2059.15		0	1698	1716	Empty	TRUE
HN-SMG-Mucus	HN-1	04.RAW (F013050)	Myosin-9 OS=Homo sapiens GN=MYH9 PE=1 SV=4	P35579	SwissProt_2012_09.fasta	226538	1	3	4	4	0.000381	0.023	TEMEDLMSSKDDVGK	R	S	0.997	44.8	40.5	41	5.62	0	1	1	0	2	1716.73	1386.89		0	1504	1518	Empty	TRUE
HN-SMG-Mucus	HN-1	04.RAW (F013050)	Keratin, type II cytoskeletal 8 OS=Homo sapiens GN=KRT8 PE=1 SV=7	P05787	SwissProt_2012_09.fasta	53706.2	1	3	4	4	0.000381	0.0932	DVDEAYMNKVELESR	K	L	0.997	83.4	40.5	74.3	0	0	1	1	0	2	1813.83	1961.88		0	199	213	Empty	TRUE
HN-SMG-Mucus	HN-1	04.RAW (F013050)	Keratin, type II cytoskeletal 8 OS=Homo sapiens GN=KRT8 PE=1 SV=7	P05787	SwissProt_2012_09.fasta	53706.2	1	3	4	4	0.000381	0.0932	LKLEAELGNMQGLVEDFK	K	N	0.997	64	40.5	62.9	0	0	1	0	0	2	2050.05	2845.44		0	159	176	Empty	TRUE
HN-SMG-Mucus	HN-1	04.RAW (F013050)	Keratin, type II cytoskeletal 8 OS=Homo sapiens GN=KRT8 PE=1 SV=7	P05787	SwissProt_2012_09.fasta	53706.2	1	3	4	4	0.000381	0.0932	TEMENEFVLIKK	R	D	0.997	40.5	40.4	29.2	3.44	0	0	1	0	2	1496.77	2209.8		0	187	198	Empty	TRUE
HN-SMG-Mucus	HN-1	04.RAW (F013050)	Serum albumin OS=Homo sapiens GN=ALB PE=1 SV=2	P02768	SwissProt_2012_09.fasta	69366.9	1	3	6	13	0.00124	0.0854	FQNALLVR	K	Y	0.997	49.2	40.7	15.4	0	0	1	0	0	2	960.562	2280.74		0	427	434	Empty	TRUE
HN-SMG-Mucus	HN-1	04.RAW (F013050)	Serum albumin OS=Homo sapiens GN=ALB PE=1 SV=2	P02768	SwissProt_2012_09.fasta	69366.9	1	3	6	13	0.00124	0.0854	SHCIAEVENDEMPADLPSLAADFVESK	K	D	0.997	117	39.3	109	0	0	5	6	0	2	2974.34	3325.28		0	311	337	Empty	TRUE
HN-SMG-Mucus	HN-1	04.RAW (F013050)	Serum albumin OS=Homo sapiens GN=ALB PE=1 SV=2	P02768	SwissProt_2012_09.fasta	69366.9	1	3	6	13	0.00124	0.0854	VFDEFKPLVEEPQNLIK	K	Q	0.997	101	39.5	90.8	11.2	0	1	0	0	2	2045.1	3154.67		0	397	413	Empty	TRUE
HN-SMG-Mucus	HN-1	04.RAW (F013050)	Ig alpha-1 chain C region OS=Homo sapiens GN=IGHA1 PE=1 SV=2	P01876	SwissProt_2012_09.fasta	37653.8	0.998	2	2	3	0.000286	0.0878	KGDTFSCMVGHEALPLAFTQK	K	T	0.997	58.7	40.2	54.8	0	0	2	0	0	2	2337.14	2444.38		0	307	327	Empty	TRUE
HN-SMG-Mucus	HN-1	04.RAW (F013050)	Ig alpha-1 chain C region OS=Homo sapiens GN=IGHA1 PE=1 SV=2	P01876	SwissProt_2012_09.fasta	37653.8	0.998	2	2	3	0.000286	0.0878	WLQGSQELPR	R	E	0.997	51.9	41.1	33.6	5.06	0	1	0	0	2	1213.63	2194.12		0	264	273	Empty	TRUE
HN-SMG-Mucus	HN-1	04.RAW (F013050)	40S ribosomal protein S20 OS=Homo sapiens GN=RPS20 PE=1 SV=1	P60866	SwissProt_2012_09.fasta	13373	0.998	2	2	2	0.00019	0.193	LIDLHSPSEIVK	R	Q	0.975	42.7	40.7	26.4	0	0	0	1	0	2	1350.76	2383.32		0	88	99	Empty	TRUE
HN-SMG-Mucus	HN-1	04.RAW (F013050)	40S ribosomal protein S20 OS=Homo sapiens GN=RPS20 PE=1 SV=1	P60866	SwissProt_2012_09.fasta	13373	0.998	2	2	2	0.00019	0.193	TPVEPEVAIHR	K	I	0.997	43.1	41.9	34.2	4.16	0	0	1	0	2	1247.67	1844.06		0	9	19	Empty	TRUE
HN-SMG-Mucus	HN-1	04.RAW (F013050)	Heterogeneous nuclear ribonucleoprotein K OS=Homo sapiens GN=HNRNPK PE=1 SV=1	P61978	SwissProt_2012_09.fasta	50978.5	0.998	2	2	2	0.00019	0.0583	ADIETIGEILKK	S	I	0.997	0	0	0	4.59	0	1	0	0	1	1329.76	2711.54		0	92	103	Empty	TRUE
HN-SMG-Mucus	HN-1	04.RAW (F013050)	Heterogeneous nuclear ribonucleoprotein K OS=Homo sapiens GN=HNRNPK PE=1 SV=1	P61978	SwissProt_2012_09.fasta	50978.5	0.998	2	2	2	0.00019	0.0583	LLIHQSLAGGIIGVK	R	G	0.997	24.9	41.1	14.7	4.64	0	0	1	0	2	1518.94	2742.64		0	149	163	Empty	TRUE
HN-SMG-Mucus	HN-1	04.RAW (F013050)	Ig gamma-1 chain C region OS=Homo sapiens GN=IGHG1 PE=1 SV=1	P01857	SwissProt_2012_09.fasta	36105	0.998	2	2	4	0.000381	0.106	EPQVYTLPPSRDELTK	R	N	0.997	58.1	39.7	46.6	7.1	0	3	0	0	2	1872.97	2237.41		0	228	243	Empty	TRUE
HN-SMG-Mucus	HN-1	04.RAW (F013050)	Ig gamma-1 chain C region OS=Homo sapiens GN=IGHG1 PE=1 SV=1	P01857	SwissProt_2012_09.fasta	36105	0.998	2	2	4	0.000381	0.106	TPEVTCVVVDVSHEDPEVK	R	F	0.997	50.3	40.1	45.3	9.49	0	0	1	0	2	2139.03	2583.66		0	139	157	Empty	TRUE
HN-SMG-Mucus	HN-1	04.RAW (F013050)	Keratin, type II cytoskeletal 2 epidermal OS=Homo sapiens GN=KRT2 PE=1 SV=2	P35908	SwissProt_2012_09.fasta	65433.9	0.998	2	2	2	0.00019	0.0908	NLDLDSIIAEVK	R	A	0.997	78.2	40.8	52.6	4.15	0	1	0	0	2	1329.73	3349.15		0	342	353	Empty	FALSE	P13647,P02538
HN-SMG-Mucus	HN-1	04.RAW (F013050)	Keratin, type II cytoskeletal 2 epidermal OS=Homo sapiens GN=KRT2 PE=1 SV=2	P35908	SwissProt_2012_09.fasta	65433.9	0.998	2	2	2	0.00019	0.0908	TSQNSELNNMQDLVEDYKK	R	K	0.997	42.5	40.3	36.5	4.19	0	0	1	0	2	2272.04	2003.6		0	248	266	Empty	TRUE
HN-SMG-Mucus	HN-1	04.RAW (F013050)	Keratin, type II cytoskeletal 2 epidermal OS=Homo sapiens GN=KRT2 PE=1 SV=2	P35908	SwissProt_2012_09.fasta	65433.9	0.998	2	2	2	0.00019	0.0908	VLYDAEISQIHQSVTDTNVILSMDNSR	K	N	0.997	36	39.4	30.1	4.57	0	0	1	0	2	3048.49	3193.05		0	315	341	Empty	TRUE
HN-SMG-Mucus	HN-1	04.RAW (F013050)	Pyruvate kinase isozymes M1/M2 OS=Homo sapiens GN=PKM PE=1 SV=4	P14618	SwissProt_2012_09.fasta	57937.5	0.998	2	2	3	0.000286	0.0772	KGVNLPGAAVDLPAVSEK	K	D	0.997	101	39.2	91	12.3	0	2	0	0	2	1764.99	2575.07		0	207	224	Empty	TRUE
HN-SMG-Mucus	HN-1	04.RAW (F013050)	Pyruvate kinase isozymes M1/M2 OS=Homo sapiens GN=PKM PE=1 SV=4	P14618	SwissProt_2012_09.fasta	57937.5	0.998	2	2	3	0.000286	0.0772	RLAPITSDPTEATAVGAVEASFK	R	C	0.997	49.3	39.8	44.4	0	0	1	0	0	2	2331.22	2974.67		0	400	422	Empty	TRUE
HN-SMG-Mucus	HN-1	04.RAW (F013050)	Cytoskeleton-associated protein 4 OS=Homo sapiens GN=CKAP4 PE=1 SV=2	Q07065	SwissProt_2012_09.fasta	66022.2	0.998	2	2	2	0.00019	0.0415	DLSDGIHVVK	K	D	0.997	46	40.5	34.4	7.21	0	1	0	0	2	1082.58	2026.51		0	214	223	Empty	TRUE
HN-SMG-Mucus	HN-1	04.RAW (F013050)	Cytoskeleton-associated protein 4 OS=Homo sapiens GN=CKAP4 PE=1 SV=2	Q07065	SwissProt_2012_09.fasta	66022.2	0.998	2	2	2	0.00019	0.0415	VASLEESEGNKQDLK	K	A	0.997	55.3	39.9	39.2	6.89	0	1	0	0	2	1646.82	1563.73		0	273	287	Empty	TRUE
HN-SMG-Mucus	HN-1	04.RAW (F013050)	Polymeric immunoglobulin receptor OS=Homo sapiens GN=PIGR PE=1 SV=4	P01833	SwissProt_2012_09.fasta	83283.4	1	4	6	6	0.000571	0.089	GSVTFHCALGPEVANVAK	R	F	0.997	65.9	40.2	44.6	0	0	1	0	0	2	1856.93	2414.76		0	251	268	Empty	TRUE
HN-SMG-Mucus	HN-1	04.RAW (F013050)	Polymeric immunoglobulin receptor OS=Homo sapiens GN=PIGR PE=1 SV=4	P01833	SwissProt_2012_09.fasta	83283.4	1	4	6	6	0.000571	0.089	LSDAGQYLCQAGDDSNSNKK	R	N	0.997	73.3	39.2	72.1	6.92	0	1	1	0	2	2170.97	1862.47		0	212	231	Empty	TRUE
HN-SMG-Mucus	HN-1	04.RAW (F013050)	Polymeric immunoglobulin receptor OS=Homo sapiens GN=PIGR PE=1 SV=4	P01833	SwissProt_2012_09.fasta	83283.4	1	4	6	6	0.000571	0.089	LVSLTLNLVTR	R	A	0.997	40.2	40.5	26.4	4.57	0	1	0	0	2	1228.76	3051.48		0	526	536	Empty	TRUE
HN-SMG-Mucus	HN-1	04.RAW (F013050)	Polymeric immunoglobulin receptor OS=Homo sapiens GN=PIGR PE=1 SV=4	P01833	SwissProt_2012_09.fasta	83283.4	1	4	6	6	0.000571	0.089	NADLQVLKPEPELVYEDLR	K	G	0.997	74.9	39.7	68.1	8.51	0	1	1	0	2	2241.18	3016.42		0	232	250	Empty	TRUE
HN-SMG-Mucus	HN-1	04.RAW (F013050)	Neutral alpha-glucosidase AB OS=Homo sapiens GN=GANAB PE=1 SV=3	Q14697	SwissProt_2012_09.fasta	106876	1	3	3	3	0.000286	0.0561	FGAVWTGDNTAEWDHLK	R	I	0.931	21	40.3	11	1.89	0	0	1	0	2	1946.9	2819.14		0	611	627	Empty	TRUE
HN-SMG-Mucus	HN-1	04.RAW (F013050)	Neutral alpha-glucosidase AB OS=Homo sapiens GN=GANAB PE=1 SV=3	Q14697	SwissProt_2012_09.fasta	106876	1	3	3	3	0.000286	0.0561	LSFQHDPETSVLVLR	R	K	0.997	51.1	41	30.4	0	0	1	0	0	2	1740.93	2732.63		0	915	929	Empty	TRUE
HN-SMG-Mucus	HN-1	04.RAW (F013050)	Neutral alpha-glucosidase AB OS=Homo sapiens GN=GANAB PE=1 SV=3	Q14697	SwissProt_2012_09.fasta	106876	1	3	3	3	0.000286	0.0561	VSQGSKDPAEGDGAQPEETPR	R	D	0.997	45.3	39.1	39.8	5.96	0	1	0	0	2	2154.99	1365.07		0	186	206	Empty	TRUE
HN-SMG-Mucus	HN-1	04.RAW (F013050)	Heat shock protein HSP 90-beta OS=Homo sapiens GN=HSP90AB1 PE=1 SV=4	P08238	SwissProt_2012_09.fasta	83267.3	1	4	5	5	0.000476	0.0787	ELISNASDALDKIR	R	Y	0.997	78.3	40.4	63.5	4.29	0	1	0	0	2	1544.83	2527.6		0	42	55	Empty	TRUE	P14625
HN-SMG-Mucus	HN-1	04.RAW (F013050)	Heat shock protein HSP 90-beta OS=Homo sapiens GN=HSP90AB1 PE=1 SV=4	P08238	SwissProt_2012_09.fasta	83267.3	1	4	5	5	0.000476	0.0787	IEDVGSDEEDDSGKDK	K	K	0.929	37.8	41	17.8	0	0	1	0	0	2	1737.73	1284.03		0	250	265	Empty	TRUE
HN-SMG-Mucus	HN-1	04.RAW (F013050)	Heat shock protein HSP 90-beta OS=Homo sapiens GN=HSP90AB1 PE=1 SV=4	P08238	SwissProt_2012_09.fasta	83267.3	1	4	5	5	0.000476	0.0787	SLTNDWEDHLAVK	K	H	0.997	54.3	40.1	47.1	5.04	0	1	0	0	2	1527.74	2496.51		0	307	319	Empty	TRUE	P07900
HN-SMG-Mucus	HN-1	04.RAW (F013050)	Heat shock protein HSP 90-beta OS=Homo sapiens GN=HSP90AB1 PE=1 SV=4	P08238	SwissProt_2012_09.fasta	83267.3	1	4	5	5	0.000476	0.0787	YESLTDPSKLDSGK	R	E	0.997	79.8	40.3	65	8.77	0	1	1	0	2	1539.75	1924.65		0	56	69	Empty	TRUE	P07900
HN-SMG-Mucus	HN-1	04.RAW (F013050)	Keratin, type I cytoskeletal 19 OS=Homo sapiens GN=KRT19 PE=1 SV=4	P08727	SwissProt_2012_09.fasta	44107.1	1	2	3	3	0.000286	0.075	DYSHYYTTIQDLR	R	D	0.997	58.6	39.9	42.3	10.1	0	1	1	0	2	1674.78	2557.65		0	126	138	Empty	TRUE
HN-SMG-Mucus	HN-1	04.RAW (F013050)	Keratin, type I cytoskeletal 19 OS=Homo sapiens GN=KRT19 PE=1 SV=4	P08727	SwissProt_2012_09.fasta	44107.1	1	2	3	3	0.000286	0.075	SLLEGQEDHYNNLSASK	R	V	0.997	110	39.3	97.6	9.62	0	1	0	0	2	1904.9	2039.89		0	382	398	Empty	TRUE
HN-SMG-Mucus	HN-1	04.RAW (F013050)	Alpha-actinin-4 OS=Homo sapiens GN=ACTN4 PE=1 SV=2	O43707	SwissProt_2012_09.fasta	104857	0.998	2	2	2	0.00019	0.034	QLEAIDQLHLEYAK	K	R	0.997	61	39.7	50	0	0	0	1	0	2	1670.88	2652.76		0	522	535	Empty	TRUE
HN-SMG-Mucus	HN-1	04.RAW (F013050)	Alpha-actinin-4 OS=Homo sapiens GN=ACTN4 PE=1 SV=2	O43707	SwissProt_2012_09.fasta	104857	0.998	2	2	2	0.00019	0.034	VLAVNQENEHLMEDYEK	K	L	0.997	64.5	39	58.2	0	0	0	1	0	2	2076.95	2009.03		0	284	300	Empty	TRUE
HN-SMG-Mucus	HN-1	04.RAW (F013050)	Annexin A2 OS=Homo sapiens GN=ANXA2 PE=1 SV=2	P07355	SwissProt_2012_09.fasta	38606.1	1	4	4	4	0.000381	0.159	AYTNFDAERDALNIETAIK	K	T	0.997	73.7	39.3	62.3	7.57	0	1	0	0	2	2155.07	2899.12		0	29	47	Empty	TRUE
HN-SMG-Mucus	HN-1	04.RAW (F013050)	Annexin A2 OS=Homo sapiens GN=ANXA2 PE=1 SV=2	P07355	SwissProt_2012_09.fasta	38606.1	1	4	4	4	0.000381	0.159	DIISDTSGDFRK	K	L	0.997	64.7	40.2	38	3.28	0	1	0	0	2	1353.66	2147.14		0	158	169	Empty	TRUE
HN-SMG-Mucus	HN-1	04.RAW (F013050)	Annexin A2 OS=Homo sapiens GN=ANXA2 PE=1 SV=2	P07355	SwissProt_2012_09.fasta	38606.1	1	4	4	4	0.000381	0.159	RAEDGSVIDYELIDQDAR	R	D	0.997	42.2	39.7	28.2	1.36	0	0	1	0	2	2064.98	2571.82		0	179	196	Empty	TRUE
HN-SMG-Mucus	HN-1	04.RAW (F013050)	Annexin A2 OS=Homo sapiens GN=ANXA2 PE=1 SV=2	P07355	SwissProt_2012_09.fasta	38606.1	1	4	4	4	0.000381	0.159	TDLEKDIISDTSGDFR	K	K	0.997	81.1	39.5	65.6	0	0	0	1	0	2	1811.87	2695.77		0	153	168	Empty	TRUE
HN-SMG-Mucus	HN-1	04.RAW (F013050)	Prelamin-A/C OS=Homo sapiens GN=LMNA PE=1 SV=1	P02545	SwissProt_2012_09.fasta	74140.7	0.998	2	2	2	0.00019	0.0452	NSNLVGAAHEELQQSR	R	I	0.997	40.9	40.8	33.1	1.33	0	0	1	0	2	1752.86	2028.17		0	281	296	Empty	TRUE
HN-SMG-Mucus	HN-1	04.RAW (F013050)	Prelamin-A/C OS=Homo sapiens GN=LMNA PE=1 SV=1	P02545	SwissProt_2012_09.fasta	74140.7	0.998	2	2	2	0.00019	0.0452	VAVEEVDEEGKFVR	R	L	0.979	43.6	41	28.4	0	0	0	1	0	2	1605.81	2102.76		0	440	453	Empty	TRUE
HN-SMG-Mucus	HN-1	04.RAW (F013050)	Filamin-B OS=Homo sapiens GN=FLNB PE=1 SV=2	O75369	SwissProt_2012_09.fasta	278159	1	3	3	3	0.000286	0.0184	EAFTNKPNVFTVVTR	K	G	0.997	41.2	41	32.1	1.74	0	0	1	0	2	1722.92	2545.07		0	1340	1354	Empty	TRUE
HN-SMG-Mucus	HN-1	04.RAW (F013050)	Filamin-B OS=Homo sapiens GN=FLNB PE=1 SV=2	O75369	SwissProt_2012_09.fasta	278159	1	3	3	3	0.000286	0.0184	IPEINSSDMSAHVTSPSGR	K	V	0.997	40.6	40.4	32.2	5.27	0	0	1	0	2	2000.93	1851.46		0	2121	2139	Empty	TRUE
HN-SMG-Mucus	HN-1	04.RAW (F013050)	Filamin-B OS=Homo sapiens GN=FLNB PE=1 SV=2	O75369	SwissProt_2012_09.fasta	278159	1	3	3	3	0.000286	0.0184	VEVGKDQEFTVDTR	R	G	0.997	37.6	40.4	26.3	2.27	0	0	1	0	2	1622.8	1946.39		0	956	969	Empty	TRUE
HN-SMG-Mucus	HN-1	04.RAW (F013050)	Calnexin OS=Homo sapiens GN=CANX PE=1 SV=2	P27824	SwissProt_2012_09.fasta	67570.2	0.998	2	2	2	0.00019	0.0557	CESAPGCGVWQRPVIDNPNYK	R	G	0.997	34.9	40	30	5	0	0	1	0	2	2447.12	2366.74		0	360	380	Empty	TRUE
HN-SMG-Mucus	HN-1	04.RAW (F013050)	Calnexin OS=Homo sapiens GN=CANX PE=1 SV=2	P27824	SwissProt_2012_09.fasta	67570.2	0.998	2	2	2	0.00019	0.0557	TPELNLDQFHDK	K	T	0.997	36.2	40.9	27.1	2.77	0	0	1	0	2	1456.71	2326.3		0	171	182	Empty	TRUE
HN-SMG-Mucus	HN-1	04.RAW (F013050)	Serpin B3 OS=Homo sapiens GN=SERPINB3 PE=1 SV=2	P29508	SwissProt_2012_09.fasta	44565.9	0.998	2	2	2	0.00019	0.0744	GKDLSMIVLLPNEIDGLQK	K	L	0.966	39.7	40.3	27.6	0	0	1	0	0	2	2099.14	3069.17		0	238	256	Empty	TRUE
HN-SMG-Mucus	HN-1	04.RAW (F013050)	Serpin B3 OS=Homo sapiens GN=SERPINB3 PE=1 SV=2	P29508	SwissProt_2012_09.fasta	44565.9	0.998	2	2	2	0.00019	0.0744	GLVLSGVLHK	R	A	0.997	24.2	40.4	12.1	3.85	0	1	0	0	2	1022.64	2387.67		0	322	331	Empty	TRUE
HN-SMG-Mucus	HN-1	04.RAW (F013050)	F-actin-capping protein subunit alpha-1 OS=Homo sapiens GN=CAPZA1 PE=1 SV=3	P52907	SwissProt_2012_09.fasta	32923.2	0.998	2	2	2	0.00019	0.133	FITHAPPGEFNEVFNDVR	K	L	0.997	39.6	39.8	28.4	5.82	0	0	1	0	2	2089.01	2853.43		0	20	37	Empty	TRUE
HN-SMG-Mucus	HN-1	04.RAW (F013050)	F-actin-capping protein subunit alpha-1 OS=Homo sapiens GN=CAPZA1 PE=1 SV=3	P52907	SwissProt_2012_09.fasta	32923.2	0.998	2	2	2	0.00019	0.133	IEGYEDQVLITEHGDLGNSR	K	F	0.997	63.6	39.9	54	3.8	0	0	1	0	2	2245.07	2449.7		0	67	86	Empty	TRUE
HN-SMG-Mucus	HN-1	04.RAW (F013050)	BPI fold-containing family B member 1 OS=Homo sapiens GN=BPIFB1 PE=2 SV=1	Q8TDL5	SwissProt_2012_09.fasta	52443.8	1	3	5	7	0.000666	0.103	EKPAGGIPVLGSLVNTVLK	R	H	0.997	60.1	40.7	42.5	5.96	0	1	1	0	2	1892.12	3659.06		0	64	82	Empty	TRUE
HN-SMG-Mucus	HN-1	04.RAW (F013050)	BPI fold-containing family B member 1 OS=Homo sapiens GN=BPIFB1 PE=2 SV=1	Q8TDL5	SwissProt_2012_09.fasta	52443.8	1	3	5	7	0.000666	0.103	ILTQDTPEFFIDQGHAK	K	V	0.997	64.8	40.6	54.1	5.34	0	1	2	0	2	1959.98	2755.59		0	340	356	Empty	TRUE
HN-SMG-Mucus	HN-1	04.RAW (F013050)	BPI fold-containing family B member 1 OS=Homo sapiens GN=BPIFB1 PE=2 SV=1	Q8TDL5	SwissProt_2012_09.fasta	52443.8	1	3	5	7	0.000666	0.103	LVLSDCATSHGSLR	R	I	0.997	66.8	40.2	57.6	0	0	0	2	0	2	1515.76	1944.46		0	153	166	Empty	TRUE
HN-SMG-Mucus	HN-1	04.RAW (F013050)	Keratin, type I cytoskeletal 9 OS=Homo sapiens GN=KRT9 PE=1 SV=3	P35527	SwissProt_2012_09.fasta	62065.9	1	2	2	2	0.00019	0.101	EIETYHNLLEGGQEDFESSGAGK	K	I	0.997	84.2	39.8	78.4	0	0	1	0	0	2	2510.13	2589.39		0	450	472	Empty	TRUE
HN-SMG-Mucus	HN-1	04.RAW (F013050)	Keratin, type I cytoskeletal 9 OS=Homo sapiens GN=KRT9 PE=1 SV=3	P35527	SwissProt_2012_09.fasta	62065.9	1	2	2	2	0.00019	0.101	GGSGGSHGGGSGFGGESGGSYGGGEEASGSGGGYGGGSGK	R	S	0.997	108	39.2	103	12.2	0	0	1	0	2	3223.28	1642.02		0	580	619	Empty	TRUE
HN-SMG-Mucus	HN-1	04.RAW (F013050)	Vitamin D-binding protein OS=Homo sapiens GN=GC PE=1 SV=1	P02774	SwissProt_2012_09.fasta	52964.6	0.998	2	2	2	0.00019	0.0886	HQPQEFPTYVEPTNDEICEAFR	K	K	0.997	81.2	39	77.9	0	0	1	0	0	2	2707.21	2844.77		0	128	149	Empty	TRUE
HN-SMG-Mucus	HN-1	04.RAW (F013050)	Vitamin D-binding protein OS=Homo sapiens GN=GC PE=1 SV=1	P02774	SwissProt_2012_09.fasta	52964.6	0.998	2	2	2	0.00019	0.0886	SCESNSPFPVHPGTAECCTK	K	E	0.997	61.4	40.1	55.4	0	0	1	0	0	2	2264.94	1975.85		0	95	114	Empty	TRUE
HN-SMG-Mucus	HN-1	04.RAW (F013050)	Lactotransferrin OS=Homo sapiens GN=LTF PE=1 SV=6	P02788	SwissProt_2012_09.fasta	78182.3	1	4	4	5	0.000476	0.0915	CLAENAGDVAFVK	R	D	0.997	56	40.6	52	2.96	0	1	0	0	2	1393.68	2339.24		0	553	565	Empty	TRUE
HN-SMG-Mucus	HN-1	04.RAW (F013050)	Lactotransferrin OS=Homo sapiens GN=LTF PE=1 SV=6	P02788	SwissProt_2012_09.fasta	78182.3	1	4	4	5	0.000476	0.0915	EDAIWNLLR	K	Q	0.997	51.5	41.1	28.4	0	0	0	1	0	2	1129.6	3279.9		0	283	291	Empty	TRUE
HN-SMG-Mucus	HN-1	04.RAW (F013050)	Lactotransferrin OS=Homo sapiens GN=LTF PE=1 SV=6	P02788	SwissProt_2012_09.fasta	78182.3	1	4	4	5	0.000476	0.0915	ESTVFEDLSDEAERDEYELLCPDNTR	R	K	0.997	44.7	39	35.2	3.35	0	0	2	0	2	3132.36	3564.42		0	230	255	Empty	TRUE
HN-SMG-Mucus	HN-1	04.RAW (F013050)	Lactotransferrin OS=Homo sapiens GN=LTF PE=1 SV=6	P02788	SwissProt_2012_09.fasta	78182.3	1	4	4	5	0.000476	0.0915	NGSDCPDKFCLFQSETK	R	N	0.997	21.5	40.4	18.1	4.01	0	0	1	0	2	2032.87	2417.47		0	642	658	Empty	TRUE
HN-SMG-Mucus	HN-1	04.RAW (F013050)	Filamin-A OS=Homo sapiens GN=FLNA PE=1 SV=4	P21333	SwissProt_2012_09.fasta	280729	1	3	3	3	0.000286	0.0196	ATCAPQHGAPGPGPADASK	K	V	0.997	44.7	40.5	34.9	3.36	0	0	1	0	2	1789.83	1282.85		0	2541	2559	Empty	TRUE
HN-SMG-Mucus	HN-1	04.RAW (F013050)	Filamin-A OS=Homo sapiens GN=FLNA PE=1 SV=4	P21333	SwissProt_2012_09.fasta	280729	1	3	3	3	0.000286	0.0196	TGVAVNKPAEFTVDAK	K	H	0.995	46.4	40.5	34.2	0	0	1	0	0	2	1646.87	2064.38		0	685	700	Empty	TRUE
HN-SMG-Mucus	HN-1	04.RAW (F013050)	Filamin-A OS=Homo sapiens GN=FLNA PE=1 SV=4	P21333	SwissProt_2012_09.fasta	280729	1	3	3	3	0.000286	0.0196	VAQPTITDNKDGTVTVR	K	Y	0.997	47	40.7	41.1	3.77	0	0	1	0	2	1814.96	1898.08		0	1815	1831	Empty	TRUE
HN-SMG-Mucus	HN-1	05.RAW (F013052)	L-lactate dehydrogenase B chain OS=Homo sapiens GN=LDHB PE=1 SV=2	P07195	SwissProt_2012_09.fasta	36638.6	0.998	2	2	2	0.000167	0.0898	LKDDEVAQLKK	K	S	0.997	62	40.3	42.2	4	0	1	0	0	2	1286.73	1381.76		0	309	319	Empty	TRUE
HN-SMG-Mucus	HN-1	05.RAW (F013052)	L-lactate dehydrogenase B chain OS=Homo sapiens GN=LDHB PE=1 SV=2	P07195	SwissProt_2012_09.fasta	36638.6	0.998	2	2	2	0.000167	0.0898	LKGEMMDLQHGSLFLQTPK	K	I	0.985	25.1	39.7	18	1.89	0	0	1	0	2	2173.11	2695.8		0	59	77	Empty	TRUE
HN-SMG-Mucus	HN-1	05.RAW (F013052)	Fibrinogen gamma chain OS=Homo sapiens GN=FGG PE=1 SV=3	P02679	SwissProt_2012_09.fasta	51513.3	1	8	8	8	0.000669	0.188	CHAGHLNGVYYQGGTYSK	K	A	0.951	44.7	40.3	44.1	0	0	1	0	0	2	2011.91	1613.47		0	365	382	Empty	TRUE
HN-SMG-Mucus	HN-1	05.RAW (F013052)	Fibrinogen gamma chain OS=Homo sapiens GN=FGG PE=1 SV=3	P02679	SwissProt_2012_09.fasta	51513.3	1	8	8	8	0.000669	0.188	DTVQIHDITGK	K	D	0.997	36.8	40.9	33.4	5.05	0	1	0	0	2	1226.64	1794.9		0	167	177	Empty	TRUE
HN-SMG-Mucus	HN-1	05.RAW (F013052)	Fibrinogen gamma chain OS=Homo sapiens GN=FGG PE=1 SV=3	P02679	SwissProt_2012_09.fasta	51513.3	1	8	8	8	0.000669	0.188	KMLEEIMK	R	Y	0.992	36.6	41.1	11.8	1.96	0	1	0	0	2	1021.54	1905.89		0	114	121	Empty	TRUE
HN-SMG-Mucus	HN-1	05.RAW (F013052)	Fibrinogen gamma chain OS=Homo sapiens GN=FGG PE=1 SV=3	P02679	SwissProt_2012_09.fasta	51513.3	1	8	8	8	0.000669	0.188	KNWIQYK	K	E	0.997	43.4	40.5	26.9	2.03	0	1	0	0	2	979.536	1694.68		0	232	238	Empty	TRUE
HN-SMG-Mucus	HN-1	05.RAW (F013052)	Fibrinogen gamma chain OS=Homo sapiens GN=FGG PE=1 SV=3	P02679	SwissProt_2012_09.fasta	51513.3	1	8	8	8	0.000669	0.188	LDGSVDFKK	R	N	0.997	44.4	40.5	26.3	1.52	0	1	0	0	2	1008.54	1521.71		0	224	232	Empty	TRUE
HN-SMG-Mucus	HN-1	05.RAW (F013052)	Fibrinogen gamma chain OS=Homo sapiens GN=FGG PE=1 SV=3	P02679	SwissProt_2012_09.fasta	51513.3	1	8	8	8	0.000669	0.188	QSGLYFIKPLK	K	A	0.997	56.1	40.7	42.7	4.54	0	1	0	0	2	1293.76	2495.39		0	189	199	Empty	TRUE
HN-SMG-Mucus	HN-1	05.RAW (F013052)	Fibrinogen gamma chain OS=Homo sapiens GN=FGG PE=1 SV=3	P02679	SwissProt_2012_09.fasta	51513.3	1	8	8	8	0.000669	0.188	VAQLEAQCQEPCKDTVQIHDITGK	K	D	0.997	108	37.8	106	10	0	1	0	0	2	2768.33	2096.38		0	154	177	Empty	TRUE
HN-SMG-Mucus	HN-1	05.RAW (F013052)	Fibrinogen gamma chain OS=Homo sapiens GN=FGG PE=1 SV=3	P02679	SwissProt_2012_09.fasta	51513.3	1	8	8	8	0.000669	0.188	VGPEADKYR	K	L	0.991	49.5	41.3	36.3	0	0	0	1	0	2	1034.53	1230.75		0	293	301	Empty	TRUE
HN-SMG-Mucus	HN-1	05.RAW (F013052)	Fibrinogen alpha chain OS=Homo sapiens GN=FGA PE=1 SV=2	P02671	SwissProt_2012_09.fasta	94973.4	1	6	6	6	0.000501	0.0808	DSHSLTTNIMEILR	K	G	0.997	109	40.4	94	13.6	0	1	0	0	2	1629.83	3257.17		0	101	114	Empty	TRUE
HN-SMG-Mucus	HN-1	05.RAW (F013052)	Fibrinogen alpha chain OS=Homo sapiens GN=FGA PE=1 SV=2	P02671	SwissProt_2012_09.fasta	94973.4	1	6	6	6	0.000501	0.0808	EVDLKDYEDQQK	R	Q	0.997	73.1	40	57.5	7.06	0	1	0	0	2	1509.71	1745.86		0	191	202	Empty	TRUE
HN-SMG-Mucus	HN-1	05.RAW (F013052)	Fibrinogen alpha chain OS=Homo sapiens GN=FGA PE=1 SV=2	P02671	SwissProt_2012_09.fasta	94973.4	1	6	6	6	0.000501	0.0808	MELERPGGNEITR	R	G	0.997	47.9	40.5	32.5	3.17	0	1	0	0	2	1501.74	1769.63		0	259	271	Empty	TRUE
HN-SMG-Mucus	HN-1	05.RAW (F013052)	Fibrinogen alpha chain OS=Homo sapiens GN=FGA PE=1 SV=2	P02671	SwissProt_2012_09.fasta	94973.4	1	6	6	6	0.000501	0.0808	MKPVPDLVPGNFK	K	S	0.997	44.2	39.6	30.8	2.34	0	1	0	0	2	1441.79	2481.06		0	226	238	Empty	TRUE
HN-SMG-Mucus	HN-1	05.RAW (F013052)	Fibrinogen alpha chain OS=Homo sapiens GN=FGA PE=1 SV=2	P02671	SwissProt_2012_09.fasta	94973.4	1	6	6	6	0.000501	0.0808	TVIGPDGHK	K	E	0.975	31.1	40.5	8.96	1.49	0	1	0	0	2	923.495	1167.21		0	468	476	Empty	TRUE
HN-SMG-Mucus	HN-1	05.RAW (F013052)	Fibrinogen alpha chain OS=Homo sapiens GN=FGA PE=1 SV=2	P02671	SwissProt_2012_09.fasta	94973.4	1	6	6	6	0.000501	0.0808	VQHIQLLQK	K	N	0.997	65.1	40.9	43.5	3.12	0	1	0	0	2	1106.67	1761.85		0	149	157	Empty	TRUE
HN-SMG-Mucus	HN-1	05.RAW (F013052)	Apolipoprotein A-I OS=Homo sapiens GN=APOA1 PE=1 SV=1	P02647	SwissProt_2012_09.fasta	30778.5	1	7	8	8	0.000669	0.341	ATEHLSTLSEK	K	A	0.997	55.3	40.7	41	8	0	1	0	0	2	1215.62	1372.21		0	220	230	Empty	TRUE
HN-SMG-Mucus	HN-1	05.RAW (F013052)	Apolipoprotein A-I OS=Homo sapiens GN=APOA1 PE=1 SV=1	P02647	SwissProt_2012_09.fasta	30778.5	1	7	8	8	0.000669	0.341	DSGRDYVSQFEGSALGK	K	Q	0.997	37.3	40.8	29.3	3.92	0	0	1	0	2	1815.85	2443.12		0	48	64	Empty	TRUE
HN-SMG-Mucus	HN-1	05.RAW (F013052)	Apolipoprotein A-I OS=Homo sapiens GN=APOA1 PE=1 SV=1	P02647	SwissProt_2012_09.fasta	30778.5	1	7	8	8	0.000669	0.341	KWQEEMELYR	K	Q	0.993	24.3	40.5	13.7	3.82	0	1	0	0	2	1411.67	2174.85		0	131	140	Empty	TRUE
HN-SMG-Mucus	HN-1	05.RAW (F013052)	Apolipoprotein A-I OS=Homo sapiens GN=APOA1 PE=1 SV=1	P02647	SwissProt_2012_09.fasta	30778.5	1	7	8	8	0.000669	0.341	LEALKENGGAR	R	L	0.997	44	40.7	20.2	4.03	0	1	0	0	2	1157.63	1280.29		0	202	212	Empty	TRUE
HN-SMG-Mucus	HN-1	05.RAW (F013052)	Apolipoprotein A-I OS=Homo sapiens GN=APOA1 PE=1 SV=1	P02647	SwissProt_2012_09.fasta	30778.5	1	7	8	8	0.000669	0.341	LREQLGPVTQEFWDNLEK	K	E	0.997	72.6	40.2	66.2	0	0	1	0	0	2	2202.12	3139.52		0	84	101	Empty	TRUE
HN-SMG-Mucus	HN-1	05.RAW (F013052)	Apolipoprotein A-I OS=Homo sapiens GN=APOA1 PE=1 SV=1	P02647	SwissProt_2012_09.fasta	30778.5	1	7	8	8	0.000669	0.341	THLAPYSDELR	R	Q	0.997	43.2	40.5	31	3.74	0	1	1	0	2	1301.65	1815.36		0	185	195	Empty	TRUE
HN-SMG-Mucus	HN-1	05.RAW (F013052)	Apolipoprotein A-I OS=Homo sapiens GN=APOA1 PE=1 SV=1	P02647	SwissProt_2012_09.fasta	30778.5	1	7	8	8	0.000669	0.341	VKDLATVYVDVLK	R	D	0.993	34.5	41.2	23	1.72	0	0	1	0	2	1462.85	2760.13		0	35	47	Empty	TRUE
HN-SMG-Mucus	HN-1	05.RAW (F013052)	Lumican OS=Homo sapiens GN=LUM PE=1 SV=2	P51884	SwissProt_2012_09.fasta	38431.5	1	3	3	3	0.000251	0.0947	LKEDAVSAAFK	R	G	0.976	26	40.1	1.68	1.96	0	1	0	0	2	1178.64	1818.7		0	171	181	Empty	TRUE
HN-SMG-Mucus	HN-1	05.RAW (F013052)	Lumican OS=Homo sapiens GN=LUM PE=1 SV=2	P51884	SwissProt_2012_09.fasta	38431.5	1	3	3	3	0.000251	0.0947	NNQIDHIDEK	R	A	0.997	57.4	40.3	38.4	5.4	0	1	0	0	2	1225.58	1293.73		0	75	84	Empty	TRUE
HN-SMG-Mucus	HN-1	05.RAW (F013052)	Lumican OS=Homo sapiens GN=LUM PE=1 SV=2	P51884	SwissProt_2012_09.fasta	38431.5	1	3	3	3	0.000251	0.0947	SLEDLQLTHNK	K	I	0.997	37.3	40.7	34.8	6.19	0	1	0	0	2	1297.67	1917.93		0	138	148	Empty	TRUE
HN-SMG-Mucus	HN-1	05.RAW (F013052)	Plastin-2 OS=Homo sapiens GN=LCP1 PE=1 SV=6	P13796	SwissProt_2012_09.fasta	70291.2	0.998	2	2	2	0.000167	0.0606	HVIPMNPNTNDLFNAVGDGIVLCK	R	M	0.997	80.6	40	56.3	0	0	1	0	0	2	2654.31	3053.64		0	142	165	Empty	TRUE
HN-SMG-Mucus	HN-1	05.RAW (F013052)	Plastin-2 OS=Homo sapiens GN=LCP1 PE=1 SV=6	P13796	SwissProt_2012_09.fasta	70291.2	0.998	2	2	2	0.000167	0.0606	TENLNDDEKLNNAK	K	Y	0.997	108	40	75.7	0	0	0	1	0	2	1617.77	1360.15		0	571	584	Empty	TRUE
HN-SMG-Mucus	HN-1	05.RAW (F013052)	Glyceraldehyde-3-phosphate dehydrogenase OS=Homo sapiens GN=GAPDH PE=1 SV=3	P04406	SwissProt_2012_09.fasta	36053.4	0.998	2	3	3	0.000251	0.101	AGAHLQGGAK	K	R	0.997	58.5	41	32.9	5.14	0	1	0	0	2	909.49	1025.38		0	108	117	Empty	TRUE
HN-SMG-Mucus	HN-1	05.RAW (F013052)	Glyceraldehyde-3-phosphate dehydrogenase OS=Homo sapiens GN=GAPDH PE=1 SV=3	P04406	SwissProt_2012_09.fasta	36053.4	0.998	2	3	3	0.000251	0.101	VIHDNFGIVEGLMTTVHAITATQK	K	T	0.997	60.7	39.8	56	6.62	0	1	1	0	2	2611.36	3359.54		0	163	186	Empty	TRUE
HN-SMG-Mucus	HN-1	05.RAW (F013052)	ATP synthase subunit beta, mitochondrial OS=Homo sapiens GN=ATP5B PE=1 SV=3	P06576	SwissProt_2012_09.fasta	56560.6	1	4	4	4	0.000334	0.112	ADKLAEEHSS	K	-	0.979	27	40.9	4.32	2.02	0	1	0	0	2	1086.51	1059.91		0	520	529	Empty	TRUE
HN-SMG-Mucus	HN-1	05.RAW (F013052)	ATP synthase subunit beta, mitochondrial OS=Homo sapiens GN=ATP5B PE=1 SV=3	P06576	SwissProt_2012_09.fasta	56560.6	1	4	4	4	0.000334	0.112	EGNDLYHEMIESGVINLK	R	D	0.997	74.3	40.4	52.3	2.42	0	0	1	0	2	2061	3112.82		0	242	259	Empty	TRUE
HN-SMG-Mucus	HN-1	05.RAW (F013052)	ATP synthase subunit beta, mitochondrial OS=Homo sapiens GN=ATP5B PE=1 SV=3	P06576	SwissProt_2012_09.fasta	56560.6	1	4	4	4	0.000334	0.112	IMDPNIVGSEHYDVAR	R	G	0.997	54.9	40.5	42.2	3.89	0	0	1	0	2	1831.86	2045.43		0	407	422	Empty	TRUE
HN-SMG-Mucus	HN-1	05.RAW (F013052)	ATP synthase subunit beta, mitochondrial OS=Homo sapiens GN=ATP5B PE=1 SV=3	P06576	SwissProt_2012_09.fasta	56560.6	1	4	4	4	0.000334	0.112	LVLEVAQHLGESTVR	R	T	0.997	63.5	40.1	39.5	0	0	0	1	0	2	1650.92	2559.38		0	95	109	Empty	TRUE
HN-SMG-Mucus	HN-1	05.RAW (F013052)	Endoplasmin OS=Homo sapiens GN=HSP90B1 PE=1 SV=1	P14625	SwissProt_2012_09.fasta	92471.7	1	3	3	3	0.000251	0.0535	FQSSHHPTDITSLDQYVER	R	M	0.997	87.7	38.7	84.2	14.8	0	1	0	0	2	2260.06	2309.92		0	512	530	Empty	TRUE
HN-SMG-Mucus	HN-1	05.RAW (F013052)	Endoplasmin OS=Homo sapiens GN=HSP90B1 PE=1 SV=1	P14625	SwissProt_2012_09.fasta	92471.7	1	3	3	3	0.000251	0.0535	LGVIEDHSNR	K	T	0.997	60.4	39.9	43.2	3.72	0	1	0	0	2	1139.58	1404.92		0	494	503	Empty	TRUE
HN-SMG-Mucus	HN-1	05.RAW (F013052)	Endoplasmin OS=Homo sapiens GN=HSP90B1 PE=1 SV=1	P14625	SwissProt_2012_09.fasta	92471.7	1	3	3	3	0.000251	0.0535	NLLHVTDTGVGMTR	K	E	0.997	60.1	40.1	49.8	8.15	0	1	0	0	2	1513.78	2209.47		0	143	156	Empty	TRUE
HN-SMG-Mucus	HN-1	05.RAW (F013052)	Tubulin alpha-1B chain OS=Homo sapiens GN=TUBA1B PE=1 SV=1	P68363	SwissProt_2012_09.fasta	50151.7	1	3	4	6	0.000501	0.0931	IHFPLATYAPVISAEK	R	A	0.997	49.8	40	41.3	7.62	0	1	2	0	2	1756.96	2968.44		0	265	280	Empty	TRUE
HN-SMG-Mucus	HN-1	05.RAW (F013052)	Tubulin alpha-1B chain OS=Homo sapiens GN=TUBA1B PE=1 SV=1	P68363	SwissProt_2012_09.fasta	50151.7	1	3	4	6	0.000501	0.0931	NLDIERPTYTNLNR	R	L	0.997	42	39.5	33.3	2.24	0	1	0	0	2	1718.88	2136.95		0	216	229	Empty	TRUE
HN-SMG-Mucus	HN-1	05.RAW (F013052)	Tubulin alpha-1B chain OS=Homo sapiens GN=TUBA1B PE=1 SV=1	P68363	SwissProt_2012_09.fasta	50151.7	1	3	4	6	0.000501	0.0931	QLFHPEQLITGK	R	E	0.997	53.1	40.5	0	4.77	0	2	0	0	2	1410.77	2492.94		0	85	96	Empty	TRUE
HN-SMG-Mucus	HN-1	05.RAW (F013052)	Pyruvate kinase isozymes M1/M2 OS=Homo sapiens GN=PKM PE=1 SV=4	P14618	SwissProt_2012_09.fasta	57937.5	1	5	8	8	0.000669	0.105	ASDVHEVR	K	K	0.997	30.5	40.3	17.3	4.11	0	1	0	0	2	912.453	1056.53		0	248	255	Empty	TRUE
HN-SMG-Mucus	HN-1	05.RAW (F013052)	Pyruvate kinase isozymes M1/M2 OS=Homo sapiens GN=PKM PE=1 SV=4	P14618	SwissProt_2012_09.fasta	57937.5	1	5	8	8	0.000669	0.105	IENHEGVR	K	R	0.952	45.5	41	22.4	0	0	1	0	0	2	953.48	1049.86		0	271	278	Empty	TRUE
[truncated: 3,918 more rows]
